# Supplementary material for: Chromosome duplication causes premature aging via defects in ribosome quality control
Source: PLoS Biol. 2025 Nov 17;23(11):e3003509. doi: 10.1371/journal.pbio.3003509 (PMC12633879; doi:10.1371/journal.pbio.3003509)
Supplement: S1 Data — (XLSX) [file pbio.3003509.s009.xlsx]

## Sheet: genes of interest
Significant and benefical genes with a stronger effect at day 28 vs T0 than day 1 vs T0 in Chr12 aneuploid
YJL062W-A	COA3
YOL144W	NOP8
YDL213C	NOP6
YFR055W	IRC7
YIL157C	COA1
YML129C	COX14
YGL188C-A	uncharacterized
YER017C	AFG3
YPL265W	DIP5
YPR191W	QCR2
YNL152W	INN1
YDR179W-A	NVJ3
YJL063C	MRPL8
YBR200W-A	uncharacterized
YML030W	RCF1
YFL038C	YPT1
YPR154W	PIN3
YNL078W	NIS1
YOR274W	MOD5
YBR157C	ICS2
YOR356W	CIR2
YPL054W	LEE1
Significant and beneficial genes with a similar effect (1 log2 fold change) at day 28 and day 1 in Chr12 aneuploid
YDL127W	PCL2
YAR042W	SWH1
YNL113W	RPC19
YMR277W	FCP1
YDR499W	LCD1
YDR333C	RQC1
YIL122W	POG1
YEL055C	POL5
YNL055C	POR1
YER012W	PRE1
YBR217W	ATG12
YDR078C	SHU2
YCR012W	PGK1
YNL160W	YGP1
YGR020C	VMA7
YLR395C	COX8
YHR007C	uncharacterized
YGL146C	RRT6
YOR268C	uncharacterized
YDL224C	WHI4
YGR233C	PHO81
YOR120W	GCY1
YGR213C	RTA1
YMR300C	ADE4
YOR367W	SCP1
YFL034C-A	RPL22B
YGL056C	SDS23
YNL272C	SEC2
YPL015C	HST2
YNL215W	IES2
YJR129C	EFM3
YHR128W	FUR1
YOR057W	SGT1
YBR069C	TAT1
YDR376W	ARH1
YBR165W	UBS1
YPR051W	MAK3
YKL002W	DID4
YBR274W	CHK1
YGL098W	USE1

## Sheet: Chr12_Day28vsT0
Chr12_day28vsT0
	Gene annotation	logFC	logCPM	F	PValue	FDR
YAL001C	YAL001C ... TFC3 transcription initiation from RNA polymerase III transcription famitochondrion*	-8.03584	7.84591	61.7575	1.83732e-06	0.000522602
YAL002W	YAL002W ... VPS8 late endosome to vacuole trans molecular function unknown membrane fraction	-2.31927	5.17491	4.00757	0.0653345	0.18724
YAL003W	YAL003W PAC cluster EFB1 translational elongation translation elongation factor activribosome*	0.880257	8.41439	4.73602	0.0473989	0.153111
YAL005C	YAL005C ... SSA1 protein folding* ATPase activity* cytoplasm*	-0.206317	7.07126	0.106736	0.748788	0.852573
YAL007C	YAL007C ... ERP2 ER to Golgi transport molecular function unknown COPII-coated vesicle	-0.530125	6.28755	0.296908	0.594515	0.74086
YAL009W	YAL009W ... SPO7 sporulation (sensu Fungi)* molecular function unknown integral to membrane*	0.567358	8.06956	1.78639	0.202965	0.380748
YAL010C	YAL010C ... MDM10 protein complex assembly* molecular function unknown mitochondrial outer membrane*	0.308267	7.98144	0.43296	0.521355	0.679659
YAL011W	YAL011W ... SWC3 chromatin remodeling* molecular function unknown nucleus*	-0.843733	3.51833	0.96265	0.343393	0.531016
YAL012W	YAL012W ... CYS3 sulfur amino acid metabolism* cystathionine gamma-lyase activity cytoplasm	-2.90808	3.49098	10.5962	0.00584123	0.0395853
YAL015C	YAL015C ... NTG1 DNA repair* DNA-(apurinic or apyrimidinic site)nucleus*	0.256268	7.96966	0.326201	0.577079	0.726497
YAL016C-B	YAL016C-B ... YAL016C-B biological process unknown molecular function unknown cellular component unknown	1.23174	8.43829	9.83516	0.00739188	0.0458924
YAL016W	YAL016W ... TPD3 protein biosynthesis* protein phosphatase type 2A activitcytoplasm*	-2.22564	3.85558	3.60215	0.0788012	0.21046
YAL018C	YAL018C ... YAL018C biological process unknown molecular function unknown cellular component unknown	0.3622	8.48353	1.19918	0.292211	0.47742
YAL019W	YAL019W ... FUN30 chromosome organization and bi molecular function unknown nucleus*	-0.055023	6.05103	0.00204076	0.964615	0.980559
YAL020C	YAL020C ... ATS1 budding cell bud growth* molecular function unknown cytoplasm	0.654189	8.29649	2.0189	0.17753	0.351473
YAL021C_2	YAL021C ... CCR4 regulation of transcription fr 3'-5'-exoribonuclease activity cytoplasm*	0.552186	3.05562	0.777572	0.39297	0.578086
YAL022C	YAL022C ... FUN26 nucleoside transport nucleoside transporter activity membrane*	0.594729	9.07129	3.03427	0.103733	0.250844
YAL023C	YAL023C ... PMT2 O-linked glycosylation dolichyl-phosphate-mannose-protein endoplasmic reticulum	-0.759436	3.23504	0.495915	0.493002	0.658097
YAL025C	YAL025C PAC cluster MAK16 ribosomal large subunit biogen molecular function unknown nucleolus	0.699555	7.07864	1.21348	0.289469	0.474217
YAL026C	YAL026C ... DRS2 processing of 20S pre-rRNA* ATPase activity* plasma membrane*	0.879849	3.85527	0.584641	0.457363	0.63062
YAL027W	YAL027W … SAW1 biological process unknown molecular function unknown	-0.116717	7.24949	0.0313231	0.86209	0.918822
YAL028W	YAL028W ... FRT2 response to stress molecular function unknown endoplasmic reticulum	0.276631	7.78423	0.436219	0.519815	0.678234
YAL029C	YAL029C ... MYO4 intracellular mRNA localizatio microfilament motor activity mitochondrion*	-1.33563	5.57085	0.989799	0.3369	0.525439
YAL030W	YAL030W ... SNC1 endocytosis* v-SNARE activity transport vesicle	0.0941019	8.03556	0.049435	0.827303	0.898713
YAL031C	YAL031C … GIP4 biological process unknown molecular function unknown cytoplasm	0.856906	7.98228	4.12679	0.0619093	0.179916
YAL032C	YAL032C ... PRP45 positive regulation of transcr transcriptional activator activity nucleus	1.4698	8.14825	11.0973	0.00502525	0.0363158
YAL033W	YAL033W ... POP5 rRNA processing* ribonuclease P activity* ribonuclease MRP complex*	0.160986	8.06335	0.159461	0.695759	0.816503
YAL034C	YAL034C ... FUN19 biological process unknown molecular function unknown cellular component unknown	-0.158634	6.59288	0.0464747	0.832466	0.902036
YAL034W-A	YAL034W-A ... MTW1 chromosome segregation molecular function unknown spindle pole*	0.273634	7.05409	0.166025	0.689913	0.812539
YAL037C-A	YAL037C-A ... YAL037C-A biological process unknown molecular function unknown cellular component unknown	-0.52064	8.17115	1.31571	0.270842	0.454165
YAL038W	YAL038W PAC cluster CDC19 glycolysis* pyruvate kinase activity cytosol	0.505555	8.40172	1.71353	0.211886	0.391829
YAL039C	YAL039C ... CYC3 cytochrome c-heme linkage holocytochrome-c synthase activity mitochondrial intermembrane space	0.438271	8.48256	1.5487	0.234029	0.416502
YAL040C	YAL040C ... CLN3 G1/S transition of mitotic cel cyclin-dependent protein kinase regnucleus	1.50288	4.6475	2.45008	0.140133	0.303112
YAL041W	YAL041W ... CDC24 establishment of cell polarity signal transducer activity* nucleus*	0.664972	7.84267	1.63386	0.222231	0.403259
YAL042W	YAL042W ... ERV46 ER to Golgi transport molecular function unknown integral to endoplasmic reticulum m	0.672276	6.47174	0.674896	0.425302	0.605806
YAL043C	YAL043C ... PTA1 mRNA polyadenylylation* RNA binding mRNA cleavage and polyadenylation s	-1.32044	6.83188	4.40873	0.0546223	0.16648
YAL044C	YAL044C ... GCV3 one-carbon compound metabolism glycine dehydrogenase (decarboxylatmitochondrion*	-0.656049	7.03929	0.962711	0.343378	0.531016
YAL044W-A	YAL044W-A ... YAL044W-A biological process unknown molecular function unknown cellular component unknown	1.57328	6.13877	3.2828	0.0917988	0.230816
YAL046C	YAL046C … AIM1 biological process unknown molecular function unknown	1.08335	7.88733	6.39356	0.0242894	0.101135
YAL047C	YAL047C ... SPC72 mitotic sister chromatid segre structural constituent of cytoskeleouter plaque of spindle pole body	-2.55046	6.49174	3.8086	0.071568	0.197039
YAL048C	YAL048C ... GEM1 vesicle-mediated transport GTPase activity mitochondrial outer membrane	0.287262	8.24047	0.449465	0.513642	0.67312
YAL049C_1	YAL049C … AIM2 biological process unknown molecular function unknown	0.408362	8.74712	1.60576	0.226036	0.408535
YAL049C_2	YAL049C … AIM2 biological process unknown molecular function unknown	-1.26073	9.34103	16.2767	0.00126176	0.0178199
YAL051W	YAL051W ... OAF1 peroxisome organization and bi DNA binding* nucleus	0.459237	7.50158	0.810489	0.383402	0.570481
YAL053W	YAL053W … FLC2 biological process unknown molecular function unknown	-3.40685	7.08531	24.4158	0.000225611	0.00795976
YAL054C	YAL054C ... ACS1 acetyl-CoA biosynthesis* acetate-CoA ligase activity mitochondrion*	-0.588026	6.38052	0.534739	0.476843	0.648182
YAL055W	YAL055W ... PEX22 protein-peroxisome targeting molecular function unknown peroxisome	0.982692	8.76221	6.67511	0.021838	0.0940335
YAL056W	YAL056W ... GPB2 signal transduction signal transducer activity cytoplasm*	1.07745	8.31592	4.6533	0.0491121	0.156457
YAL058W	YAL058W ... CNE1 protein folding* unfolded protein binding integral to endoplasmic reticulum m	-0.0826083	7.21894	0.0172805	0.897311	0.938341
YAL059W	YAL059W PAC cluster ECM1 cell wall organization and bio molecular function unknown nucleus*	0.599588	8.17723	1.01977	0.329937	0.519205
YAL060W	YAL060W ... BDH1 butanediol fermentation "(R,R)-butanediol dehydrogenase acti"cytoplasm | YAL061W	0.718368	8.93047	2.83111	0.11491	0.266792
YAL062W	YAL062W ... GDH3 glutamate biosynthesis glutamate dehydrogenase activity nucleus*	0.303916	8.4342	0.678977	0.423938	0.604242
YAL064C-A	YAL064C-A ... YAL064C-A biological process unknown molecular function unknown cellular component unknown	-0.844918	8.14695	3.54469	0.0809683	0.214486
YAL067C	YAL067C ... SEO1 transport transporter activity membrane	0.664791	8.41743	2.45561	0.139721	0.302706
YAL068C	YAL068C ... YAL068C biological process unknown molecular function unknown cellular component unknown	-1.39616	6.52437	2.05613	0.173842	0.346716
YAR002C-A	YAR002C-A ... ERP1 ER to Golgi transport molecular function unknown mitochondrion*	0.464526	8.04837	0.798031	0.386981	0.573665
YAR002W	YAR002W ... NUP60 nucleocytoplasmic transport* structural constituent of nuclear pnuclear pore	-5.65686	7.33171	67.8094	1.07164e-06	0.000329108
YAR003W	YAR003W ... SWD1 chromatin silencing at telomer histone lysine N-methyltransferase COMPASS complex	0.790288	7.7209	2.29644	0.152215	0.31762
YAR007C	YAR007C ... RFA1 DNA recombination* damaged DNA binding* cytoplasm*	0.0647663	7.71052	0.021578	0.885338	0.930626
YAR015W	YAR015W ... ADE1 purine nucleotide biosynthesis phosphoribosylaminoimidazolesuccinocytoplasm*	0.981653	8.26646	5.99057	0.0283798	0.111134
YAR018C	YAR018C ... KIN3 chromosome segregation protein kinase activity cellular component unknown	0.867685	8.23427	3.95286	0.0669816	0.189455
YAR019C	YAR019C ... CDC15 protein amino acid phosphoryla protein kinase activity bud neck*	0.699184	4.89591	0.286563	0.600944	0.74561
YAR020C	YAR020C ... PAU7 biological process unknown molecular function unknown cellular component unknown	0.390327	8.90265	1.13133	0.305733	0.493227
YAR023C	YAR023C ... YAR023C biological process unknown molecular function unknown cellular component unknown	-0.580944	7.65081	0.541057	0.4743	0.646269
YAR027W	YAR027W ... UIP3 biological process unknown molecular function unknown nuclear membrane	0.43873	7.82482	0.738374	0.404848	0.586849
YAR028W	YAR028W ... YAR028W biological process unknown molecular function unknown cellular component unknown	0.563495	6.11047	0.487335	0.496702	0.661056
YAR029W	YAR029W ... YAR029W biological process unknown molecular function unknown cytoplasm	-0.027469	7.18023	0.0023733	0.961843	0.979053
YAR031W	YAR031W ... PRM9 vesicle organization and bioge molecular function unknown endoplasmic reticulum*	0.740615	9.1652	6.15106	0.0266611	0.107326
YAR035C-A	YAR035C-A ... YAR035C-A biological process unknown molecular function unknown cellular component unknown	-1.73469	7.12774	8.90782	0.0099685	0.0555283
YAR035W	YAR035W ... YAT1 alcohol metabolism* carnitine O-acetyltransferase activmitochondrion	1.42329	8.32763	11.9096	0.00396569	0.0314536
YAR042W	YAR042W ... SWH1 steroid biosynthesis phosphatidylinositol binding endoplasmic reticulum*	1.63093	8.3945	11.1838	0.00489814	0.0359283
YBL001C	YBL001C ... ECM15 cell wall organization and bio molecular function unknown cytoplasm*	-7.61984	7.03039	71.2607	8.02209e-07	0.000280835
YBL002W	YBL002W ... HTB2 chromatin assembly or disassem DNA binding nuclear nucleosome	-1.61758	7.00409	5.03568	0.0417556	0.140555
YBL003C	YBL003C ... HTA2 chromatin assembly or disassem DNA binding nuclear nucleosome	-2.43359	7.74976	16.5947	0.00116922	0.0174861
YBL005W	YBL005W ... PDR3 regulation of transcription fr DNA binding* cytoplasm*	0.0298617	8.32611	0.00450542	0.947446	0.970695
YBL006C	YBL006C ... LDB7 cell wall mannoprotein biosynt molecular function unknown cellular component unknown	0.410029	8.3553	0.938353	0.349357	0.538046
YBL007C	YBL007C ... SLA1 cell wall organization and bio "protein binding, bridging*" actin cortical patch | YBL008W	0.840977	7.54063	3.25277	0.0931494	0.232797
YBL008W	YBL008W ... HIR1 regulation of transcription fr transcription corepressor activity nucleus*	-0.478434	8.19569	0.957186	0.344721	0.531989
YBL008W-A	YBL008W-A ... YBL008W-A biological process unknown molecular function unknown cellular component unknown	0.854249	7.46776	2.33346	0.149189	0.315186
YBL009W	YBL009W … ALK2 meiosis protein serine/threonine kinas	0.434904	7.7722	0.979888	0.33925	0.527838
YBL010C	YBL010C ... YBL010C biological process unknown molecular function unknown clathrin-coated vesicle	-0.218358	8.01499	0.296225	0.594936	0.74086
YBL011W	YBL011W ... SCT1 phospholipid biosynthesis glycerol-3-phosphate O-acyltransferendoplasmic reticulum	0.910545	6.20856	0.709459	0.413969	0.595064
YBL013W	YBL013W ... FMT1 translational initiation* methionyl-tRNA formyltransferase acmitochondrion	0.822673	8.50253	4.57172	0.0508738	0.159674
YBL015W	YBL015W ... ACH1 acetate metabolism* acetyl-CoA hydrolase activity mitochondrion*	-0.85419	7.34142	1.72084	0.210968	0.390291
YBL016W	YBL016W ... FUS3 protein amino acid phosphoryla MAP kinase activity cytoplasm*	0.346052	8.41115	0.770392	0.395105	0.579409
YBL017C	YBL017C ... PEP1 protein-vacuolar targeting* signal sequence binding Golgi apparatus	-0.663825	2.73851	0.693887	0.419015	0.600422
YBL018C	YBL018C ... POP8 rRNA processing* ribonuclease P activity* ribonuclease MRP complex*	-1.33715	8.33562	11.0994	0.00502218	0.0363158
YBL019W	YBL019W ... APN2 DNA repair phosphodiesterase I activity* nucleus	0.662227	7.84366	1.4456	0.249441	0.43312
YBL020W	YBL020W ... RFT1 N-linked glycosylation* oligosaccharide transporter activitendoplasmic reticulum membrane	0.944387	9.16314	8.1153	0.0130221	0.0657024
YBL021C	YBL021C ... HAP3 transcription* transcriptional activator activity nucleus*	-0.0371038	8.07794	0.00671651	0.935859	0.965445
YBL022C	YBL022C ... PIM1 proteolysis and peptidolysis* ATP-dependent peptidase activity mitochondrial matrix	1.18008	5.84479	1.79263	0.202223	0.379825
YBL023C	YBL023C ... MCM2 DNA replication initiation* chromatin binding* cytoplasm*	0.2439	8.8823	0.392862	0.54102	0.695924
YBL024W	YBL024W PAC cluster NCL1 tRNA methylation tRNA (cytosine-5-)-methyltransferasnucleus	0.0584703	8.87616	0.0329653	0.858562	0.918241
YBL025W	YBL025W ... RRN10 transcription from RNA polymer RNA polymerase I transcription factRNA polymerase I upstream activatin	0.867895	8.41232	4.40811	0.0546372	0.16648
YBL026W	YBL026W ... LSM2 nuclear mRNA splicing, via spl RNA binding nucleolus* | YBL027W	-0.277337	4.22152	0.0408654	0.842745	0.908416
YBL027W	YBL027W RP cluster RPL19B protein biosynthesis structural constituent of ribosome cytosolic large ribosomal subunit (	0.0519168	7.88232	0.00930533	0.924537	0.959537
YBL028C	YBL028C PAC cluster YBL028C biological process unknown molecular function unknown nucleus*	-0.140349	8.14747	0.108772	0.746494	0.850813
YBL029C-A	YBL029C-A ... YBL029C-A biological process unknown molecular function unknown cellular component unknown	0.437241	7.69809	0.713262	0.412751	0.593501
YBL029W	YBL029W ... YBL029W biological process unknown molecular function unknown cytoplasm*	0.308646	8.37282	0.451639	0.512642	0.67312
YBL031W	YBL031W ... SHE1 biological process unknown molecular function unknown microtubule cytoskeleton	-0.0970291	7.20361	0.0290023	0.867243	0.921078
YBL032W	YBL032W ... HEK2 telomerase-dependent telomere mRNA binding cytoplasm*	1.29418	7.54297	6.85941	0.0203893	0.0885417
YBL033C	YBL033C ... RIB1 riboflavin biosynthesis cyclohydrolase activity cytoplasm*	-0.0655175	8.2296	0.0224739	0.883	0.930626
YBL035C	YBL035C PAC cluster POL12 DNA replication initiation* alpha DNA polymerase activity nucleus*	0.769188	6.93998	1.28501	0.276261	0.460118
YBL036C	YBL036C ... YBL036C amino acid metabolism alanine racemase activity* intracellular	-1.73482	7.63807	14.1249	0.00216441	0.0228015
YBL037W	YBL037W ... APL3 vesicle-mediated transport molecular function unknown AP-2 adaptor complex	0.291616	7.37065	0.12669	0.727266	0.836438
YBL038W	YBL038W ... MRPL16 protein biosynthesis structural constituent of ribosome*mitochondrial large ribosomal subun	-3.58683	6.70491	13.7467	0.00239097	0.0239295
YBL039C	YBL039C PAC cluster URA7 phospholipid biosynthesis* CTP synthase activity cytosol	0.48584	7.64819	1.13486	0.305009	0.492581
YBL040C	YBL040C ... ERD2 protein-ER retention HDEL sequence binding integral to endoplasmic reticulum m	-0.297179	7.16567	0.225014	0.642657	0.777673
YBL041W	YBL041W ... PRE7 ubiquitin-dependent protein ca endopeptidase activity "proteasome core complex, beta-subun" | YBL042C	-0.932121	7.0843	1.64766	0.220392	0.401363
YBL045C	YBL045C ... COR1 aerobic respiration ubiquinol-cytochrome-c reductase acrespiratory chain complex III (sens	1.6303	8.56087	12.7872	0.00309911	0.0271755
YBL049W	YBL049W iESR cluster MOH1 biological process unknown molecular function unknown cellular component unknown	0.344749	8.44812	0.617021	0.445421	0.622747
YBL050W	YBL050W ... SEC17 ER to Golgi transport* soluble NSF attachment protein actiperipheral to membrane of membrane	1.09375	10.0335	13.287	0.00270398	0.025434
YBL051C	YBL051C ... PIN4 G2/M transition of mitotic cel molecular function unknown cytoplasm	-2.91497	3.89523	7.90701	0.0139964	0.0688625
YBL052C	YBL052C ... SAS3 chromatin silencing at telomer histone acetyltransferase activity*histone acetyltransferase complex*	-2.44704	6.36293	7.41515	0.0166529	0.0774922
YBL054W	YBL054W … PAC cluster TOD6 biological process unknown molecular function unknown	0.0924561	7.71196	0.0449102	0.835264	0.904207
YBL055C	YBL055C ... YBL055C biological process unknown molecular function unknown cytoplasm	1.78488	7.05758	6.08939	0.0273067	0.108916
YBL056W	YBL056W ... PTC3 protein amino acid dephosphory protein phosphatase type 2C activitcytoplasm*	1.43441	7.25824	6.29087	0.0252623	0.103482
YBL057C	YBL057C ... PTH2 protein biosynthesis aminoacyl-tRNA hydrolase activity cytoplasm*	0.986875	8.28515	5.50382	0.0344428	0.12401
YBL058W	YBL058W ... SHP1 sporulation (sensu Fungi)* molecular function unknown cytoplasm*	-0.0591079	6.22609	0.00601046	0.939316	0.966564
YBL059W	YBL059W ... YBL059W biological process unknown molecular function unknown mitochondrion	-0.813395	7.89438	2.96083	0.107614	0.256683
YBL060W	YBL060W … YEL1 biological process unknown molecular function unknown	-2.72043	3.22297	7.82199	0.0144183	0.0701793
YBL061C	YBL061C ... SKT5 response to osmotic stress* enzyme activator activity bud neck*	-0.61308	7.19252	0.587584	0.456256	0.630421
YBL063W	YBL063W ... KIP1 microtubule nucleation* structural constituent of cytoskelespindle pole body*	-5.78807	5.71352	24.8502	0.000208126	0.00763856
YBL064C	YBL064C iESR cluster PRX1 regulation of cell redox homeo thioredoxin peroxidase activity mitochondrion	1.60767	7.90079	11.4113	0.0045811	0.0345127
YBL066C	YBL066C ... SEF1 biological process unknown molecular function unknown cellular component unknown	0.605684	8.36138	2.72249	0.121487	0.276998
YBL067C	YBL067C ... UBP13 biological process unknown ubiquitin-specific protease activitcellular component unknown	1.32189	9.00384	16.6835	0.00114477	0.0174861
YBL068W	YBL068W PAC cluster PRS4 histidine biosynthesis* ribose-phosphate diphosphokinase accytoplasm	0.24093	7.92484	0.333484	0.572907	0.722845
YBL069W	YBL069W ... AST1 protein-membrane targeting molecular function unknown extrinsic to membrane	-0.169314	7.80807	0.131381	0.72249	0.834723
YBL071C-B	YBL071C-B ... YBL071C-B biological process unknown molecular function unknown cellular component unknown	0.409495	7.1059	0.499476	0.491481	0.657088
YBL071W-A	YBL071W-A ... KTI11 peptidyl-diphthamide biosynthe molecular function unknown cytoplasm*	0.0162521	7.91731	0.000990132	0.975348	0.985546
YBL072C	YBL072C RP cluster RPS8A protein biosynthesis structural constituent of ribosome cytosolic small ribosomal subunit (	-0.0107676	7.90688	0.000588385	0.980995	0.989454
YBL074C	YBL074C ... AAR2 assembly of spliceosomal tri-s molecular function unknown snRNP U5	0.301582	8.87133	0.29612	0.595	0.74086
YBL075C	YBL075C iESR cluster SSA3 response to stress* ATPase activity cytosol	-4.50508	5.88758	12.344	0.003506	0.0295478
YBL076C	YBL076C ... ILS1 protein biosynthesis isoleucine-tRNA ligase activity cytosol	-3.9361	5.34601	11.5521	0.00439673	0.033573
YBL078C	YBL078C iESR cluster ATG8 protein-vacuolar targeting* microtubule binding autophagic vacuole*	0.64244	8.22923	1.29449	0.274571	0.458391
YBL079W	YBL079W ... NUP170 mRNA-nucleus export* structural molecule activity nuclear pore	-2.10467	2.21622	12.3239	0.00352591	0.0296607
YBL080C	YBL080C ... PET112 protein biosynthesis* molecular function unknown mitochondrion	0.661499	8.23895	2.22474	0.158296	0.325533
YBL081W	YBL081W ... YBL081W biological process unknown molecular function unknown cellular component unknown	-0.473647	8.00645	0.656864	0.431411	0.610875
YBL085W	YBL085W ... BOI1 establishment of cell polarity phospholipid binding bud neck*	-0.284777	7.93434	0.348371	0.564568	0.715425
YBL086C	YBL086C ... YBL086C biological process unknown molecular function unknown cellular component unknown	-0.932814	6.09151	1.38648	0.25889	0.443102
YBL087C	YBL087C RP cluster RPL23A protein biosynthesis structural constituent of ribosome cytosolic large ribosomal subunit (	0.230607	7.8457	0.208747	0.654853	0.786497
YBL089W	YBL089W ... AVT5 transport transporter activity cellular component unknown	0.367708	8.37195	0.749989	0.401271	0.584699
YBL090W	YBL090W ... MRP21 protein biosynthesis* structural constituent of ribosome mitochondrial small ribosomal subun	0.32817	8.27384	0.570281	0.46283	0.635292
YBL091C	YBL091C ... MAP2 proteolysis and peptidolysis methionyl aminopeptidase activity cytoplasm	1.34653	8.04271	11.476	0.00449525	0.0340398
YBL091C-A	YBL091C-A ... SCS22 biological process unknown* molecular function unknown cellular component unknown	-0.036429	7.85933	0.00536038	0.942685	0.967996
YBL092W	YBL092W RP cluster RPL32 protein biosynthesis structural constituent of ribosome cytosolic large ribosomal subunit (	0.131469	8.95089	0.167548	0.688577	0.811632
YBL093C	YBL093C ... ROX3 transcription from RNA polymer RNA polymerase II transcription mednucleus*	-0.429538	7.71806	0.736742	0.405354	0.586849
YBL102W	YBL102W ... SFT2 Golgi to endosome transport molecular function unknown Golgi membrane	0.609729	8.16611	1.88761	0.191356	0.368366
YBL103C	YBL103C ... RTG3 transcription initiation from specific RNA polymerase II transcricytoplasm*	-0.335498	6.9102	0.29548	0.595394	0.740946
YBL104C	YBL104C ... YBL104C biological process unknown molecular function unknown cytoplasm	-1.40769	7.17571	3.72261	0.0744798	0.202203
YBL105C	YBL105C ... PKC1 cell wall organization and bio protein kinase C activity cytoplasm*	-2.70497	4.75078	5.68425	0.0320333	0.118468
YBL106C	YBL106C ... SRO77 exocytosis* molecular function unknown plasma membrane	-3.84795	3.77221	17.2587	0.000999984	0.0166358
YBL107C	YBL107C ... YBL107C biological process unknown molecular function unknown cytoplasm	0.997013	9.06333	7.95714	0.0137544	0.067892
YBR001C	YBR001C ... NTH2 response to stress* "alpha,alpha-trehalase activity" cytoplasm* | YBR002C	1.39631	8.60168	13.597	0.00248806	0.0244561
YBR002C	YBR002C ... RER2 protein amino acid glycosylati prenyltransferase activity endoplasmic reticulum	0.511754	8.48681	1.1141	0.309303	0.496697
YBR003W	YBR003W ... COQ1 ubiquinone metabolism trans-hexaprenyltranstransferase acmitochondrion	1.05606	7.86745	5.91793	0.0292001	0.112618
YBR005W	YBR005W ... RCR1 cell wall organization and bio molecular function unknown integral to endoplasmic reticulum m	-1.90076	6.62198	4.66785	0.0488055	0.156071
YBR006W	YBR006W iESR cluster UGA2 response to oxidative stress* succinate-semialdehyde dehydrogenascytoplasm	0.711007	5.16233	0.687146	0.42123	0.602586
YBR007C	YBR007C ... DSF2 biological process unknown molecular function unknown cellular component unknown	-0.266514	8.45457	0.364276	0.555922	0.707891
YBR009C	YBR009C ... HHF1 chromatin assembly or disassem DNA binding nuclear nucleosome	-0.9974	7.12591	2.57927	0.130881	0.290557
YBR010W	YBR010W ... HHT1 chromatin assembly or disassem DNA binding nucleus*	-0.749179	8.09484	2.09684	0.169919	0.341596
YBR011C	YBR011C ... IPP1 phosphate metabolism inorganic diphosphatase activity cytosol	0.15051	7.49712	0.100501	0.75597	0.857532
YBR013C	YBR013C ... YBR013C biological process unknown molecular function unknown cellular component unknown	0.534715	7.46696	1.11754	0.308586	0.496421
YBR015C	YBR015C ... MNN2 protein amino acid glycosylati "alpha-1,2-mannosyltransferase activ"Golgi apparatus | YBR016W	-1.48575	2.43599	2.8386	0.114472	0.266205
YBR016W	YBR016W ... YBR016W response to dessication molecular function unknown plasma membrane	-2.54552	5.4781	2.85341	0.113613	0.265292
YBR018C	YBR018C ... GAL7 galactose metabolism UTP-hexose-1-phosphate uridylyltrancytoplasm	0.0511133	6.4263	0.00255979	0.960373	0.97877
YBR020W	YBR020W ... GAL1 galactose metabolism galactokinase activity cellular component unknown	0.144781	8.1799	0.129333	0.724563	0.83538
YBR021W	YBR021W ... FUR4 uracil transport uracil permease activity plasma membrane*	-2.47807	7.16403	7.99492	0.0135752	0.067576
YBR022W	YBR022W ... POA1 tRNA splicing phosphoric monoester hydrolase acticellular component unknown	0.846385	7.67501	3.55493	0.0805768	0.213573
YBR024W	YBR024W ... SCO2 copper ion transport thioredoxin peroxidase activity mitochondrial membrane	0.418181	8.10589	1.0389	0.325597	0.51466
YBR025C	YBR025C … PAC cluster OLA1 biological process unknown molecular function unknown	-0.190929	6.91451	0.0727042	0.791425	0.876871
YBR026C	YBR026C iESR cluster ETR1 aerobic respiration* enoyl-[acyl-carrier protein] reductmitochondrion	0.412683	7.74931	0.655187	0.431986	0.611119
YBR028C	YBR028C ... YBR028C biological process unknown protein kinase activity cytoplasm	0.918883	8.36912	4.43571	0.0539799	0.165318
YBR029C	YBR029C ... CDS1 phosphatidylglycerol biosynthe phosphatidate cytidylyltransferase mitochondrion*	0.543454	8.92561	2.79798	0.116869	0.269441
YBR030W	YBR030W … PAC cluster RKM3 phospholipid metabolism molecular function unknown	0.735551	8.78496	3.94703	0.0671602	0.189842
YBR031W	YBR031W RP cluster RPL4A protein biosynthesis structural constituent of ribosome cytosolic large ribosomal subunit (	0.0401076	7.82107	0.00656298	0.936594	0.965445
YBR034C	YBR034C PAC cluster HMT1 mRNA-nucleus export* protein-arginine N-methyltransferasnucleus	-0.90057	4.91346	0.862479	0.36899	0.559199
YBR035C	YBR035C ... PDX3 fatty acid metabolism pyridoxamine-phosphate oxidase acticellular component unknown	-3.39881	6.78614	19.3431	0.000625973	0.0129948
YBR036C	YBR036C ... CSG2 calcium ion homeostasis* enzyme regulator activity integral to endoplasmic reticulum m	0.0407884	7.69997	0.00672632	0.935812	0.965445
YBR037C	YBR037C ... SCO1 protein complex assembly* thioredoxin peroxidase activity* mitochondrial inner membrane	0.877019	8.44489	3.69204	0.0755492	0.204503
YBR038W	YBR038W ... CHS2 cytokinesis chitin synthase activity bud neck	-0.0771501	7.50658	0.0204878	0.88825	0.931864
YBR039W	YBR039W ... ATP3 ATP synthesis coupled proton t hydrogen-transporting ATP synthase "proton-transporting ATP synthase, c" | YBR040W	0.106312	8.05988	0.0700513	0.79517	0.878354
YBR040W	YBR040W ... FIG1 cellular morphogenesis during molecular function unknown cell wall (sensu Fungi)*	0.285785	8.97077	0.90067	0.358911	0.548773
YBR041W	YBR041W ... FAT1 lipid transport* long-chain-fatty-acid-CoA ligase acplasma membrane*	-1.52404	7.81501	12.3959	0.0034553	0.0292401
YBR043C	YBR043C ... QDR3 multidrug transport multidrug efflux pump activity plasma membrane*	0.725624	8.80142	4.90725	0.0440716	0.146294
YBR044C	YBR044C ... TCM62 protein complex assembly unfolded protein binding mitochondrial inner membrane	1.26608	8.91302	10.0976	0.00680889	0.0437056
YBR045C	YBR045C ... GIP1 spore wall assembly (sensu Fun protein phosphatase 1 binding prospore membrane*	-2.58651	7.06915	11.248	0.0048062	0.0356128
YBR046C	YBR046C ... ZTA1 biological process unknown molecular function unknown cytoplasm*	0.95225	8.4181	7.81143	0.0144717	0.070364
YBR047W	YBR047W ... FMP23 biological process unknown molecular function unknown mitochondrion	0.511873	8.9584	2.48097	0.13785	0.30017
YBR048W	YBR048W RP cluster RPS11B protein biosynthesis* structural constituent of ribosome cytosolic small ribosomal subunit (	-3.4077	7.21563	26.2871	0.000160444	0.00688848
YBR049C	YBR049C ... REB1 regulation of transcription fr RNA polymerase II transcription facnucleus	-3.85858	7.33794	33.8981	4.67133e-05	0.00359522
YBR050C	YBR050C ... REG2 negative regulation of transcr protein phosphatase type 1 activityprotein phosphatase type 1 complex	0.796323	8.21681	3.92094	0.0679656	0.191249
YBR052C	YBR052C … iESR cluster RFS1 biological process unknown molecular function unknown	-0.144073	7.96663	0.0726068	0.791562	0.876871
YBR053C	YBR053C iESR cluster YBR053C biological process unknown molecular function unknown cellular component unknown	0.684227	8.18414	2.31574	0.150628	0.316424
YBR055C	YBR055C ... PRP6 nuclear mRNA splicing, via spl "RNA splicing factor activity, trans"U4/U6 x U5 tri-snRNP complex | YBR056W	0.630046	9.11266	4.40292	0.0547618	0.16648
YBR056W	YBR056W iESR cluster YBR056W biological process unknown molecular function unknown cytoplasm	0.480607	8.68167	1.08218	0.316076	0.504017
YBR056W-A	YBR056W-A ... YBR056W-A biological process unknown molecular function unknown cellular component unknown	-1.01087	5.56024	0.611302	0.447493	0.6241
YBR057C	YBR057C ... MUM2 premeiotic DNA synthesis molecular function unknown cytoplasm	0.906543	7.80798	3.90295	0.0685276	0.192011
YBR058C-A	YBR058C-A ... TSC3 sphingolipid biosynthesis* enzyme activator activity membrane fraction*	1.91778	6.98163	8.69752	0.0106893	0.058497
YBR059C	YBR059C ... AKL1 actin cytoskeleton organizatio protein kinase activity cytoplasm*	-0.04815	5.87392	0.00238787	0.961726	0.979053
YBR060C	YBR060C ... ORC2 DNA replication initiation* DNA replication origin binding pre-replicative complex*	0.725459	8.2545	2.46446	0.139064	0.302092
YBR061C	YBR061C PAC cluster TRM7 protein biosynthesis* tRNA methyltransferase activity cytoplasm	0.675706	8.56847	1.57005	0.230996	0.413557
YBR062C_2	YBR062C ... YBR062C biological process unknown molecular function unknown cellular component unknown	-1.32187	6.01217	1.29854	0.273855	0.458035
YBR063C	YBR063C ... YBR063C biological process unknown molecular function unknown cellular component unknown	-0.450485	7.91642	0.586101	0.456813	0.63056
YBR065C	YBR065C ... ECM2 cell wall organization and bio molecular function unknown nucleus	-0.855361	7.65724	3.01953	0.104498	0.252159
YBR066C	YBR066C ... NRG2 invasive growth (sensu Sacchar transcriptional repressor activity nucleus	1.36289	8.59543	6.65104	0.0220359	0.0946089
YBR067C	YBR067C ... TIP1 cell wall organization and bio structural constituent of cell wallcell wall (sensu Fungi)	0.137794	8.70744	0.143159	0.710911	0.827457
YBR068C	YBR068C ... BAP2 amino acid transport amino acid transporter activity plasma membrane	-1.27588	5.78705	1.1649	0.298937	0.485359
YBR069C	YBR069C ... TAT1 amino acid transport amino acid transporter activity plasma membrane	1.54326	8.55122	13.848	0.0023277	0.0237239
YBR070C	YBR070C ... ALG14 dolichol-linked oligosaccharid "transferase activity, transferring"nuclear envelope-endoplasmic reticu | YBR071W	0.544685	7.60638	1.44362	0.24975	0.43349
YBR071W	YBR071W ... YBR071W biological process unknown molecular function unknown cytoplasm	-0.378374	7.67641	0.25721	0.620043	0.760392
YBR072C-A	YBR072C-A ... YBR072C-A biological process unknown molecular function unknown cellular component unknown	0.749619	8.28083	3.84963	0.0702263	0.194989
YBR072W	YBR072W iESR cluster HSP26 response to stress* unfolded protein binding cytoplasm*	0.276793	8.28233	0.523942	0.481244	0.65144
YBR076W	YBR076W ... ECM8 cell wall organization and bio molecular function unknown cellular component unknown	0.619221	8.21256	2.03372	0.17605	0.349413
YBR077C	YBR077C ... SLM4 signal transduction "phosphatidylinositol-3,4-bisphospha"cytoplasm* | YBR078W	-0.975019	7.88102	4.18278	0.0603747	0.177136
YBR078W	YBR078W ... ECM33 cell wall organization and bio molecular function unknown mitochondrion*	0.503169	8.37942	0.82875	0.378246	0.568117
YBR079C	YBR079C PAC cluster RPG1 translational initiation translation initiation factor activcytoplasm*	-1.9334	5.48832	2.61449	0.128491	0.287122
YBR080C	YBR080C ... SEC18 ER to Golgi transport* ATPase activity cytoplasm*	0.749141	8.26959	2.82926	0.115018	0.266792
YBR081C	YBR081C ... SPT7 protein complex assembly* structural molecule activity mitochondrion*	-1.87427	9.05223	15.9406	0.00136885	0.0179528
YBR082C	YBR082C ... UBC4 response to stress* ubiquitin conjugating enzyme activiproteasome complex (sensu Eukaryota	0.774648	8.6762	3.66205	0.0766159	0.206075
YBR083W	YBR083W ... TEC1 pseudohyphal growth* specific RNA polymerase II transcrinucleus	0.577993	7.57439	1.53359	0.236208	0.418118
YBR084C-A	YBR084C-A RP cluster RPL19A protein biosynthesis structural constituent of ribosome cytosolic large ribosomal subunit (	0.16271	7.0024	0.0616018	0.807634	0.884607
YBR084W	YBR084W PAC cluster MIS1 nucleobase, nucleoside, nucleo formate-tetrahydrofolate ligase actmitochondrion | YBR085C-A	-0.307842	7.93589	0.40043	0.537202	0.694264
YBR085C-A	YBR085C-A ... YBR085C-A biological process unknown molecular function unknown cytoplasm*	0.691515	8.00609	2.5362	0.13388	0.294911
YBR085W	YBR085W ... AAC3 anaerobic respiration ATP:ADP antiporter activity mitochondrial inner membrane	-0.0989327	7.70092	0.0438439	0.837201	0.905227
YBR086C	YBR086C ... IST2 response to osmotic stress molecular function unknown plasma membrane*	-1.98408	6.91946	5.8251	0.030289	0.114546
YBR087W	YBR087W ... RFC5 mismatch repair* DNA clamp loader activity DNA replication factor C complex	1.05092	7.65056	4.99308	0.0425075	0.142453
YBR088C	YBR088C ... POL30 nucleotide-excision repair* DNA polymerase processivity factor nucleus*	0.161702	7.83702	0.112799	0.742026	0.847421
YBR090C	YBR090C ... YBR090C biological process unknown molecular function unknown cytoplasm*	0.930939	7.4734	2.39641	0.144214	0.309485
YBR091C	YBR091C … TIM12 (MRS5) biological process unknown molecular function unknown cellular component unknown | Essential protein of the inner mitochondrial membrane, peripherally localized; component of the TIM22 complex, which is a twin-pore translocase that mediates insertion of numerous multispanning inner membrane proteinsYBR092C	1.55448	9.85416	31.3314	6.91156e-05	0.00403294
YBR092C	YBR092C ... PHO3 phosphate metabolism* acid phosphatase activity periplasmic space (sensu Fungi)	-1.78942	6.98019	4.40294	0.0547614	0.16648
YBR093C	YBR093C ... PHO5 phosphate metabolism* acid phosphatase activity cell wall (sensu Fungi)*	0.886332	5.23024	0.359518	0.558481	0.710156
YBR095C	YBR095C ... RXT2 conjugation with cellular fusi molecular function unknown nucleus	-0.362584	8.14075	0.486668	0.496992	0.661056
YBR096W	YBR096W ... YBR096W biological process unknown molecular function unknown endoplasmic reticulum	0.855743	7.67004	3.78357	0.0724014	0.198853
YBR098W_1	YBR098W ... MMS4 DNA repair* transcription coactivator activity*nucleus	-0.0884188	8.55409	0.0659694	0.801084	0.881735
YBR098W_2	YBR098W ... MMS4 DNA repair* transcription coactivator activity*nucleus	-1.41677	8.191	3.76716	0.0729539	0.199407
YBR102C	YBR102C ... EXO84 exocytosis* protein binding bud neck*	0.64883	8.3584	2.4606	0.13935	0.302424
YBR103W	YBR103W ... SIF2 chromatin silencing at telomer NAD-dependent histone deacetylase anucleus*	2.69353	4.12809	2.98328	0.106409	0.255012
YBR104W	YBR104W ... YMC2 transport transporter activity mitochondrial inner membrane	-1.88826	7.59346	9.89254	0.00725964	0.0453827
YBR105C	YBR105C ... VID24 vesicle-mediated transport* molecular function unknown extrinsic to membrane*	-2.41058	7.62324	21.2231	0.000421143	0.0111432
YBR106W	YBR106W PAC cluster PHO88 phosphate transport phosphate transporter activity mitochondrion*	1.50657	8.96525	21.1259	0.000429621	0.0111698
YBR107C	YBR107C ... IML3 chromosome segregation molecular function unknown outer kinetochore of condensed nucl	0.599806	7.85283	1.05657	0.321661	0.510952
YBR109C	YBR109C ... CMD1 endocytosis* protein binding* cytoplasm*	1.14309	10.0481	20.1412	0.000527532	0.0123118
YBR110W	YBR110W ... ALG1 N-linked glycosylation* "beta-1,4-mannosyltransferase activi"endoplasmic reticulum* | YBR111C	0.903406	5.95273	1.00324	0.33375	0.521881
YBR111C	YBR111C ... YSA1 biological process unknown phosphoribosyl-ATP diphosphatase accytoplasm*	-1.90735	6.35601	2.88661	0.111717	0.262344
YBR111W-A	YBR111W-A ... SUS1 mRNA-nucleus export* molecular function unknown nuclear pore*	0.753922	7.22088	1.32892	0.268555	0.45233
YBR117C	YBR117C ... TKL2 pentose-phosphate shunt transketolase activity cytoplasm*	0.387676	7.57893	0.557357	0.467844	0.640155
YBR118W	YBR118W PAC cluster TEF2 translational elongation translation elongation factor activribosome*	-0.0200117	6.33654	0.000646157	0.980084	0.988774
YBR119W	YBR119W ... MUD1 nuclear mRNA splicing, via spl RNA binding snRNP U1 | YBR120C	-4.29052	7.34248	33.6195	4.86909e-05	0.00359522
YBR120C	YBR120C ... CBP6 protein biosynthesis molecular function unknown mitochondrion	0.795006	8.73185	5.71129	0.0316896	0.117634
YBR121C	YBR121C PAC cluster GRS1 glycyl-tRNA aminoacylation* glycine-tRNA ligase activity cytoplasm*	0.927487	9.36989	10.1293	0.00674208	0.0434607
YBR123C	YBR123C ... TFC1 transcription initiation from RNA polymerase III transcription fatranscription factor TFIIIC complex	1.14815	9.12344	14.2204	0.00211117	0.0223961
YBR125C	YBR125C ... PTC4 biological process unknown protein phosphatase type 2C activitcytoplasm	-0.426409	5.69764	0.0847515	0.775284	0.868461
YBR126C	YBR126C iESR cluster TPS1 response to stress* "alpha,alpha-trehalose-phosphate syn"cytoplasm* | YBR127C	1.3237	8.94669	19.581	0.000594581	0.012766
YBR127C	YBR127C ... VMA2 vacuolar acidification hydrogen-transporting ATPase activicytoplasm*	0.63314	8.79989	2.63823	0.126909	0.284795
YBR128C	YBR128C ... ATG14 autophagy molecular function unknown membrane fraction	-6.27135	6.19458	31.388	6.85044e-05	0.00403294
YBR129C	YBR129C ... OPY1 conjugation with cellular fusi molecular function unknown cytoplasm*	-0.144393	8.12465	0.0622263	0.806682	0.88399
YBR130C	YBR130C ... SHE3 intracellular mRNA localizatio mRNA binding cytoplasm*	0.644989	8.43165	3.16763	0.0971106	0.23993
YBR131W	YBR131W ... CCZ1 protein-vacuolar targeting* guanyl-nucleotide exchange factor amembrane*	-1.1328	6.48002	1.39914	0.256826	0.440897
YBR132C	YBR132C ... AGP2 response to osmotic stress* amino acid transporter activity* endoplasmic reticulum membrane*	-0.690336	7.29126	0.737022	0.405267	0.586849
YBR133C_1	YBR133C ... HSL7 regulation of cell cycle* protein-arginine N-methyltransferasbud neck	-1.0334	5.43929	0.920931	0.353727	0.543217
YBR133C_2	YBR133C ... HSL7 regulation of cell cycle* protein-arginine N-methyltransferasbud neck	-2.98022	6.11934	7.09322	0.0187095	0.0837236
YBR137W	YBR137W ... YBR137W biological process unknown molecular function unknown cytoplasm	0.0771724	8.97285	0.0251138	0.876377	0.926456
YBR138C	YBR138C ... YBR138C biological process unknown molecular function unknown cytoplasm	0.404617	8.63261	1.55872	0.232599	0.415296
YBR139W	YBR139W iESR cluster YBR139W biological process unknown carboxypeptidase C activity vacuole (sensu Fungi)	-1.27481	8.19187	6.63393	0.0221779	0.0949812
YBR140C	YBR140C ... IRA1 sporulation (sensu Fungi)* Ras GTPase activator activity mitochondrion*	-3.34999	3.22894	18.6476	0.000729256	0.0136415
YBR141C	YBR141C ... YBR141C biological process unknown molecular function unknown nucleolus	0.119973	8.44731	0.0654128	0.801906	0.881735
YBR142W	YBR142W PAC cluster MAK5 rRNA processing* ATP-dependent RNA helicase activitynucleolus	0.489018	7.913	1.36016	0.26325	0.447201
YBR143C	YBR143C PAC cluster SUP45 cytokinesis* translation release factor activitycytosol*	0.397611	8.56437	1.39559	0.257403	0.441554
YBR145W	YBR145W ... ADH5 alcohol metabolism alcohol dehydrogenase activity cytoplasm*	0.713369	8.70986	3.6029	0.0787734	0.21046
YBR146W	YBR146W ... MRPS9 protein biosynthesis structural constituent of ribosome mitochondrial small ribosomal subun	0.394106	7.35583	0.521034	0.482441	0.651723
YBR147W	YBR147W … RTC2 biological process unknown molecular function unknown	0.416377	8.13248	0.916117	0.354949	0.544394
YBR148W	YBR148W ... YSW1 biological process unknown molecular function unknown cellular component unknown	0.806149	8.74233	6.11639	0.0270218	0.108238
YBR149W	YBR149W iESR cluster ARA1 carbohydrate metabolism aldo-keto reductase activity* cytosol	-0.268216	6.79316	0.134702	0.719167	0.831884
YBR151W	YBR151W ... APD1 biological process unknown molecular function unknown cytoplasm*	0.778894	8.61351	3.31436	0.0904052	0.228744
YBR152W	YBR152W ... SPP381 nuclear mRNA splicing, via spl molecular function unknown spliceosome complex | YBR153W	-3.54653	7.78922	37.1489	2.93118e-05	0.00277915
YBR153W	YBR153W ... RIB7 riboflavin biosynthesis diaminohydroxyphosphoribosylaminopycellular component unknown	0.940882	7.15608	1.7817	0.203524	0.381011
YBR154C	YBR154C PAC cluster RPB5 transcription from RNA polymer DNA-directed RNA polymerase activitDNA-directed RNA polymerase III com	-2.06411	5.81329	4.17335	0.0606299	0.177559
YBR155W	YBR155W PAC cluster CNS1 protein folding unfolded protein binding cytoplasm	0.82799	10.7222	9.82232	0.00742185	0.0458924
YBR156C	YBR156C ... SLI15 protein amino acid phosphoryla protein kinase activator activity spindle microtubule*	-0.61656	4.5906	0.407687	0.533589	0.691251
YBR157C	YBR157C ... ICS2 biological process unknown molecular function unknown cellular component unknown	1.54398	8.43089	13.4022	0.00262128	0.0251359
YBR158W	YBR158W ... AMN1 negative regulation of exit fr protein binding cytoplasm*	0.0641539	8.41738	0.0220913	0.883992	0.930626
YBR160W	YBR160W ... CDC28 protein amino acid phosphoryla cyclin-dependent protein kinase actcytoplasm*	0.546288	8.97751	3.46265	0.0841872	0.220062
YBR161W	YBR161W ... CSH1 sphingolipid biosynthesis* mannosyltransferase activity* vacuole (sensu Fungi)	1.03504	9.1666	10.7017	0.00565747	0.0386594
YBR162W-A	YBR162W-A ... YSY6 protein secretion molecular function unknown endoplasmic reticulum	-2.01754	2.93902	5.44589	0.0352611	0.125763
YBR163W	YBR163W ... DEM1 biological process unknown molecular function unknown mitochondrion	-1.56715	8.29976	11.364	0.00464496	0.0346545
YBR164C	YBR164C ... ARL1 protein-vacuolar targeting* GTPase activity Golgi apparatus*	0.122264	8.52094	0.112797	0.742029	0.847421
YBR165W	YBR165W ... UBS1 protein-nucleus export* molecular function unknown nucleus	1.81762	9.47214	16.077	0.00132418	0.0179041
YBR166C	YBR166C ... TYR1 tyrosine metabolism prephenate dehydrogenase activity cytoplasm	0.815606	8.90693	3.81268	0.071433	0.196787
YBR167C	YBR167C ... POP7 rRNA processing* ribonuclease P activity* ribonuclease MRP complex*	0.151571	9.14401	0.238652	0.632845	0.770981
YBR168W	YBR168W ... PEX32 peroxisome organization and bi molecular function unknown integral to peroxisomal membrane	-2.11099	2.29568	11.1033	0.00501637	0.0363158
YBR170C	YBR170C ... NPL4 ER-associated protein cataboli molecular function unknown endoplasmic reticulum*	0.51772	8.1335	1.7065	0.212774	0.392992
YBR171W	YBR171W ... SEC66 posttranslational protein-memb protein transporter activity endoplasmic reticulum membrane*	0.578378	8.02712	1.43767	0.250682	0.434445
YBR172C	YBR172C ... SMY2 cytoskeleton organization and molecular function unknown cytoplasm	-1.95802	4.63312	2.44566	0.140464	0.303683
YBR173C	YBR173C ... UMP1 ubiquitin-dependent protein ca proteasome activator activity cytoplasm*	0.117242	7.25206	0.0309859	0.862826	0.919177
YBR175W	YBR175W ... SWD3 chromatin silencing at telomer histone lysine N-methyltransferase COMPASS complex	-0.689729	8.69799	2.04208	0.175222	0.348682
YBR176W	YBR176W ... ECM31 pantothenate biosynthesis 3-methyl-2-oxobutanoate hydroxymethmitochondrion	0.389922	7.16183	0.441296	0.517433	0.676095
YBR177C	YBR177C ... EHT1 lipid metabolism serine hydrolase activity mitochondrion*	0.450758	8.32146	1.30644	0.272464	0.456211
YBR179C	YBR179C ... FZO1 mitochondrion organization and GTPase activity mitochondrial inner membrane*	-3.24607	7.53618	27.7535	0.000124242	0.00582914
YBR180W	YBR180W ... DTR1 spore wall assembly (sensu Fun multidrug transporter activity* prospore membrane	-1.14206	7.55039	5.11853	0.0403377	0.1371
YBR181C	YBR181C RP cluster RPS6B protein biosynthesis structural constituent of ribosome cytoplasm*	0.408559	8.64846	1.33607	0.26733	0.451255
YBR182C	YBR182C ... SMP1 positive regulation of transcr transcription factor activity* cytoplasm*	0.894027	8.99072	3.85871	0.0699335	0.194659
YBR182C-A	YBR182C-A ... YBR182C-A biological process unknown molecular function unknown cellular component unknown	1.40128	9.09856	8.81013	0.0102961	0.056935
YBR183W	YBR183W iESR cluster YPC1 ceramide metabolism ceramidase activity endoplasmic reticulum	0.454836	8.7731	1.71089	0.212218	0.392284
YBR185C	YBR185C ... MBA1 aerobic respiration* molecular function unknown mitochondrial inner membrane	0.206059	8.73493	0.394441	0.540219	0.695352
YBR186W	YBR186W ... PCH2 regulation of meiosis molecular function unknown nucleolus	-3.77558	6.10179	16.1949	0.00128692	0.0178561
YBR188C	YBR188C ... NTC20 nuclear mRNA splicing, via spl "RNA splicing factor activity, trans"spliceosome complex | YBR189W	-2.95925	7.83057	40.5728	1.85249e-05	0.0022186
YBR189W	YBR189W RP cluster RPS9B protein biosynthesis* structural constituent of ribosome cytosolic small ribosomal subunit (	-4.57876	6.73677	30.7742	7.54812e-05	0.00408947
YBR192W	YBR192W ... RIM2 mitochondrial genome maintenan transporter activity mitochondrion	-0.248193	6.35794	0.0941045	0.763598	0.861447
YBR193C	YBR193C ... MED8 transcription from RNA polymer RNA polymerase II transcription medmediator complex	0.832071	8.95576	7.26393	0.0175843	0.0809983
YBR194W	YBR194W … AIM4 (SOY1) sporulation (sensu Fungi)* DNA binding nucleus | Protein proposed to be associated with the nuclear pore complex; null mutant is viable, displays elevated frequency of mitochondrial genome loss and is sensitive to freeze-thaw stressYBR195C	-0.852611	7.7922	2.20156	0.160327	0.328079
YBR195C	YBR195C ... MSI1 DNA repair* transcription regulator activity chromatin silencing complex*	1.11634	7.70416	5.86535	0.029811	0.113994
YBR196C	YBR196C ... PGI1 glycolysis* glucose-6-phosphate isomerase activcytosol	0.850706	9.27173	8.5477	0.0112397	0.0605575
YBR196C-B	YBR196C-B ... YBR196C-B biological process unknown molecular function unknown cellular component unknown	0.693374	7.7124	2.59024	0.130131	0.289523
YBR197C	YBR197C ... YBR197C biological process unknown molecular function unknown cytoplasm*	-1.86647	5.27077	2.85007	0.113806	0.265524
YBR198C	YBR198C ... TAF5 transcription initiation from general RNA polymerase II transcripSAGA complex*	-1.72722	7.96628	16.3264	0.00124677	0.0178199
YBR199W	YBR199W ... KTR4 N-linked glycosylation mannosyltransferase activity Golgi apparatus	-2.16525	7.02451	6.90203	0.0200704	0.0877345
YBR200W	YBR200W ... BEM1 establishment of cell polarity protein binding bud neck*	0.860779	8.57554	6.02156	0.028038	0.110669
YBR200W-A	YBR200W-A ... YBR200W-A biological process unknown molecular function unknown cellular component unknown	1.05655	8.5025	6.51737	0.0231738	0.0976764
YBR201W	YBR201W ... DER1 ER-associated protein cataboli molecular function unknown endoplasmic reticulum membrane	-1.77808	7.60599	10.6239	0.00579243	0.0393453
YBR202W	YBR202W … MCM7 DNA replication initiation* chromatin binding* cytoplasm* | Component of the hexameric MCM complex, which is important for priming origins of DNA replication in G1 and becomes an active ATP-dependent helicase that promotes DNA melting and elongation when activated by Cdc7p-Dbf4p in S-phaseYBR203W	-0.373095	7.14735	0.399577	0.53763	0.694264
YBR204C	YBR204C iESR cluster YBR204C biological process unknown serine hydrolase activity lipid particle	0.649669	7.56222	1.53817	0.235544	0.417594
YBR205W	YBR205W ... KTR3 cell wall organization and bio mannosyltransferase activity membrane fraction	0.45517	8.61917	1.70497	0.212967	0.39319
YBR207W	YBR207W ... FTH1 endocytosis* iron ion transporter activity vacuolar membrane (sensu Fungi)	-0.517896	6.7204	0.440469	0.51782	0.676406
YBR210W	YBR210W ... ERV15 axial bud site selection molecular function unknown integral to membrane	0.566259	8.50661	2.9474	0.108343	0.257631
YBR211C	YBR211C ... AME1 attachment of spindle microtub molecular function unknown spindle pole body*	0.970841	9.05163	10.0258	0.00696283	0.0440721
YBR212W	YBR212W ... NGR1 mitochondrion organization and RNA binding* cytoplasm*	0.305315	8.3621	0.620476	0.444177	0.621602
YBR213W	YBR213W ... MET8 sulfate assimilation* ferrochelatase activity* cellular component unknown	0.263296	8.38878	0.481662	0.499176	0.662511
YBR214W	YBR214W ... SDS24 endocytosis* molecular function unknown cytoplasm	0.823451	8.2083	3.75304	0.0734334	0.200117
YBR215W	YBR215W ... HPC2 G1/S-specific transcription in transcription regulator activity nucleus	0.789429	8.60633	2.22256	0.158486	0.325776
YBR216C	YBR216C ... YBP1 response to oxidative stress molecular function unknown cytoplasm	0.277071	6.90394	0.167783	0.68837	0.811599
YBR217W	YBR217W ... ATG12 protein-vacuolar targeting* molecular function unknown membrane fraction	1.67898	7.77202	9.59882	0.00796677	0.048278
YBR218C	YBR218C ... PYC2 gluconeogenesis* pyruvate carboxylase activity cytosol	-1.34205	6.12893	1.491	0.242494	0.425879
YBR219C	YBR219C ... YBR219C biological process unknown molecular function unknown cellular component unknown	0.585881	8.44462	1.49066	0.242545	0.425879
YBR220C	YBR220C ... YBR220C biological process unknown molecular function unknown cellular component unknown	-1.70939	4.72383	1.91809	0.188028	0.365066
YBR221C	YBR221C ... PDB1 pyruvate metabolism pyruvate dehydrogenase (acetyl-tranmitochondrion*	0.355434	6.33582	0.1281	0.72582	0.83562
YBR221W-A	YBR221W-A ... YBR221W-A biological process unknown molecular function unknown cellular component unknown	1.36554	8.44743	13.7564	0.00238478	0.0239295
YBR222C	YBR222C ... PCS60 biological process unknown AMP binding cytoplasm*	-0.873738	7.39007	2.73655	0.120611	0.275552
YBR223C	YBR223C ... TDP1 DNA repair tyrosyl-DNA phosophodiesterase actinucleus	-1.25463	8.39016	9.49697	0.00823036	0.0493496
YBR225W	YBR225W ... YBR225W biological process unknown molecular function unknown cellular component unknown	0.442034	6.35839	0.322909	0.578986	0.728065
YBR227C	YBR227C ... MCX1 biological process unknown unfolded protein binding* mitochondrial matrix	0.574629	8.73791	3.196	0.0957683	0.237645
YBR228W	YBR228W ... SLX1 DNA repair* 5'-flap endonuclease activity nucleus	-3.8345	6.69167	15.9639	0.0013611	0.0179041
YBR229C	YBR229C ... ROT2 cell wall biosynthesis (sensu alpha-glucosidase activity mitochondrion*	0.169186	8.15038	0.192621	0.667531	0.795271
YBR230C	YBR230C … iESR cluster OM14 biological process unknown molecular function unknown	-7.81754	8.07309	54.862	3.59249e-06	0.000801977
YBR230W-A	YBR230W-A ... YBR230W-A biological process unknown molecular function unknown cellular component unknown	0.422146	8.09832	0.576659	0.460388	0.632999
YBR231C	YBR231C ... SWC5 chromatin remodeling molecular function unknown nucleus*	-2.22792	6.7124	7.2317	0.0177906	0.0816179
YBR233W	YBR233W ... PBP2 biological process unknown molecular function unknown cytoplasm	0.012579	8.17804	0.000864696	0.976962	0.986718
YBR234C	YBR234C ... ARC40 actin filament organization* structural constituent of cytoskeleArp2/3 protein complex	1.10472	9.53821	9.30513	0.00875469	0.0514282
YBR236C	YBR236C ... ABD1 mRNA capping mRNA (guanine-N7-)-methyltransferasnucleus*	-3.4622	4.92165	8.45854	0.0115828	0.0613662
YBR238C	YBR238C PAC cluster YBR238C biological process unknown molecular function unknown cytoplasm*	-1.45467	3.98856	1.88667	0.19146	0.368366
YBR239C	YBR239C ... YBR239C biological process unknown molecular function unknown cytoplasm*	-0.658801	8.19555	1.70766	0.212627	0.392881
YBR241C	YBR241C ... YBR241C biological process unknown molecular function unknown vacuolar membrane (sensu Fungi)	-4.18279	7.20514	27.3249	0.000133752	0.00621128
YBR242W	YBR242W ... YBR242W biological process unknown molecular function unknown cytoplasm*	0.328276	8.74733	0.754819	0.399798	0.583728
YBR244W	YBR244W ... GPX2 response to oxidative stress glutathione peroxidase activity cytoplasm*	0.949076	7.5912	3.28034	0.0919087	0.230837
YBR245C	YBR245C ... ISW1 chromatin remodeling ATPase activity ISW1 complex	-1.36151	7.52517	8.3865	0.011869	0.0621838
YBR246W	YBR246W … PAC cluster RRT2 biological process unknown molecular function unknown	-1.69742	8.06391	8.04219	0.0133549	0.066789
YBR247C	YBR247C PAC cluster ENP1 rRNA processing* snoRNA binding nucleus*	0.195364	8.50082	0.305325	0.589393	0.735892
YBR249C	YBR249C PAC cluster ARO4 aromatic amino acid family bio 3-deoxy-7-phosphoheptulonate synthacytoplasm*	0.036407	8.92336	0.0111708	0.917346	0.954391
YBR250W	YBR250W … SPO23 biological process unknown molecular function unknown	0.347533	8.26168	0.745017	0.402796	0.585663
YBR251W	YBR251W ... MRPS5 protein biosynthesis structural constituent of ribosome mitochondrial small ribosomal subun	0.712839	8.64014	3.51551	0.0820958	0.216936
YBR252W	YBR252W PAC cluster DUT1 pyrimidine deoxyribonucleoside dUTP diphosphatase activity cytoplasm*	0.403872	6.70261	0.350459	0.563418	0.714437
YBR253W	YBR253W ... SRB6 transcription from RNA polymer RNA polymerase II transcription medmediator complex	1.3512	9.64549	19.5628	0.00059692	0.012766
YBR254C	YBR254C ... TRS20 ER to Golgi transport molecular function unknown TRAPP complex	0.933958	9.17884	7.83108	0.0143725	0.0701062
YBR257W	YBR257W ... POP4 rRNA processing* ribonuclease P activity* ribonuclease MRP complex*	0.717642	8.71141	3.81642	0.0713097	0.196566
YBR258C	YBR258C ... SHG1 histone methylation histone lysine N-methyltransferase nucleus*	0.304425	9.51998	1.31992	0.270111	0.453439
YBR259W	YBR259W ... YBR259W biological process unknown molecular function unknown cellular component unknown	0.99046	8.67386	7.60661	0.0155547	0.07397
YBR261C	YBR261C … TAE1 biological process unknown S-adenosylmethionine-dependent	0.689679	9.33293	2.81828	0.115663	0.267608
YBR262C	YBR262C … AIM5 biological process unknown molecular function unknown mitochondrion | Protein of unknown function; the authentic, non-tagged protein is detected in purified mitochondria in high-throughput studies; null mutant displays elevated frequency of mitochondrial genome lossYBR263W	-1.63629	6.86421	2.15908	0.164134	0.33347
YBR263W	YBR263W ... SHM1 one-carbon compound metabolism glycine hydroxymethyltransferase acmitochondrion	0.42004	7.54202	0.754913	0.39977	0.583728
YBR264C	YBR264C ... YPT10 Golgi organization and biogene guanyl nucleotide binding cytoplasm	0.270554	8.53029	0.506678	0.488428	0.655317
YBR265W	YBR265W ... TSC10 sphingolipid biosynthesis* "oxidoreductase activity, acting on"cytoplasm* | YBR266C	1.53526	9.58315	26.5215	0.000153918	0.00673538
YBR267W	YBR267W PAC cluster REI1 budding cell bud growth* molecular function unknown cytoplasm	-0.0075563	8.46362	0.000399609	0.984337	0.991527
YBR268W	YBR268W ... MRPL37 protein biosynthesis structural constituent of ribosome mitochondrial large ribosomal subun	-0.65697	7.01705	1.00801	0.332644	0.521066
YBR269C	YBR269C iESR cluster FMP21 biological process unknown molecular function unknown mitochondrion	-0.0731728	9.45999	0.0483877	0.82911	0.900115
YBR271W	YBR271W ... YBR271W biological process unknown S-adenosylmethionine-dependent methcytoplasm	0.542701	8.89204	1.89228	0.190841	0.367549
YBR273C	YBR273C ... UBX7 ubiquitin-dependent protein ca molecular function unknown endoplasmic reticulum*	-0.712674	7.11516	1.07869	0.316829	0.504687
YBR274W_1	YBR274W ... CHK1 protein amino acid phosphoryla protein kinase activity nucleus	-1.37277	7.26626	5.30346	0.0373717	0.130629
YBR274W_2	YBR274W ... CHK1 protein amino acid phosphoryla protein kinase activity nucleus	1.19017	8.42208	9.50448	0.00821058	0.049296
YBR276C	YBR276C ... PPS1 protein amino acid dephosphory protein tyrosine/threonine phosphatcellular component unknown	-2.20157	7.28017	10.3764	0.00624686	0.0418696
YBR278W	YBR278W ... DPB3 chromatin silencing at telomer epsilon DNA polymerase activity replication fork*	0.345689	8.35669	0.827037	0.378725	0.568462
YBR279W	YBR279W ... PAF1 RNA elongation from RNA polyme RNA polymerase II transcription elonucleus*	1.41825	8.95929	17.6454	0.000914456	0.0156455
YBR281C	YBR281C … DUG2 biological process unknown molecular function unknown	0.282527	7.8464	0.301258	0.591856	0.73836
YBR282W	YBR282W ... MRPL27 protein biosynthesis structural constituent of ribosome mitochondrial large ribosomal subun	-1.81141	7.9531	17.5549	0.000933709	0.0158441
YBR283C	YBR283C PAC cluster SSH1 cotranslational protein-membra protein transporter activity endoplasmic reticulum membrane*	0.950554	8.47078	4.22426	0.0592666	0.17532
YBR284W	YBR284W ... YBR284W biological process unknown molecular function unknown cellular component unknown	1.19511	8.64427	7.16311	0.018239	0.0826076
YBR285W	YBR285W iESR cluster YBR285W biological process unknown molecular function unknown cellular component unknown	0.363737	9.34391	1.38755	0.258714	0.442967
YBR286W	YBR286W ... APE3 vacuolar protein catabolism aminopeptidase activity vacuole (sensu Fungi)	-0.361158	8.40158	0.377044	0.549169	0.703227
YBR287W	YBR287W iESR cluster ZSP1 biological process unknown molecular function unknown endoplasmic reticulum	-2.25554	2.43031	10.3243	0.0063476	0.0422424
YBR288C	YBR288C ... APM3 vesicle-mediated transport* molecular function unknown AP-3 adaptor complex	-0.313058	5.07542	0.0705789	0.79442	0.877951
YBR289W	YBR289W ... SNF5 chromatin remodeling general RNA polymerase II transcripSWI/SNF complex*	-0.370724	5.22481	0.0748872	0.788399	0.875394
YBR290W	YBR290W ... BSD2 protein-vacuolar targeting* molecular function unknown endoplasmic reticulum	-3.18859	7.14294	16.2709	0.00126354	0.0178199
YBR291C	YBR291C ... CTP1 mitochondrial citrate transpor tricarboxylate carrier activity mitochondrial inner membrane	0.778562	8.13224	4.10552	0.0625044	0.181299
YBR294W	YBR294W ... SUL1 sulfate transport sulfate transporter activity plasma membrane	0.839804	7.47339	1.87028	0.193283	0.370839
YBR295W	YBR295W ... PCA1 iron ion homeostasis* "ATPase activity, coupled to transme"membrane | YBR296C	-3.25798	3.06734	19.544	0.000599343	0.012766
YBR296C-A	YBR296C-A ... YBR296C-A biological process unknown molecular function unknown cellular component unknown	0.834705	8.2875	3.73743	0.0739681	0.201333
YBR298C	YBR298C ... MAL31 alpha-glucoside transport alpha-glucoside:hydrogen symporter membrane fraction	-0.114872	5.93257	0.00659776	0.936427	0.965445
YBR299W	YBR299W ... MAL32 maltose catabolism alpha-glucosidase activity cellular component unknown	1.3437	8.36415	11.0697	0.00506665	0.0363696
YBR301W	YBR301W ... DAN3 biological process unknown molecular function unknown cell wall (sensu Fungi)	-1.08529	6.117	1.27361	0.27831	0.461636
YCL001W	YCL001W ... RER1 ER to Golgi transport* molecular function unknown COPII-coated vesicle*	-1.51316	7.48322	8.53672	0.0112813	0.0605575
YCL001W-A	YCL001W-A ... YCL001W-A biological process unknown molecular function unknown cellular component unknown	0.976283	9.40505	12.0077	0.00385613	0.0310457
YCL001W-B	YCL001W-B ... YCL001W-B biological process unknown molecular function unknown cellular component unknown	0.386542	8.04707	0.521	0.482455	0.651723
YCL002C	YCL002C ... YCL002C biological process unknown molecular function unknown cellular component unknown	-0.846618	8.95209	5.36003	0.0365161	0.128527
YCL004W	YCL004W ... PGS1 phospholipid biosynthesis CDP-diacylglycerol-glycerol-3-phospmitochondrion	0.433006	8.38987	1.03842	0.325705	0.51466
YCL005W-A	YCL005W-A ... VMA9 vacuolar acidification* "ATPase activity, coupled to transme"vacuolar membrane* | YCL007C	0.913292	7.42132	2.62244	0.127959	0.286304
YCL008C	YCL008C ... STP22 protein-vacuolar targeting* protein binding endosome*	-1.35946	2.39075	3.90962	0.0683186	0.19157
YCL009C	YCL009C ... ILV6 branched chain family amino ac enzyme regulator activity* mitochondrion*	-2.27948	4.78411	1.91659	0.188189	0.365224
YCL010C	YCL010C ... SGF29 histone acetylation molecular function unknown SAGA complex	-0.477661	7.93065	1.03315	0.326893	0.515485
YCL011C	YCL011C ... GBP2 telomere maintenance* RNA binding* nucleus	-1.66658	4.68593	2.10174	0.169454	0.340931
YCL016C	YCL016C ... DCC1 mitotic sister chromatid cohes molecular function unknown DNA replication factor C complex	-2.65833	2.59727	13.8181	0.00234615	0.0237274
YCL017C	YCL017C ... NFS1 iron ion homeostasis* cystathionine gamma-lyase activity mitochondrion	0.811386	8.84999	4.06944	0.0635296	0.183454
YCL025C	YCL025C ... AGP1 amino acid transport amino acid transporter activity* plasma membrane	0.850048	8.37076	3.97433	0.0663295	0.188902
YCL026C-A	YCL026C-A ... FRM2 negative regulation of fatty a molecular function unknown cytoplasm*	-3.22025	5.64279	10.7057	0.00565068	0.0386594
YCL026C-B	YCL026C-B ... HBN1 biological process unknown molecular function unknown cytoplasm*	0.80893	8.38856	4.86275	0.0449091	0.147945
YCL028W	YCL028W ... RNQ1 biological process unknown molecular function unknown cytosol	1.41087	5.53728	2.45222	0.139973	0.303031
YCL029C	YCL029C ... BIK1 mitotic spindle organization a microtubule binding spindle pole body*	-0.89991	7.42478	1.20951	0.290227	0.475287
YCL030C	YCL030C ... HIS4 histidine biosynthesis phosphoribosyl-ATP diphosphatase acintracellular	-0.281583	8.01073	0.500971	0.490844	0.656816
YCL031C_1	YCL031C PAC cluster RRP7 35S primary transcript process molecular function unknown nucleus*	0.2334	9.03596	0.442405	0.516915	0.675612
YCL031C_2	YCL031C PAC cluster RRP7 35S primary transcript process molecular function unknown nucleus*	-1.87241	6.90708	8.06546	0.0132479	0.0665465
YCL032W	YCL032W ... STE50 signal transduction during con protein kinase regulator activity cytoplasm	-2.17652	5.22287	3.75341	0.073421	0.200117
YCL034W	YCL034W ... LSB5 endocytosis* molecular function unknown cell cortex	-0.0229395	3.49248	0.000988543	0.975368	0.985546
YCL035C	YCL035C iESR cluster GRX1 response to oxidative stress* thiol-disulfide exchange intermediacytoplasm*	-2.10531	7.28806	13.2624	0.00272201	0.025461
YCL036W	YCL036W ... GFD2 biological process unknown molecular function unknown cellular component unknown	0.322945	5.99909	0.136475	0.717412	0.830351
YCL038C	YCL038C ... ATG22 protein-vacuolar targeting* molecular function unknown integral to membrane*	0.383394	6.62556	0.232698	0.637085	0.774494
YCL042W	YCL042W iESR cluster YCL042W biological process unknown molecular function unknown cytoplasm	0.613135	8.42358	2.43559	0.141221	0.304739
YCL045C	YCL045C … PAC cluster EMC1 biological process unknown molecular function unknown	-1.19484	5.39129	0.975889	0.340204	0.52824
YCL047C	YCL047C ... YCL047C biological process unknown molecular function unknown cellular component unknown	-0.792219	8.39198	3.88159	0.0692023	0.193333
YCL048W	YCL048W ... SPS22 cell wall organization and bio molecular function unknown plasma membrane	0.178848	4.10309	0.042796	0.839128	0.906234
YCL049C	YCL049C ... YCL049C biological process unknown molecular function unknown membrane fraction	0.472761	9.39377	2.30767	0.151289	0.316542
YCL050C	YCL050C ... APA1 nucleotide metabolism bis(5'-nucleosyl)-tetraphosphatase cytoplasm*	0.615648	8.90632	3.42084	0.0858869	0.222592
YCL051W	YCL051W ... LRE1 cell wall organization and bio transcription regulator activity* cell wall (sensu Fungi)	0.147189	8.26079	0.114664	0.739987	0.846151
YCL052C	YCL052C ... PBN1 GPI anchor biosynthesis* mannosyltransferase activity endoplasmic reticulum	0.713966	9.75564	5.08402	0.0409213	0.138566
YCL054W	YCL054W PAC cluster SPB1 processing of 27S pre-rRNA S-adenosylmethionine-dependent methnucleus*	-0.0246934	7.44871	0.00251606	0.960713	0.97877
YCL055W	YCL055W ... KAR4 meiosis* transcription regulator activity nucleus	0.871448	7.47717	3.31702	0.0902887	0.228744
YCL056C	YCL056C ... YCL056C biological process unknown molecular function unknown cytoplasm	0.360236	8.1079	0.690554	0.420108	0.601798
YCL057C-A	YCL057C-A ... YCL057C-A biological process unknown molecular function unknown cellular component unknown	0.852979	8.53179	2.48873	0.137283	0.299222
YCL057W	YCL057W ... PRD1 proteolysis and peptidolysis metalloendopeptidase activity* cytoplasm*	-0.992051	5.10123	0.660146	0.430289	0.609855
YCL061C_1	YCL061C ... MRC1 chromatin silencing at telomer molecular function unknown nucleus*	-3.5352	7.6533	33.3679	5.0559e-05	0.00359522
YCL061C_2	YCL061C ... MRC1 chromatin silencing at telomer molecular function unknown nucleus*	0.298341	8.53736	0.583689	0.457722	0.63062
YCL063W	YCL063W ... VAC17 vacuole inheritance receptor activity vacuolar membrane	-0.300431	8.50236	0.533878	0.477192	0.648462
YCL064C	YCL064C ... CHA1 threonine catabolism* L-serine ammonia-lyase activity* mitochondrion*	0.0181404	5.9424	0.000427703	0.983796	0.991527
YCL069W	YCL069W ... VBA3 basic amino acid transport basic amino acid permease activity vacuolar membrane (sensu Fungi)	0.267313	7.4623	0.0832908	0.777172	0.868975
YCR002C	YCR002C ... CDC10 cell wall organization and bio GTPase activity* septin ring (sensu Saccharomyces)	0.661613	8.55836	2.96706	0.107278	0.256321
YCR003W	YCR003W ... MRPL32 protein biosynthesis structural constituent of ribosome mitochondrial large ribosomal subun	0.313398	8.7407	0.73489	0.40593	0.587031
YCR004C	YCR004C iESR cluster YCP4 biological process unknown electron transporter activity cytoplasm*	-0.0635469	8.38367	0.0217113	0.884987	0.930626
YCR005C	YCR005C ... CIT2 glutamate biosynthesis* citrate (Si)-synthase activity mitochondrion*	-2.30081	7.488	16.7467	0.00112773	0.0174861
YCR007C	YCR007C ... YCR007C biological process unknown molecular function unknown cellular component unknown	0.14291	6.16175	0.0318216	0.861009	0.918822
YCR009C	YCR009C ... RVS161 endocytosis* cytoskeletal protein binding actin cortical patch*	0.657989	8.75841	3.33721	0.0894116	0.227834
YCR010C	YCR010C ... ADY2 transport* transporter activity* mitochondrion*	1.28814	9.01546	11.164	0.00492686	0.0359283
YCR012W	YCR012W ... PGK1 glycolysis* phosphoglycerate kinase activity cytoplasm*	2.02073	8.63959	31.6879	6.53669e-05	0.00403294
YCR014C	YCR014C ... POL4 double-strand break repair via beta DNA polymerase activity nucleus	-0.172945	8.27191	0.215383	0.64981	0.781937
YCR015C	YCR015C ... YCR015C biological process unknown molecular function unknown cellular component unknown	-2.59711	7.58344	24.3405	0.000228813	0.0080102
YCR016W	YCR016W PAC cluster YCR016W biological process unknown molecular function unknown nucleus*	-0.113288	8.65005	0.0622497	0.806647	0.88399
YCR019W	YCR019W ... MAK32 viral life cycle molecular function unknown cellular component unknown	-1.42493	7.33395	2.97158	0.107035	0.256107
YCR020C	YCR020C ... PET18 mitochondrion organization and molecular function unknown cellular component unknown	-2.62721	7.62039	19.5366	0.000600293	0.012766
YCR020C-A	YCR020C-A ... MAK31 N-terminal protein amino acid amino-acid N-acetyltransferase acticellular component unknown	-1.00307	7.98864	4.46092	0.0533875	0.163945
YCR020W-B	YCR020W-B ... HTL1 regulation of cell cycle* molecular function unknown RSC complex	0.290528	8.97222	0.821364	0.380319	0.569674
YCR021C	YCR021C ... HSP30 response to stress molecular function unknown plasma membrane	-0.754075	6.88528	1.19598	0.292831	0.478003
YCR024C	YCR024C ... SLM5 protein biosynthesis asparagine-tRNA ligase activity mitochondrion	0.851108	10.9351	11.3746	0.00463059	0.0346545
YCR027C	YCR027C ... RHB1 L-arginine transport* GTPase activity extrinsic to plasma membrane	0.722047	9.59226	5.64686	0.032516	0.119157
YCR028C	YCR028C ... FEN2 endocytosis* pantothenate transporter activity plasma membrane	-0.0725061	6.6024	0.00665486	0.936153	0.965445
YCR028C-A	YCR028C-A ... RIM1 mitochondrial genome maintenan single-stranded DNA binding mitochondrion*	0.450645	8.67781	1.31106	0.271653	0.455022
YCR030C	YCR030C ... SYP1 biological process unknown molecular function unknown bud neck*	-0.45129	6.84576	0.426174	0.524589	0.683482
YCR031C	YCR031C RP cluster RPS14A protein biosynthesis* structural constituent of ribosome*cytosolic small ribosomal subunit (	-0.321711	3.4769	0.164772	0.691018	0.813036
YCR035C	YCR035C PAC cluster RRP43 35S primary transcript process 3'-5'-exoribonuclease activity nuclear exosome (RNase complex)*	1.20956	8.63954	11.5665	0.00437826	0.0335524
YCR036W	YCR036W ... RBK1 D-ribose metabolism ATP binding* cytoplasm*	1.56114	8.66175	16.3162	0.00124981	0.0178199
YCR037C	YCR037C ... PHO87 phosphate transport inorganic phosphate transporter actmembrane	-0.644495	7.96408	1.63819	0.221651	0.402689
YCR043C	YCR043C ... YCR043C biological process unknown molecular function unknown Golgi apparatus	-1.04147	7.55325	4.31789	0.0568531	0.17069
YCR044C	YCR044C ... PER1 response to unfolded protein* molecular function unknown vacuolar membrane (sensu Fungi)	1.27731	9.71859	22.1436	0.000349694	0.00995903
YCR045C	YCR045C … RRT12 biological process unknown serine-type peptidase activity	1.14774	10.0131	18.7021	0.00072048	0.0136054
YCR046C	YCR046C ... IMG1 protein biosynthesis structural constituent of ribosome mitochondrial large ribosomal subun	0.457195	6.00094	0.307751	0.587934	0.734877
YCR047C	YCR047C ... BUD23 bud site selection S-adenosylmethionine-dependent methcytoplasm*	-1.19911	6.51767	1.92455	0.187331	0.364491
YCR051W	YCR051W ... YCR051W biological process unknown molecular function unknown cytoplasm*	-1.21958	7.19456	3.10041	0.100382	0.245481
YCR052W	YCR052W ... RSC6 chromatin remodeling molecular function unknown RSC complex	0.991443	8.79993	6.98768	0.019447	0.0858421
YCR053W	YCR053W PAC cluster THR4 endocytosis* threonine synthase activity cytoplasm*	-1.71679	7.06539	5.21895	0.0386941	0.133442
YCR054C	YCR054C ... CTR86 biological process unknown molecular function unknown cytoplasm	0.808499	9.37006	7.7114	0.0149893	0.0725603
YCR057C	YCR057C PAC cluster PWP2 35S primary transcript process snoRNA binding cytoplasm*	-1.96842	6.21864	2.85348	0.113609	0.265292
YCR059C	YCR059C ... YIH1 regulation of amino acid metab molecular function unknown cytoplasm*	0.916283	7.93599	5.3919	0.0360442	0.12748
YCR060W	YCR060W ... TAH1 protein folding chaperone binding cytoplasm*	0.474465	4.34057	0.284243	0.602406	0.746813
YCR061W	YCR061W iESR cluster YCR061W biological process unknown molecular function unknown cytoplasm	-1.54275	6.67762	2.39612	0.144236	0.309485
YCR063W	YCR063W ... BUD31 bud site selection* molecular function unknown nucleus	0.924317	9.54732	9.5843	0.00800377	0.0483734
YCR065W	YCR065W ... HCM1 transcription initiation from specific RNA polymerase II transcrinucleus	0.501997	5.86142	0.234201	0.636008	0.77351
YCR067C	YCR067C ... SED4 ER to Golgi transport molecular function unknown endoplasmic reticulum*	0.361401	6.80315	0.179864	0.67802	0.804188
YCR068W	YCR068W ... ATG15 autophagy* lipase activity integral to membrane*	-2.41661	6.40951	3.67224	0.0762515	0.205434
YCR069W	YCR069W ... CPR4 biological process unknown peptidyl-prolyl cis-trans isomerasemembrane	0.240038	7.44346	0.231167	0.638186	0.775123
YCR071C	YCR071C ... IMG2 protein biosynthesis structural constituent of ribosome mitochondrial large ribosomal subun	0.34493	9.46468	1.26421	0.280014	0.463567
YCR072C	YCR072C … PAC cluster RSA4 biological process unknown molecular function unknown | WD-repeat protein involved in ribosome biogenesis; may interact with ribosomes; required for maturation and efficient intra-nuclear transport or pre-60S ribosomal subunits, localizes to the nucleolusYCR073C	1.16688	6.48456	2.5898	0.130161	0.289523
YCR073W-A	YCR073W-A ... SOL2 tRNA-nucleus export* molecular function unknown* cytoplasm*	-1.49793	5.61393	1.9701	0.182517	0.35834
YCR075C	YCR075C ... ERS1 L-cystine transport L-cystine transporter activity integral to membrane	-2.23226	7.76429	14.8724	0.00178553	0.0204169
YCR075W-A	YCR075W-A ... YCR075W-A biological process unknown molecular function unknown cellular component unknown	-0.00912929	8.00691	0.000509859	0.982308	0.99036
YCR076C	YCR076C ... YCR076C biological process unknown molecular function unknown cellular component unknown	1.12468	8.56856	10.1532	0.00669224	0.0433234
YCR077C	YCR077C ... PAT1 chromosome segregation* molecular function unknown cytosolic small ribosomal subunit (	-2.51032	5.02325	3.78134	0.072476	0.198937
YCR079W	YCR079W … PTC6 biological process unknown phosphoprotein phosphatase act	-0.0640427	8.59336	0.0287062	0.867915	0.921078
YCR083W	YCR083W ... TRX3 response to oxidative stress thiol-disulfide exchange intermediamitochondrion	-0.175247	6.76968	0.0439804	0.836951	0.905173
YCR087C-A	YCR087C-A ... YCR087C-A biological process unknown molecular function unknown nucleolus	-1.42967	4.94004	1.69963	0.213645	0.393644
YCR088W	YCR088W ... ABP1 establishment of cell polarity protein binding cytoplasm*	-0.206066	5.18886	0.0155563	0.902538	0.942725
YCR090C	YCR090C ... YCR090C biological process unknown molecular function unknown cytoplasm*	0.698641	6.76585	1.00978	0.332234	0.520806
YCR091W	YCR091W iESR cluster KIN82 protein amino acid phosphoryla protein kinase activity cellular component unknown	-0.0138709	6.8248	0.000406667	0.984199	0.991527
YCR094W	YCR094W ... CDC50 regulation of transcription* transcription regulator activity late endosome*	0.222296	8.04244	0.142176	0.711857	0.827922
YCR095C	YCR095C … OCA4 biological process unknown molecular function unknown | Cytoplasmic protein required for replication of Brome mosaic virus in S. cerevisiae, which is a model system for studying replication of positive-strand RNA viruses in their natural hostsYCR095W-A	-3.7272	5.28383	15.0942	0.00168817	0.0197503
YCR095W-A	YCR095W-A ... YCR095W-A biological process unknown molecular function unknown cellular component unknown	0.939492	7.17394	2.76201	0.119042	0.273478
YCR099C	YCR099C ... YCR099C biological process unknown molecular function unknown cellular component unknown	0.544621	8.72046	1.70275	0.213249	0.393231
YCR100C	YCR100C ... YCR100C biological process unknown molecular function unknown cellular component unknown	0.301521	7.38155	0.224985	0.642678	0.777673
YCR101C	YCR101C ... YCR101C biological process unknown molecular function unknown membrane fraction	-0.814528	7.4787	2.36294	0.146833	0.312115
YCR102C	YCR102C ... YCR102C biological process unknown molecular function unknown cellular component unknown	-2.5027	2.52836	11.5942	0.00434318	0.0335013
YCR105W	YCR105W ... ADH7 alcohol metabolism alcohol dehydrogenase (NADP+) activsoluble fraction	0.80746	7.26932	0.73812	0.404926	0.586849
YCR106W	YCR106W ... RDS1 response to xenobiotic stimulu DNA binding* nucleus	-1.62198	5.23935	2.79795	0.11687	0.269441
YCR107W	YCR107W ... AAD3 aldehyde metabolism aryl-alcohol dehydrogenase activitycellular component unknown	0.86812	8.17297	4.60092	0.0502348	0.158368
YDL001W	YDL001W ... RMD1 biological process unknown molecular function unknown cytoplasm	0.159961	8.65562	0.215762	0.649524	0.7818
YDL003W	YDL003W ... MCD1 mitotic sister chromatid cohes molecular function unknown nucleus*	-0.149297	8.78747	0.186725	0.672326	0.798891
YDL004W	YDL004W ... ATP16 ATP synthesis coupled proton t hydrogen-transporting ATP synthase "proton-transporting ATP synthase, c" | YDL005C	1.02377	9.36493	13.1698	0.00279116	0.025894
YDL005C	YDL005C ... MED2 transcription from RNA polymer RNA polymerase II transcription medmediator complex	0.568392	8.52585	2.71197	0.122149	0.27781
YDL006W	YDL006W ... PTC1 protein amino acid dephosphory protein phosphatase type 2C activitcytoplasm*	-0.231414	8.3525	0.310481	0.586301	0.733844
YDL007W	YDL007W ... RPT2 ubiquitin-dependent protein ca ATPase activity* nucleus*	0.910709	8.45041	4.78246	0.0464681	0.151054
YDL008W	YDL008W ... APC11 mitotic sister chromatid segre protein binding* anaphase-promoting complex	0.243157	7.69881	0.293603	0.596553	0.741983
YDL010W	YDL010W … GRX6 biological process unknown molecular function unknown	-0.393118	7.39229	0.454291	0.511426	0.672105
YDL012C	YDL012C ... YDL012C biological process unknown molecular function unknown plasma membrane	0.792273	8.51841	5.26174	0.0380178	0.132176
YDL013W	YDL013W … SLX5 (HEX3) mitochondrial matrix protein i protein transporter activity mitochondrion* | Subunit of the Slx5-Slx8 SUMO-targeted ubiquitin ligase (STUbL) complex, stimulated by SUMO-modified substrates; contains a RING domain and two SIMs (SUMO-interacting motifs); forms SUMO-dependent nuclear foci, including DNA repair centersYDL014W	0.131333	8.7056	0.129733	0.724157	0.835347
YDL014W	YDL014W ... NOP1 rRNA modification* methyltransferase activity nucleolus*	-0.600205	9.27915	2.74154	0.120301	0.27526
YDL017W	YDL017W ... CDC7 protein amino acid phosphoryla protein serine/threonine kinase actnucleoplasm	-0.213003	7.85263	0.211581	0.652688	0.784985
YDL018C	YDL018C ... ERP3 secretory pathway molecular function unknown integral to membrane	0.310197	8.6282	0.541885	0.473968	0.646092
YDL019C	YDL019C ... OSH2 steroid biosynthesis oxysterol binding plasma membrane*	-0.340975	7.32031	0.394774	0.54005	0.695352
YDL020C	YDL020C ... RPN4 ubiquitin-dependent protein ca transcriptional activator activity proteasome regulatory particle (sen	0.910047	5.14744	0.634872	0.439054	0.617343
YDL022W	YDL022W iESR cluster GPD1 intracellular accumulation of glycerol-3-phosphate dehydrogenase cytosol*	-3.32152	3.1036	18.7929	0.00070615	0.0133904
YDL024C	YDL024C ... DIA3 pseudohyphal growth* acid phosphatase activity cell wall (sensu Fungi)	-1.15187	4.71651	0.841247	0.374776	0.564286
YDL025C	YDL025C ... YDL025C biological process unknown protein kinase activity cellular component unknown	-0.857572	8.62112	6.52529	0.0231045	0.0976764
YDL027C	YDL027C iESR cluster YDL027C biological process unknown molecular function unknown mitochondrion	0.283345	6.64815	0.17334	0.683557	0.807034
YDL028C	YDL028C ... MPS1 mitotic spindle checkpoint* protein threonine/tyrosine kinase aspindle pole body*	-4.24324	5.6323	15.8207	0.00140957	0.0180078
YDL029W	YDL029W ... ARP2 actin filament organization* structural constituent of cytoskelemitochondrion*	-0.876134	6.86937	1.21697	0.288803	0.473467
YDL030W	YDL030W ... PRP9 nuclear mRNA splicing, via spl RNA binding snRNP U2 | YDL031W	1.2318	8.85381	12.3144	0.00353537	0.0296853
YDL031W	YDL031W PAC cluster DBP10 35S primary transcript process ATP-dependent RNA helicase activitynucleolus	0.660923	8.78626	3.17222	0.0968919	0.239649
YDL033C	YDL033C ... SLM3 protein biosynthesis* tRNA (5-methylaminomethyl-2-thiourimitochondrion	0.813936	8.14201	3.57213	0.0799244	0.212557
YDL036C	YDL036C … PUS9 biological process unknown molecular function unknown | Mitochondrial tRNA:pseudouridine synthase, catalyzes the formation of pseudouridine at position 32 in mitochondrial tRNAs; contains an N-terminal mitochondrial targeting sequenceYDL037C	0.412125	7.93628	0.7801	0.392223	0.578086
YDL037C	YDL037C ... BSC1 biological process unknown molecular function unknown cellular component unknown	-0.198395	8.18185	0.181759	0.676435	0.802936
YDL040C	YDL040C ... NAT1 protein amino acid acetylation peptide alpha-N-acetyltransferase acytoplasm*	-0.23666	6.03386	0.0643675	0.803459	0.882796
YDL042C	YDL042C ... SIR2 chromatin silencing at telomer histone deacetylase activity* nucleolus*	1.63403	7.00653	3.19229	0.0959426	0.237948
YDL043C	YDL043C ... PRP11 spliceosome assembly RNA binding snRNP U2	0.62898	8.27221	2.4569	0.139625	0.302706
YDL044C	YDL044C ... MTF2 protein biosynthesis* RNA binding mitochondrion	0.228387	8.43091	0.327204	0.576501	0.726394
YDL045C	YDL045C ... FAD1 FAD biosynthesis FMN adenylyltransferase activity cytoplasm	0.314704	8.16811	0.583047	0.457964	0.63062
YDL046W	YDL046W ... NPC2 biological process unknown molecular function unknown vacuole (sensu Fungi)	-0.26865	8.79332	0.588558	0.45589	0.630421
YDL047W	YDL047W ... SIT4 cell wall organization and bio protein serine/threonine phosphatascytoplasm*	0.433318	7.50517	0.830814	0.377669	0.567626
YDL048C	YDL048C ... STP4 biological process unknown molecular function unknown cytoplasm*	-0.677806	5.61275	0.37768	0.548837	0.703197
YDL049C	YDL049C ... KNH1 beta-1,6 glucan biosynthesis molecular function unknown cell wall (sensu Fungi)* | YDL050C	1.52385	5.74235	2.6792	0.124237	0.280597
YDL051W	YDL051W PAC cluster LHP1 tRNA processing RNA binding nucleus*	0.662039	8.77074	3.95668	0.066865	0.189455
YDL052C	YDL052C ... SLC1 sphingolipid biosynthesis 1-acylglycerol-3-phosphate O-acyltrlipid particle	0.920665	8.65575	4.21738	0.0594487	0.175568
YDL053C	YDL053C ... PBP4 biological process unknown molecular function unknown cytoplasm*	0.468098	6.48271	0.399043	0.537898	0.694264
YDL054C	YDL054C ... MCH1 transport transporter activity* membrane	0.867249	8.10254	3.4871	0.0832121	0.218896
YDL055C	YDL055C ... PSA1 protein amino acid glycosylati mannose-1-phosphate guanylyltransfecytoplasm	-0.77266	7.302	1.46816	0.245956	0.429512
YDL056W	YDL056W ... MBP1 regulation of cell cycle* DNA binding* nucleus	-0.130201	7.44315	0.0577687	0.813588	0.889203
YDL057W	YDL057W ... YDL057W biological process unknown molecular function unknown cellular component unknown	-0.896853	8.79488	5.67001	0.0322162	0.118649
YDL059C	YDL059C ... RAD59 telomerase-independent telomer protein binding* nucleus	0.163625	8.2598	0.178307	0.67933	0.805113
YDL060W	YDL060W PAC cluster TSR1 rRNA processing* ribonucleoprotein binding cytoplasm*	-0.130996	6.15227	0.0198193	0.890075	0.933164
YDL061C	YDL061C RP cluster RPS29B protein biosynthesis structural constituent of ribosome cytosolic small ribosomal subunit (	-0.354222	8.21215	0.967049	0.342328	0.530091
YDL063C	YDL063C PAC cluster YDL063C biological process unknown molecular function unknown cytoplasm*	0.179835	4.07732	0.0254352	0.875596	0.925845
YDL064W	YDL064W ... UBC9 G2/M transition of mitotic cel ubiquitin-like conjugating enzyme anucleus	0.431992	8.72718	1.65929	0.218858	0.399529
YDL065C	YDL065C ... PEX19 protein folding* protein binding cytosol	1.39727	7.57793	6.02848	0.0279624	0.110466
YDL066W	YDL066W ... IDP1 glutamate biosynthesis* isocitrate dehydrogenase (NADP+) acmitochondrion*	-0.292973	8.88028	0.661356	0.429876	0.609584
YDL067C	YDL067C ... COX9 aerobic respiration* cytochrome-c oxidase activity respiratory chain complex IV (sensu	-0.857487	7.51389	3.31931	0.0901887	0.228744
YDL069C	YDL069C ... CBS1 protein biosynthesis "translation factor activity, nuclei"mitochondrial inner membrane* | YDL070W	-3.37689	8.19621	38.2627	2.51619e-05	0.00266306
YDL070W	YDL070W ... BDF2 biological process unknown molecular function unknown nucleus	0.32006	8.35503	0.841766	0.374633	0.564286
YDL072C	YDL072C ... YET3 biological process unknown molecular function unknown endoplasmic reticulum	0.529791	8.81448	1.42144	0.253245	0.436891
YDL074C	YDL074C ... BRE1 chromatin silencing at telomer ubiquitin-protein ligase activity nucleus	0.132927	8.58592	0.138753	0.715177	0.830087
YDL075W	YDL075W RP cluster RPL31A protein biosynthesis structural constituent of ribosome cytosolic large ribosomal subunit (	0.35186	9.06801	0.935437	0.350083	0.538981
YDL076C	YDL076C ... RXT3 chromatin silencing histone deacetylase activity nucleus	-1.00722	8.00208	6.0636	0.0275821	0.109534
YDL077C_1	YDL077C ... VAM6 vacuole organization and bioge Rab guanyl-nucleotide exchange factvacuole (sensu Fungi)*	-1.3707	3.31924	1.93331	0.186393	0.363442
YDL077C_2	YDL077C ... VAM6 vacuole organization and bioge Rab guanyl-nucleotide exchange factvacuole (sensu Fungi)*	-2.62851	3.6897	6.29892	0.0251844	0.103349
YDL078C	YDL078C ... MDH3 fatty acid beta-oxidation* L-malate dehydrogenase activity peroxisome*	0.382185	8.80302	0.669015	0.427279	0.607292
YDL079C	YDL079C ... MRK1 protein amino acid phosphoryla glycogen synthase kinase 3 activitycellular component unknown	-3.11993	3.80669	10.3047	0.00638601	0.0422424
YDL080C	YDL080C ... THI3 thiamin biosynthesis transcriptional activator activity*nucleus	0.315415	7.98644	0.450661	0.513091	0.67312
YDL082W	YDL082W RP cluster RPL13A protein biosynthesis structural constituent of ribosome cytosolic large ribosomal subunit (	-1.21549	8.41768	9.38527	0.0085311	0.0504877
YDL083C	YDL083C RP cluster RPS16B protein biosynthesis structural constituent of ribosome cytosolic small ribosomal subunit (	-0.062671	9.00712	0.0332664	0.857926	0.918241
YDL084W	YDL084W PAC cluster SUB2 mRNA-nucleus export* protein binding* nucleus*	-1.02166	7.85415	3.00613	0.105199	0.25318
YDL085C-A	YDL085C-A ... YDL085C-A biological process unknown molecular function unknown cytoplasm*	0.589014	8.3534	1.86049	0.194381	0.372005
YDL085W	YDL085W ... NDE2 ethanol fermentation* NADH dehydrogenase activity mitochondrion	0.587038	9.56842	4.92168	0.0438039	0.145646
YDL086W	YDL086W ... YDL086W biological process unknown carboxymethylenebutenolidase activicytoplasm*	-1.21617	7.72859	6.19103	0.0262521	0.106293
YDL087C	YDL087C ... LUC7 mRNA splice site selection mRNA binding snRNP U1	0.252892	8.22847	0.171876	0.684816	0.808246
YDL088C	YDL088C ... ASM4 mRNA-nucleus export* structural molecule activity nuclear pore	0.524582	7.64661	1.3	0.273596	0.457889
YDL089W	YDL089W … NUR1 biological process unknown molecular function unknown | Protein of unknown function; interacts with Csm1p, Lrs4p; required for rDNA repeat stability; null mutant causes increase in unequal sister-chromatid exchange; GFP-fusion protein localizes to the nuclear periphery, possible Cdc28p substrateYDL090C	0.335871	9.03921	0.814955	0.382131	0.569674
YDL090C	YDL090C ... RAM1 protein amino acid farnesylati protein farnesyltransferase activitprotein farnesyltransferase complex	0.195171	9.22605	0.455185	0.511017	0.671956
YDL091C	YDL091C ... UBX3 biological process unknown molecular function unknown cytoplasm	-3.15522	7.98218	19.9244	0.000552396	0.0125072
YDL092W	YDL092W ... SRP14 protein-ER targeting* signal sequence binding signal recognition particle (sensu	-1.44456	7.27196	4.60115	0.0502298	0.158368
YDL093W	YDL093W ... PMT5 O-linked glycosylation dolichyl-phosphate-mannose-protein endoplasmic reticulum	-3.88607	4.25639	12.9287	0.00298089	0.0266846
YDL098C	YDL098C ... SNU23 nuclear mRNA splicing, via spl "RNA splicing factor activity, trans"U4/U6 x U5 tri-snRNP complex | YDL099W	1.36168	8.78765	16.9174	0.00108316	0.0172819
YDL099W	YDL099W … BUG1 biological process unknown molecular function unknown | Cis-golgi localized protein involved in ER to Golgi transport; forms a complex with the mammalian GRASP65 homolog, Grh1p; mutants are compromised for the fusion of ER-derived vesicles with Golgi membranesYDL100C	-0.338206	7.22596	0.350583	0.56335	0.714437
YDL100C	YDL100C … GET3 (ARR4) | Guanine nucleotide exchange factor for Gpa1p; amplifies G protein signaling; subunit of the GET complex, which is involved in Golgi to ER trafficking and insertion of proteins into the ER membrane; has low-level ATPase activityYDL101C	-0.076893	8.94774	0.0711844	0.793562	0.877862
YDL101C	YDL101C ... DUN1 protein amino acid phosphoryla protein kinase activity nucleus	0.33013	8.01418	0.626056	0.44218	0.620261
YDL105W	YDL105W ... NSE4 DNA repair molecular function unknown nucleus*	-0.14306	4.53386	0.0197597	0.890239	0.933164
YDL106C	YDL106C ... PHO2 transcription* transcription factor activity nucleus	-3.38007	3.23211	18.962	0.000680316	0.0131821
YDL107W	YDL107W ... MSS2 protein complex assembly* protein translocase activity mitochondrial inner membrane	0.182207	6.56781	0.067838	0.798353	0.880161
YDL109C	YDL109C ... YDL109C lipid metabolism lipase activity cellular component unknown	-1.29962	7.77805	2.84053	0.11436	0.266205
YDL110C	YDL110C … iESR cluster TMA17 biological process unknown molecular function unknown	-0.153695	8.71181	0.252908	0.622957	0.762797
YDL113C	YDL113C ... ATG20 protein-vacuolar targeting* lipid binding membrane	1.28079	4.63875	1.9836	0.181119	0.356212
YDL114W	YDL114W ... YDL114W biological process unknown molecular function unknown cellular component unknown	1.01091	7.74898	3.04309	0.103278	0.250131
YDL115C	YDL115C ... IWR1 meiosis molecular function unknown cytoplasm*	1.13391	9.37083	10.1449	0.00670958	0.043374
YDL116W	YDL116W ... NUP84 mRNA-nucleus export* structural molecule activity nuclear pore	0.57308	8.57607	2.32639	0.149761	0.315625
YDL117W	YDL117W ... CYK3 cytokinesis molecular function unknown cytoplasm*	0.527534	8.91772	2.07745	0.171774	0.343925
YDL120W	YDL120W ... YFH1 iron ion homeostasis* enzyme regulator activity mitochondrion*	1.03197	9.03042	11.0104	0.00515689	0.0367277
YDL121C	YDL121C ... YDL121C biological process unknown molecular function unknown endoplasmic reticulum	0.378053	8.47958	1.13269	0.305454	0.49295
YDL122W	YDL122W ... UBP1 protein deubiquitination ubiquitin-specific protease activitcytoplasm*	-1.297	2.66867	2.6798	0.124198	0.280597
YDL123W	YDL123W ... SNA4 biological process unknown molecular function unknown vacuolar membrane (sensu Fungi)	-1.17275	8.13457	5.67908	0.0320996	0.11848
YDL124W	YDL124W iESR cluster YDL124W metabolism alpha-keto amide reductase activitycytoplasm*	0.545296	8.59227	2.09459	0.170132	0.341691
YDL125C	YDL125C ... HNT1 nucleotide metabolism hydrolase activity* cytoplasm*	0.739018	7.54378	2.12661	0.16712	0.337429
YDL126C	YDL126C ... CDC48 ubiquitin-dependent protein ca ATPase activity nucleus*	0.197119	6.52357	0.0804796	0.780856	0.871176
YDL127W	YDL127W ... PCL2 cell cycle cyclin-dependent protein kinase regcyclin-dependent protein kinase hol	1.07281	8.59237	8.35917	0.0119796	0.0625221
YDL128W	YDL128W ... VCX1 calcium ion homeostasis* calcium ion transporter activity* vacuole (sensu Fungi)*	-0.114792	8.45768	0.0906512	0.767835	0.863896
YDL129W	YDL129W ... YDL129W biological process unknown molecular function unknown cytoplasm*	0.29044	8.83074	0.761625	0.397737	0.5824
YDL130W	YDL130W ... RPP1B translational elongation* structural constituent of ribosome cytosolic large ribosomal subunit (	0.837903	8.69592	4.4068	0.0546687	0.16648
YDL130W-A	YDL130W-A ... STF1 ATP synthesis coupled proton t molecular function unknown proton-transporting ATP synthase co	-0.182646	6.49397	0.0515006	0.823796	0.896235
YDL133C-A	YDL133C-A ... RPL41B protein biosynthesis structural constituent of ribosome cytosolic large ribosomal subunit (	0.803184	7.08831	0.721367	0.410174	0.59129
YDL133W	YDL133W ... YDL133W biological process unknown molecular function unknown cellular component unknown	0.665737	8.40459	3.26413	0.0926357	0.232172
YDL134C	YDL134C ... PPH21 protein biosynthesis* protein phosphatase type 2A activitprotein phosphatase type 2A complex	-1.26979	7.81792	4.03177	0.0646216	0.185548
YDL135C	YDL135C ... RDI1 actin filament organization* signal transducer activity* cytosol	-1.68538	8.10351	12.8189	0.00307221	0.0271081
YDL136W	YDL136W PAC cluster RPL35B protein biosynthesis structural constituent of ribosome cytosolic large ribosomal subunit (	0.41562	8.60876	0.957752	0.344583	0.531989
YDL137W	YDL137W ... ARF2 ER to Golgi transport* GTPase activity cytosol*	0.444152	9.41734	2.00409	0.179025	0.353315
YDL138W	YDL138W ... RGT2 signal transduction* receptor activity* plasma membrane	1.01137	6.8074	2.37278	0.146056	0.311349
YDL139C	YDL139C ... SCM3 biological process unknown molecular function unknown cytoplasm*	0.383469	7.26732	0.449555	0.513601	0.67312
YDL141W	YDL141W ... BPL1 protein amino acid biotinylati biotin-[acetyl-CoA-carboxylase] ligcytoplasm*	1.45728	8.72066	13.3913	0.00262903	0.0251359
YDL142C	YDL142C ... CRD1 mitochondrial membrane organiz cardiolipin synthase activity mitochondrial membrane	-0.109498	8.86472	0.130671	0.723207	0.834723
YDL143W	YDL143W PAC cluster CCT4 protein folding* unfolded protein binding cytoplasm*	0.470233	7.99713	0.981585	0.338846	0.527389
YDL144C	YDL144C ... YDL144C biological process unknown molecular function unknown cytoplasm*	0.469612	8.71738	2.37394	0.145966	0.311349
YDL146W	YDL146W … LDB17 biological process unknown molecular function unknown | Protein involved in the regulation of endocytosis; transiently recruited to actin cortical patches in a SLA1-dependent manner after late coat component assembly; GFP-fusion protein localizes to the periphery, cytoplasm, bud, and bud neckYDL147W	-0.223894	7.16617	0.148245	0.706081	0.823764
YDL148C	YDL148C ... NOP14 processing of 20S pre-rRNA snoRNA binding mitochondrion*	1.58194	7.28854	6.14997	0.0266723	0.107326
YDL149W	YDL149W ... ATG9 protein-vacuolar targeting* molecular function unknown cytoplasm*	-1.68043	5.75596	1.77904	0.203843	0.381451
YDL150W	YDL150W PAC cluster RPC53 transcription from RNA polymer DNA-directed RNA polymerase activitDNA-directed RNA polymerase III com	0.79302	7.07566	0.751908	0.400685	0.58427
YDL153C	YDL153C PAC cluster SAS10 processing of 20S pre-rRNA* snoRNA binding nucleus*	0.242556	8.0405	0.32267	0.579124	0.728065
YDL154W	YDL154W ... MSH5 meiotic recombination molecular function unknown nucleus	0.276406	6.80236	0.103045	0.75301	0.855454
YDL155W	YDL155W ... CLB3 G2/M transition of mitotic cel cyclin-dependent protein kinase regcytoplasm*	-1.38966	5.95949	2.68364	0.123952	0.28037
YDL156W	YDL156W ... YDL156W biological process unknown molecular function unknown cytoplasm*	-2.56568	7.66862	14.9304	0.00175945	0.0201694
YDL157C	YDL157C ... YDL157C biological process unknown molecular function unknown mitochondrion	-6.44695	7.56173	80.9306	3.78192e-07	0.000172115
YDL159W	YDL159W ... STE7 protein amino acid phosphoryla MAP kinase kinase activity cytoplasm*	0.29017	8.51675	0.66432	0.428868	0.608979
YDL159W-A	YDL159W-A ... YDL159W-A biological process unknown molecular function unknown cellular component unknown	-0.441477	7.35775	0.648987	0.434124	0.613636
YDL160C	YDL160C ... DHH1 deadenylylation-dependent deca protein binding cytoplasm*	-0.675388	8.30166	2.23639	0.157288	0.324193
YDL160C-A	YDL160C-A ... YDL160C-A biological process unknown molecular function unknown cellular component unknown	0.363537	7.12202	0.379658	0.547806	0.702668
YDL164C	YDL164C ... CDC9 DNA recombination* DNA ligase (ATP) activity nucleus*	1.0945	8.38158	9.48457	0.00826314	0.049416
YDL165W	YDL165W ... CDC36 regulation of transcription fr 3'-5'-exoribonuclease activity cytoplasm*	0.85625	8.66387	6.10398	0.0271524	0.108501
YDL166C	YDL166C ... FAP7 processing of 20S pre-rRNA* molecular function unknown nucleus	1.43128	8.38592	13.0608	0.00287512	0.0261163
YDL167C	YDL167C PAC cluster NRP1 biological process unknown molecular function unknown cytoplasm	0.287617	8.07764	0.586134	0.4568	0.63056
YDL168W	YDL168W ... SFA1 formaldehyde catabolism alcohol dehydrogenase activity* cytoplasm*	1.02159	9.30715	8.05236	0.013308	0.0666278
YDL169C	YDL169C ... UGX2 biological process unknown molecular function unknown cellular component unknown	0.129597	7.63156	0.0648423	0.802752	0.882445
YDL170W	YDL170W ... UGA3 regulation of transcription fr transcription factor activity* nucleus	1.02206	9.14809	9.7614	0.00756601	0.0463431
YDL173W	YDL173W ... YDL173W biological process unknown molecular function unknown cytoplasm	-0.617747	8.07001	2.04582	0.174854	0.348102
YDL174C	YDL174C ... DLD1 aerobic respiration* D-lactate dehydrogenase (cytochromemitochondrial inner membrane	-0.029561	8.07268	0.00503066	0.944472	0.96863
YDL175C	YDL175C ... AIR2 mRNA-nucleus export* molecular function unknown nucleus	-0.962474	7.44012	3.12851	0.0989985	0.243042
YDL176W	YDL176W ... YDL176W biological process unknown molecular function unknown cellular component unknown	-0.113469	8.47829	0.104605	0.751216	0.854269
YDL177C	YDL177C ... YDL177C biological process unknown molecular function unknown cellular component unknown	0.281705	8.78215	0.243195	0.629655	0.768712
YDL178W	YDL178W ... DLD2 biological process unknown* actin binding* mitochondrial matrix	0.206491	8.62697	0.367966	0.553954	0.706571
YDL179W	YDL179W ... PCL9 cell cycle cyclin-dependent protein kinase regcyclin-dependent protein kinase hol	0.657954	9.28744	2.52068	0.134981	0.296392
YDL180W	YDL180W ... YDL180W biological process unknown molecular function unknown vacuole (sensu Fungi)	0.29165	8.97071	0.685668	0.421718	0.602586
YDL181W	YDL181W ... INH1 ATP synthesis coupled proton t enzyme inhibitor activity proton-transporting ATP synthase co	-0.156437	8.43082	0.176367	0.680973	0.805998
YDL182W	YDL182W ... LYS20 lysine biosynthesis, aminoadip homocitrate synthase activity nucleus* | YDL183C	-2.1473	8.12056	22.4704	0.000327756	0.00975915
YDL183C	YDL183C ... YDL183C biological process unknown molecular function unknown cellular component unknown	0.733209	9.50895	4.23797	0.0589058	0.174645
YDL184C	YDL184C ... RPL41A protein biosynthesis structural constituent of ribosome cytosolic large ribosomal subunit (	-2.36975	7.96657	14.5733	0.00192713	0.0214202
YDL185W	YDL185W ... TFP1 vacuolar acidification* hydrogen-transporting ATPase activivacuolar membrane (sensu Fungi)*	-4.53509	6.90032	30.5939	7.76816e-05	0.00415916
YDL186W	YDL186W ... YDL186W biological process unknown molecular function unknown cellular component unknown	-1.49873	8.39612	17.7358	0.000895709	0.0155292
YDL188C	YDL188C ... PPH22 protein biosynthesis* protein phosphatase type 2A activitprotein phosphatase type 2A complex	-2.76268	7.74934	21.314	0.000413392	0.011002
YDL189W	YDL189W ... RBS1 galactose metabolism molecular function unknown cytoplasm	0.6729	9.25034	3.98401	0.0660379	0.188307
YDL190C	YDL190C ... UFD2 response to stress* ubiquitin conjugating enzyme activicytoplasm*	-0.359711	6.9448	0.28034	0.604883	0.748488
YDL191W	YDL191W RP cluster RPL35A protein biosynthesis structural constituent of ribosome cytosolic large ribosomal subunit (	0.226428	9.38514	0.267039	0.613499	0.755216
YDL192W	YDL192W ... ARF1 ER to Golgi transport* GTPase activity cytosol*	0.915049	8.41813	2.86739	0.11281	0.26423
YDL193W	YDL193W … NUS1 biological process unknown prenyltransferase activity | Putative prenyltransferase, required for cell viability; proposed to be involved in protein trafficking because tet-repressible mutant shows accumulation of hypoglycosylated forms of CPYYDL194W	1.03116	8.77154	8.4198	0.0117357	0.06177
YDL194W	YDL194W ... SNF3 signal transduction* receptor activity* plasma membrane	-4.50041	6.8132	25.8293	0.000174125	0.00713912
YDL195W	YDL195W ... SEC31 ER to Golgi transport structural molecule activity COPII vesicle coat	0.655905	8.13552	1.2996	0.273667	0.457889
YDL197C	YDL197C ... ASF2 chromatin silencing at silent molecular function unknown nucleus*	-0.35746	5.51212	0.128874	0.72503	0.83538
YDL198C	YDL198C ... GGC1 iron ion homeostasis* guanine nucleotide transporter actimitochondrial inner membrane	-5.29187	6.95165	37.1488	2.93121e-05	0.00277915
YDL199C	YDL199C iESR cluster YDL199C biological process unknown molecular function unknown cellular component unknown	0.431827	6.9991	0.524757	0.48091	0.651181
YDL200C	YDL200C ... MGT1 DNA dealkylation methylated-DNA-[protein]-cysteine Snucleus	-0.551338	7.34973	0.900421	0.358975	0.548773
YDL201W	YDL201W PAC cluster TRM8 tRNA methylation protein binding* nucleus	-0.65929	8.27177	2.71208	0.122142	0.27781
YDL202W	YDL202W ... MRPL11 protein biosynthesis structural constituent of ribosome mitochondrial large ribosomal subun	1.18803	8.37529	10.0978	0.00680842	0.0437056
YDL203C	YDL203C … ACK1 biological process unknown molecular function unknown	0.363932	8.79588	0.82412	0.379543	0.569315
YDL204W	YDL204W iESR cluster RTN2 biological process unknown molecular function unknown endoplasmic reticulum	-0.697261	6.5515	0.579158	0.459437	0.632264
YDL205C	YDL205C ... HEM3 heme biosynthesis hydroxymethylbilane synthase activicytoplasm*	0.328131	7.57015	0.512631	0.48593	0.6537
YDL206W	YDL206W ... YDL206W biological process unknown molecular function unknown cellular component unknown	0.840957	4.85378	0.772725	0.39441	0.578832
YDL209C	YDL209C ... CWC2 nuclear mRNA splicing, via spl molecular function unknown spliceosome complex | YDL210W	-2.31542	6.89249	9.23476	0.00895665	0.0517941
YDL211C	YDL211C ... YDL211C biological process unknown molecular function unknown vacuole (sensu Fungi)	0.377793	8.80751	0.84898	0.372653	0.562502
YDL212W	YDL212W ... SHR3 ER to Golgi transport* unfolded protein binding integral to endoplasmic reticulum m	0.338965	8.51134	0.704444	0.415584	0.596807
YDL213C	YDL213C ... NOP6 rRNA processing* molecular function unknown nucleolus	3.58867	6.20842	12.9474	0.00296564	0.0266205
YDL214C	YDL214C ... PRR2 MAPKKK cascade receptor signaling protein serine/tnucleus	-0.882845	8.26597	3.05457	0.10269	0.249597
YDL216C	YDL216C ... RRI1 adaptation to pheromone during metalloendopeptidase activity signalosome complex	0.152791	3.22472	0.0280014	0.869531	0.921791
YDL217C	YDL217C ... TIM22 mitochondrial inner membrane p protein transporter activity mitochondrial inner membrane protei	0.872145	7.31716	1.84264	0.196406	0.37368
YDL218W	YDL218W ... YDL218W biological process unknown molecular function unknown cytoplasm	0.908671	9.03329	5.68233	0.032058	0.118468
YDL219W	YDL219W ... DTD1 translation* "hydrolase activity, acting on ester"cytoplasm | YDL220C	0.39483	7.77407	0.6798	0.423664	0.60423
YDL222C	YDL222C iESR cluster FMP45 cell wall organization and bio molecular function unknown mitochondrion*	0.348032	8.58129	0.82005	0.380689	0.569674
YDL224C	YDL224C ... WHI4 regulation of cell size RNA binding cytoplasm	1.40549	9.18961	17.1013	0.00103741	0.016922
YDL227C	YDL227C ... HO mating type switching and reco endonuclease activity nucleus	0.528189	7.29701	0.924937	0.352716	0.542117
YDL229W	YDL229W ... SSB1 protein biosynthesis ATPase activity* soluble fraction*	0.277838	8.29954	0.518139	0.483639	0.652682
YDL230W	YDL230W ... PTP1 protein amino acid dephosphory protein tyrosine phosphatase activicytoplasm*	0.887225	8.97305	9.26104	0.0088806	0.0516824
YDL234C	YDL234C ... GYP7 vesicle-mediated transport Rab GTPase activator activity cytoplasm	-0.793893	3.7263	0.758694	0.398623	0.582845
YDL235C	YDL235C ... YPD1 response to osmotic stress* "transferase activity, transferring"cytoplasm | YDL236W	1.425	8.76701	10.3091	0.00637741	0.0422424
YDL237W	YDL237W … AIM6 biological process unknown molecular function unknown | Putative protein of unknown function, required for respiratory growth; YDL237W is not an essential geneYDL238C	0.175195	7.43136	0.104732	0.75107	0.854269
YDL240W	YDL240W ... LRG1 small GTPase mediated signal t Rho GTPase activator activity cytoplasm*	0.500937	5.6532	0.0931221	0.764794	0.861956
YDL241W	YDL241W ... YDL241W biological process unknown molecular function unknown cellular component unknown	-0.11892	9.92261	0.14472	0.709419	0.825931
YDL243C	YDL243C ... AAD4 aldehyde metabolism aryl-alcohol dehydrogenase activitycellular component unknown	0.905713	7.92725	4.14506	0.0614035	0.178891
YDR001C	YDR001C iESR cluster NTH1 response to stress* "alpha,alpha-trehalase activity" cytoplasm* | YDR002W	-0.207116	7.3925	0.0831744	0.777323	0.868975
YDR002W	YDR002W ... YRB1 ubiquitin-dependent protein ca Ran GTPase binding cytoplasm*	0.851625	8.15271	4.56802	0.0509553	0.159719
YDR003W	YDR003W iESR cluster RCR2 biological process unknown molecular function unknown cytoplasm*	-0.351314	8.42918	0.809082	0.383804	0.570518
YDR003W-A	YDR003W-A ... YDR003W-A biological process unknown molecular function unknown cellular component unknown	0.701536	8.31429	2.27456	0.154039	0.320417
YDR004W	YDR004W ... RAD57 telomerase-independent telomer protein binding nucleus	0.133937	8.76416	0.176169	0.681141	0.805998
YDR005C	YDR005C ... MAF1 negative regulation of transcr molecular function unknown nucleus	-2.23881	2.37158	13.1339	0.00281852	0.0259395
YDR006C	YDR006C ... SOK1 cAMP-mediated signaling molecular function unknown nucleus	-2.35889	8.3394	22.1029	0.000352545	0.00996542
YDR007W	YDR007W ... TRP1 tryptophan biosynthesis* phosphoribosylanthranilate isomerascytoplasm	0.527085	7.63028	1.44179	0.250036	0.433735
YDR011W	YDR011W ... SNQ2 response to drug* xenobiotic-transporting ATPase actimitochondrion*	-3.7213	3.54217	21.039	0.000437366	0.0111701
YDR013W	YDR013W ... PSF1 DNA-dependent DNA replication DNA binding GINS complex	0.632563	8.20787	2.40824	0.143302	0.308352
YDR014W	YDR014W ... RAD61 response to radiation molecular function unknown nucleus	-1.10191	6.6723	2.33266	0.149254	0.315186
YDR016C	YDR016C ... DAD1 mitotic spindle organization a structural constituent of cytoskelecondensed nuclear chromosome kineto	-1.93092	3.76988	3.37295	0.0878842	0.225712
YDR018C	YDR018C ... YDR018C phospholipid biosynthesis acyltransferase activity cellular component unknown	0.764393	8.59537	4.93354	0.0435855	0.145211
YDR020C	YDR020C … DAS2 biological process unknown molecular function unknown	-4.69348	7.09111	23.4603	0.000270337	0.00883634
YDR021W	YDR021W ... FAL1 35S primary transcript process ATP-dependent RNA helicase activitynucleolus	0.545739	7.89402	1.01047	0.332074	0.520806
YDR022C	YDR022C ... CIS1 regulation of cyclin dependent molecular function unknown cytoplasm	0.29205	8.26133	0.687302	0.421178	0.602586
YDR023W	YDR023W PAC cluster SES1 seryl-tRNA aminoacylation serine-tRNA ligase activity cytoplasm	-0.0993559	6.98069	0.0116213	0.915703	0.953412
YDR025W	YDR025W RP cluster RPS11A protein biosynthesis* structural constituent of ribosome cytosolic small ribosomal subunit (	0.0642257	9.69882	0.0521284	0.822745	0.895341
YDR026C	YDR026C ... YDR026C biological process unknown DNA binding nucleus*	-1.41711	7.88824	8.38191	0.0118875	0.0621838
YDR027C	YDR027C ... VPS54 Golgi to vacuole transport* molecular function unknown mitochondrion*	-2.34713	5.28172	2.05696	0.173761	0.346716
YDR028C	YDR028C ... REG1 negative regulation of transcr protein phosphatase type 1 activitycytoplasm*	2.11341	6.07698	5.68135	0.0320706	0.118468
YDR031W	YDR031W … MIC14 biological process unknown molecular function unknown	0.209122	8.46574	0.381537	0.54683	0.701847
YDR032C	YDR032C iESR cluster PST2 biological process unknown molecular function unknown cytoplasm*	0.540908	9.765	3.33129	0.089668	0.228159
YDR033W	YDR033W ... MRH1 biological process unknown molecular function unknown mitochondrion*	-2.39492	4.79184	4.44513	0.0537575	0.164859
YDR035W	YDR035W ... ARO3 aromatic amino acid family bio 3-deoxy-7-phosphoheptulonate synthacytoplasm*	0.864926	8.99852	5.21831	0.0387044	0.133442
YDR036C	YDR036C ... EHD3 endocytosis* 3-hydroxyisobutyryl-CoA hydrolase amitochondrion	0.669339	7.69536	2.3521	0.147694	0.313311
YDR037W	YDR037W PAC cluster KRS1 lysyl-tRNA aminoacylation lysine-tRNA ligase activity cytoplasm	0.713266	8.17562	1.91962	0.187863	0.365066
YDR041W	YDR041W ... RSM10 protein biosynthesis structural constituent of ribosome mitochondrial small ribosomal subun	0.630469	7.98527	2.16077	0.16398	0.333307
YDR042C	YDR042C ... YDR042C biological process unknown molecular function unknown cellular component unknown	0.384806	9.05397	1.73961	0.208635	0.387077
YDR044W	YDR044W ... HEM13 heme biosynthesis coproporphyrinogen oxidase activitymitochondrial inner membrane	1.30395	5.91809	2.38488	0.14511	0.310047
YDR045C	YDR045C ... RPC11 transcription from RNA polymer DNA-directed RNA polymerase activitDNA-directed RNA polymerase III com	1.63291	8.50943	20.3593	0.000503813	0.0119419
YDR047W	YDR047W ... HEM12 heme biosynthesis uroporphyrinogen decarboxylase acticytoplasm*	1.30874	7.01606	4.06968	0.0635227	0.183454
YDR049W	YDR049W ... YDR049W biological process unknown molecular function unknown cytoplasm*	-0.680289	7.39675	1.72205	0.210817	0.39017
YDR050C	YDR050C ... TPI1 glycolysis triose-phosphate isomerase activitycytoplasm*	1.34133	7.21578	6.33307	0.0248571	0.102445
YDR051C	YDR051C … DET1 biological process unknown molecular function unknown	1.79686	8.30941	13.7361	0.00239769	0.0239295
YDR054C	YDR054C ... CDC34 G1/S transition of mitotic cel ubiquitin-protein ligase activity* cytoplasm*	1.03744	8.40994	7.7065	0.0150152	0.0725603
YDR055W	YDR055W ... PST1 cell wall organization and bio molecular function unknown cell wall (sensu Fungi)	0.163818	7.91256	0.0925279	0.765522	0.862349
YDR056C	YDR056C ... YDR056C biological process unknown molecular function unknown endoplasmic reticulum*	1.15243	7.56471	6.13268	0.0268516	0.107952
YDR057W	YDR057W ... YOS9 ER to Golgi transport protein transporter activity endoplasmic reticulum	1.35821	8.16221	12.2206	0.00363008	0.0303129
YDR058C	YDR058C ... TGL2 lipid metabolism triacylglycerol lipase activity cellular component unknown	1.11735	8.06359	5.66729	0.0322512	0.118653
YDR059C	YDR059C iESR cluster UBC5 endocytosis* ubiquitin conjugating enzyme activiproteasome complex (sensu Eukaryota	1.01176	8.45082	7.24343	0.0177152	0.081421
YDR060W	YDR060W ... MAK21 ribosomal large subunit assemb molecular function unknown Noc1p-Noc2p complex	0.465277	7.04875	0.49687	0.492593	0.657803
YDR062W	YDR062W ... LCB2 sphingolipid biosynthesis serine C-palmitoyltransferase activmembrane fraction*	0.524377	8.28835	1.23174	0.286017	0.470343
YDR063W	YDR063W … AIM7 biological process unknown molecular function unknown	-0.909286	6.39945	1.00411	0.333548	0.521821
YDR064W	YDR064W RP cluster RPS13 protein biosynthesis structural constituent of ribosome cytosolic small ribosomal subunit (	0.755554	7.6969	2.70915	0.122327	0.277938
YDR065W	YDR065W ... YDR065W biological process unknown molecular function unknown mitochondrion	0.32241	5.42245	0.137054	0.716842	0.830245
YDR066C	YDR066C … RTR2 biological process unknown molecular function unknown	-0.365642	6.87764	0.30866	0.587389	0.734599
YDR067C	YDR067C … OCA6 biological process unknown molecular function unknown | Cytoplasmic protein required for replication of Brome mosaic virus in S. cerevisiae, which is a model system for studying positive-strand RNA virus replication; null mutation confers sensitivity to tunicamycin and DTTYDR068W	0.815843	7.94208	2.67727	0.124361	0.280614
YDR068W	YDR068W ... DOS2 biological process unknown molecular function unknown cytoplasm	0.352408	6.93377	0.239807	0.63203	0.770823
YDR069C	YDR069C ... DOA4 endocytosis* endopeptidase activity* mitochondrion*	-1.3221	3.23229	2.28189	0.153425	0.319559
YDR070C	YDR070C iESR cluster FMP16 biological process unknown molecular function unknown mitochondrion	0.524245	7.47128	0.538046	0.475509	0.646948
YDR072C	YDR072C ... IPT1 sphingolipid biosynthesis* "transferase activity, transferring"membrane fraction | YDR073W	0.529659	7.49377	0.740637	0.404147	0.586316
YDR073W	YDR073W ... SNF11 chromatin remodeling general RNA polymerase II transcripSWI/SNF complex*	-2.7817	5.23937	5.57523	0.0334646	0.121546
YDR074W	YDR074W iESR cluster TPS2 response to stress* trehalose-phosphatase activity mitochondrion*	-0.0790312	7.49961	0.0190425	0.892236	0.934085
YDR076W	YDR076W ... RAD55 meiotic DNA recombinase assemb protein binding nucleus	-0.82101	2.78396	0.674367	0.425479	0.605868
YDR077W	YDR077W ... SED1 cell wall organization and bio structural constituent of cell wallmitochondrion*	-0.312945	6.83058	0.222443	0.644548	0.7789
YDR078C	YDR078C ... SHU2 error-free DNA repair molecular function unknown cellular component unknown	1.6694	7.96557	16.0859	0.00132131	0.0179041
YDR079C-A	YDR079C-A ... TFB5 DNA repair* molecular function unknown* nucleus*	0.436609	7.98969	1.11029	0.310102	0.497628
YDR079W	YDR079W ... PET100 aerobic respiration* unfolded protein binding mitochondrial inner membrane	-0.45156	7.11542	0.502927	0.490014	0.656277
YDR080W	YDR080W ... VPS41 vacuole organization and bioge Rab guanyl-nucleotide exchange factvacuole (sensu Fungi)*	-1.90103	2.13442	10.3133	0.00636917	0.0422424
YDR081C	YDR081C ... PDC2 transcription from RNA polymer transcription regulator activity nucleus	0.84712	7.89872	2.30261	0.151705	0.317018
YDR082W	YDR082W ... STN1 telomere capping protein binding nuclear telomere cap complex	-0.291327	7.53026	0.358655	0.558948	0.710352
YDR083W	YDR083W PAC cluster RRP8 rRNA processing methyltransferase activity nucleolus	0.114941	7.45539	0.0290843	0.867057	0.921078
YDR085C	YDR085C iESR cluster AFR1 signal transduction during con receptor signaling protein activitymating projection base	1.10551	7.61614	4.36356	0.0557185	0.1686
YDR087C	YDR087C PAC cluster RRP1 rRNA processing molecular function unknown nucleus*	-1.90093	4.67416	2.72655	0.121234	0.276793
YDR088C	YDR088C ... SLU7 nuclear mRNA splicing, via spl protein binding* spliceosome complex | YDR089W	-0.337349	7.36173	0.348189	0.564668	0.715425
YDR090C	YDR090C ... YDR090C biological process unknown molecular function unknown integral to membrane	1.00323	4.8764	0.972035	0.341128	0.528952
YDR091C	YDR091C PAC cluster RLI1 translational initiation* ATPase activity* cytoplasm*	-0.769509	7.46996	1.50113	0.240978	0.424252
YDR092W_1	YDR092W ... UBC13 protein monoubiquitination* ubiquitin conjugating enzyme activicytoplasm*	-1.12163	8.32155	6.55648	0.0228339	0.0968806
YDR092W_2	YDR092W ... UBC13 protein monoubiquitination* ubiquitin conjugating enzyme activicytoplasm*	-3.4576	4.8904	11.9932	0.00387215	0.0310796
YDR096W	YDR096W iESR cluster GIS1 spore wall assembly (sensu Fun transcription factor activity nucleus*	-2.158	2.67613	5.73169	0.0314331	0.11716
YDR098C	YDR098C ... GRX3 response to oxidative stress thiol-disulfide exchange intermedianucleus*	1.16965	7.9895	3.93938	0.0673951	0.190152
YDR099W	YDR099W ... BMH2 sporulation (sensu Fungi)* protein binding* nucleus	-0.631725	6.10638	0.568212	0.463626	0.636106
YDR100W	YDR100W ... TVP15 biological process unknown molecular function unknown COPI-coated vesicle	-0.876655	6.76493	1.59942	0.226906	0.409456
YDR101C	YDR101C PAC cluster ARX1 ribosomal large subunit biogen molecular function unknown cytoplasm*	0.812701	7.65425	1.96111	0.183454	0.360026
YDR103W	YDR103W ... STE5 signal transduction during con MAP-kinase scaffold activity cytoplasm*	0.967917	7.17429	3.10636	0.100088	0.244892
YDR104C	YDR104C ... SPO71 spore wall assembly (sensu Fun molecular function unknown spore wall (sensu Fungi)	-0.376265	4.16868	0.197305	0.663784	0.79272
YDR107C	YDR107C … TMN2 biological process unknown molecular function unknown	-0.71594	6.96305	1.20641	0.29082	0.475917
YDR108W	YDR108W ... GSG1 ER to Golgi transport* molecular function unknown TRAPP complex	0.657488	6.46227	0.386621	0.544207	0.699431
YDR109C	YDR109C ... YDR109C biological process unknown kinase activity cellular component unknown	-0.0417331	6.05568	0.00222329	0.963067	0.979204
YDR110W	YDR110W ... FOB1 replicative cell aging* ribosomal DNA (rDNA) binding nucleolus	0.527722	7.46416	1.04893	0.323356	0.512782
YDR113C	YDR113C ... PDS1 mitotic sister chromatid segre protein binding nucleus*	0.286058	7.87365	0.371508	0.552077	0.705351
YDR115W	YDR115W ... YDR115W protein biosynthesis* structural constituent of ribosome mitochondrial large ribosomal subun	-1.61747	6.67151	4.43672	0.0539559	0.165318
YDR116C	YDR116C ... MRPL1 protein biosynthesis* structural constituent of ribosome mitochondrial large ribosomal subun	-0.747215	6.50268	0.78328	0.391285	0.577412
YDR118W	YDR118W ... APC4 mitotic sister chromatid segre protein binding* anaphase-promoting complex	0.859415	7.1756	1.86634	0.193724	0.371146
YDR119W	YDR119W … VBA4 biological process unknown molecular function unknown	-0.582932	4.0032	0.238557	0.632913	0.770981
YDR120C	YDR120C PAC cluster TRM1 tRNA methylation tRNA (guanine-N2-)-methyltransferasmitochondrion*	-1.56035	4.51967	3.67124	0.0762872	0.205434
YDR121W	YDR121W ... DPB4 chromatin silencing at telomer epsilon DNA polymerase activity epsilon DNA polymerase complex*	-0.92251	6.16152	0.749331	0.401473	0.584699
YDR122W	YDR122W ... KIN1 exocytosis protein kinase activity plasma membrane*	1.21702	8.17604	10.062	0.0068848	0.0440054
YDR124W	YDR124W ... YDR124W biological process unknown molecular function unknown cellular component unknown	-0.465281	5.60893	0.1966	0.664345	0.79272
YDR125C	YDR125C ... ECM18 cell wall organization and bio molecular function unknown mitochondrion	1.28377	7.93737	4.86687	0.0448308	0.147945
YDR128W	YDR128W … MTC5 biological process unknown molecular function unknown	1.98241	5.14335	3.30354	0.0908802	0.229266
YDR131C	YDR131C ... YDR131C ubiquitin-dependent protein ca protein binding ubiquitin ligase complex	-2.23399	4.64696	3.01344	0.104816	0.25256
YDR137W	YDR137W ... RGP1 intracellular protein transpor guanyl-nucleotide exchange factor aGolgi apparatus	-3.1285	4.88453	7.86609	0.0141977	0.0694769
YDR138W	YDR138W ... HPR1 mRNA-nucleus export* nucleic acid binding THO complex	0.882797	7.22726	2.19021	0.161333	0.329251
YDR139C	YDR139C ... RUB1 protein deneddylation* protein tag cytoplasm	0.69247	7.67085	1.69444	0.214307	0.394065
YDR141C	YDR141C ... DOP1 cellular morphogenesis molecular function unknown cytoplasm*	0.544987	4.47808	0.297298	0.594276	0.74077
YDR142C	YDR142C ... PEX7 peroxisome organization and bi peroxisome targeting signal receptocytosol*	2.22426	6.5137	8.08646	0.0131522	0.0661388
YDR143C	YDR143C ... SAN1 response to stress* ubiquitin-protein ligase activity nucleus	0.876109	6.96081	2.17975	0.162268	0.330712
YDR144C	YDR144C ... MKC7 proteolysis and peptidolysis aspartic-type signal peptidase acticell wall (sensu Fungi)	0.835206	8.27249	3.95512	0.0669127	0.189455
YDR145W	YDR145W ... TAF12 transcription initiation from general RNA polymerase II transcripSAGA complex*	0.286847	8.39411	0.558427	0.467425	0.639967
YDR146C	YDR146C ... SWI5 G1-specific transcription in m transcriptional activator activity cytoplasm*	0.88262	8.32545	3.53102	0.0814941	0.215502
YDR147W	YDR147W ... EKI1 phosphatidylethanolamine biosy choline kinase activity* cytoplasm	-2.12102	7.54869	11.3781	0.00462576	0.0346545
YDR148C	YDR148C ... KGD2 tricarboxylic acid cycle* dihydrolipoyllysine-residue succinymitochondrial matrix*	-0.725199	8.80673	3.83308	0.0707637	0.195689
YDR151C	YDR151C ... CTH1 transcription* transcription factor activity nucleus	0.774556	7.92202	2.7446	0.120112	0.275242
YDR152W	YDR152W PAC cluster GIR2 biological process unknown molecular function unknown cytoplasm	1.02699	7.0286	2.03495	0.175928	0.349411
YDR153C	YDR153C ... ENT5 Golgi to endosome transport clathrin binding cytoplasm*	-5.87528	7.1553	32.2229	6.01695e-05	0.00385678
YDR155C	YDR155C ... CPR1 sporulation (sensu Fungi)* peptidyl-prolyl cis-trans isomerasenucleus*	-1.55459	4.28026	1.29579	0.274341	0.458174
YDR156W	YDR156W ... RPA14 transcription from RNA polymer DNA-directed RNA polymerase activitDNA-directed RNA polymerase I compl	-0.359092	9.10874	1.0178	0.330386	0.519289
YDR158W	YDR158W ... HOM2 methionine metabolism* aspartate-semialdehyde dehydrogenascytoplasm*	-1.02921	8.49513	4.51035	0.0522484	0.162061
YDR162C	YDR162C ... NBP2 response to heat* molecular function unknown cytoplasm*	0.711187	6.30691	0.879002	0.364579	0.555287
YDR163W	YDR163W ... CWC15 nuclear mRNA splicing, via spl molecular function unknown spliceosome complex | YDR164C	-0.171443	7.11121	0.0829894	0.777563	0.86903
YDR164C	YDR164C ... SEC1 vesicle fusion* SNARE binding plasma membrane*	-2.25023	2.26005	10.2642	0.00646638	0.0425267
YDR165W	YDR165W PAC cluster TRM82 tRNA methylation protein binding* nucleus	1.93947	5.78513	4.73655	0.0473881	0.153111
YDR166C	YDR166C ... SEC5 cytokinesis* protein binding exocyst	1.20867	7.55749	6.01358	0.0281256	0.110822
YDR168W	YDR168W ... CDC37 signal transduction* unfolded protein binding cytoplasm	-0.0399023	7.08346	0.00392466	0.950945	0.973028
YDR169C	YDR169C iESR cluster STB3 biological process unknown molecular function unknown cytoplasm	0.719521	8.19298	3.32906	0.0897647	0.228159
YDR169C-A	YDR169C-A ... YDR169C-A biological process unknown molecular function unknown cellular component unknown	-0.562278	7.68897	0.975865	0.34021	0.52824
YDR171W	YDR171W iESR cluster HSP42 response to stress* unfolded protein binding cytoplasm*	1.5274	8.78716	17.1974	0.00101438	0.0167471
YDR172W	YDR172W PAC cluster SUP35 mRNA catabolism, deadenylylati translation release factor activitycytosol* | YDR173C	-3.35109	5.29268	5.24113	0.0383418	0.132796
YDR174W	YDR174W ... HMO1 plasmid maintenance single-stranded DNA binding* cytoplasm*	-2.43324	7.69419	9.91442	0.00720993	0.045134
YDR175C	YDR175C ... RSM24 protein biosynthesis* structural constituent of ribosome mitochondrial small ribosomal subun	0.762744	5.8594	0.621745	0.443722	0.621599
YDR176W	YDR176W ... NGG1 histone acetylation* transcription cofactor activity SAGA complex*	0.288829	8.13391	0.502599	0.490153	0.656277
YDR177W	YDR177W ... UBC1 endocytosis* ubiquitin conjugating enzyme activiproteasome complex (sensu Eukaryota	0.615553	8.44049	3.41226	0.0862404	0.222873
YDR178W	YDR178W ... SDH4 tricarboxylic acid cycle* succinate dehydrogenase (ubiquinonerespiratory chain complex II (sensu	0.25208	8.48827	0.599639	0.451767	0.6274
YDR179C	YDR179C ... CSN9 adaptation to pheromone during molecular function unknown signalosome complex	0.474707	8.54903	1.17431	0.297069	0.483189
YDR179W-A	YDR179W-A ... YDR179W-A biological process unknown molecular function unknown cellular component unknown	1.478	8.37581	10.0899	0.00682523	0.0437487
YDR181C	YDR181C ... SAS4 chromatin silencing at telomer acetyltransferase activity* nuclear chromatin*	-0.145731	7.94996	0.123246	0.730837	0.839485
YDR182W	YDR182W ... CDC1 DNA repair* molecular function unknown integral to membrane	-0.140657	7.51337	0.094371	0.763274	0.86131
YDR183W	YDR183W ... PLP1 beta-tubulin folding* GTPase inhibitor activity cytoplasm	0.631327	7.84102	2.43361	0.14137	0.304917
YDR184C	YDR184C PAC cluster ATC1 response to stress* molecular function unknown nucleus	0.310427	8.22731	0.530048	0.478747	0.649925
YDR186C	YDR186C ... YDR186C biological process unknown molecular function unknown cytoplasm	0.102646	7.15122	0.011954	0.91451	0.952387
YDR188W	YDR188W ... CCT6 protein folding* unfolded protein binding cytoplasm*	0.996406	7.90412	5.85637	0.029917	0.114126
YDR189W	YDR189W ... SLY1 ER to Golgi transport SNARE binding endoplasmic reticulum*	-1.90362	4.25576	3.45849	0.0843545	0.220062
YDR191W	YDR191W ... HST4 chromatin silencing at telomer DNA binding cytoplasm*	0.128055	8.34396	0.0989891	0.757748	0.858103
YDR192C	YDR192C ... NUP42 mRNA-nucleus export* structural molecule activity nuclear pore	-0.450936	3.36309	0.176979	0.680453	0.805814
YDR194C	YDR194C ... MSS116 RNA splicing "RNA splicing factor activity, trans"mitochondrial matrix | YDR194W-A	-1.75114	5.09046	2.03638	0.175787	0.349347
YDR194W-A	YDR194W-A ... YDR194W-A biological process unknown molecular function unknown cellular component unknown	0.481024	7.51174	0.525122	0.48076	0.651181
YDR195W	YDR195W ... REF2 mRNA processing* RNA binding nucleus*	-2.66495	3.016	10.0559	0.00689791	0.0440054
YDR196C	YDR196C … CAB5 coenzyme A biosynthesis dephospho-CoA kinase activity	0.446449	7.90381	0.918561	0.354328	0.543677
YDR197W	YDR197W ... CBS2 protein biosynthesis molecular function unknown mitochondrial inner membrane	0.99368	8.72346	9.20494	0.00904383	0.0521654
YDR198C	YDR198C … RKM2 biological process unknown molecular function unknown | Ribosomal protein lysine methyltransferase, responsible for trimethylation of the lysine residue at position 3 of Rpl12Ap and Rpl12BpYDR199W	-0.0343143	7.80237	0.00573398	0.940725	0.966564
YDR200C	YDR200C ... VPS64 protein-vacuolar targeting* molecular function unknown cytoplasm*	0.423891	8.36764	1.32217	0.269721	0.453439
YDR201W	YDR201W ... SPC19 mitotic spindle organization a structural constituent of cytoskelespindle pole body*	0.690167	8.66337	2.45147	0.140029	0.303031
YDR202C	YDR202C ... RAV2 vacuolar acidification* molecular function unknown RAVE complex	-1.24055	6.15881	1.19542	0.29294	0.47801
YDR204W	YDR204W iESR cluster COQ4 ubiquinone metabolism molecular function unknown mitochondrial inner membrane	0.402767	7.94497	0.889254	0.361881	0.552657
YDR205W	YDR205W ... MSC2 zinc ion homeostasis cation:cation antiporter activity nucleus*	-1.12226	3.44892	1.24963	0.282688	0.466635
YDR208W	YDR208W ... MSS4 sporulation (sensu Fungi)* 1-phosphatidylinositol-4-phosphate plasma membrane	0.624221	8.17477	2.23418	0.157479	0.3244
YDR211W	YDR211W PAC cluster GCD6 translational initiation translation initiation factor activribosome*	0.989371	7.99351	4.2622	0.0582743	0.173337
YDR212W	YDR212W ... TCP1 protein folding* unfolded protein binding cytoplasm*	1.30723	8.07432	7.62829	0.0154357	0.0737123
YDR213W	YDR213W ... UPC2 sterol biosynthesis* RNA polymerase II transcription faccytoplasm*	0.624225	8.56756	1.75287	0.207007	0.384998
YDR214W	YDR214W ... AHA1 response to stress* chaperone activator activity cytoplasm	0.19482	7.05304	0.0890818	0.76979	0.86523
YDR218C	YDR218C ... SPR28 cell wall organization and bio structural constituent of cytoskeleseptin ring (sensu Saccharomyces)	-0.0663778	8.72763	0.0336521	0.857114	0.917818
YDR219C	YDR219C … MFB1 ubiquitin-dependent protein ca protein binding	0.281433	8.70488	0.819008	0.380984	0.569674
YDR221W	YDR221W … GTB1 biological process unknown molecular function unknown | Glucosidase II beta subunit, forms a complex with alpha subunit Rot2p, involved in removal of two glucose residues from N-linked glycans during glycoprotein biogenesis in the ERYDR222W	0.518115	7.39228	0.753662	0.40015	0.583868
YDR222W	YDR222W ... YDR222W biological process unknown molecular function unknown cytoplasm	0.82052	7.83604	3.30738	0.0907111	0.229093
YDR223W	YDR223W ... CRF1 negative regulation of transcr transcriptional repressor activity cytoplasm*	0.560777	8.05558	0.98202	0.338742	0.527389
YDR224C_1	YDR224C ... HTB1 chromatin assembly or disassem DNA binding nuclear nucleosome	0.709432	8.43284	3.16646	0.097166	0.239936
YDR224C_2	YDR224C ... HTB1 chromatin assembly or disassem DNA binding nuclear nucleosome	-2.23794	7.02703	9.28814	0.00880296	0.0514939
YDR225W	YDR225W ... HTA1 chromatin assembly or disassem DNA binding nuclear nucleosome	0.00815194	7.89517	0.000351309	0.985314	0.991973
YDR226W	YDR226W ... ADK1 nucleotide metabolism adenylate kinase activity cytoplasm*	-0.285932	7.64705	0.381484	0.546858	0.701847
YDR228C	YDR228C ... PCF11 mRNA polyadenylylation* protein binding mRNA cleavage factor complex	1.37416	8.48111	13.56	0.00251275	0.0246037
YDR229W	YDR229W ... IVY1 secretory pathway phospholipid binding vacuolar membrane (sensu Fungi)	1.31019	8.78625	10.594	0.00584517	0.0395853
YDR231C	YDR231C ... COX20 aerobic respiration* unfolded protein binding mitochondrial inner membrane	-4.62106	6.45592	22.4957	0.000326123	0.00975915
YDR233C	YDR233C PAC cluster RTN1 biological process unknown molecular function unknown mitochondrion*	-3.71969	3.56298	20.7402	0.000465258	0.011634
YDR234W	YDR234W ... LYS4 lysine biosynthesis, aminoadip homoaconitate hydratase activity mitochondrion* | YDR235W	0.00717081	8.15174	0.000240463	0.98785	0.992791
YDR235W	YDR235W ... PRP42 nuclear mRNA splicing, via spl RNA binding commitment complex* | YDR236C	2.49417	4.32936	3.59429	0.0790935	0.210993
YDR236C	YDR236C ... FMN1 FMN biosynthesis riboflavin kinase activity* mitochondrial inner membrane*	0.859661	7.97695	2.99788	0.105634	0.253824
YDR237W	YDR237W ... MRPL7 protein biosynthesis structural constituent of ribosome mitochondrial large ribosomal subun	0.558659	8.41821	1.7711	0.204796	0.38256
YDR238C	YDR238C ... SEC26 ER to Golgi transport molecular function unknown COPI vesicle coat*	-0.227725	6.01726	0.0263996	0.873281	0.924351
YDR240C	YDR240C ... SNU56 nuclear mRNA splicing, via spl mRNA binding commitment complex* | YDR241W	0.955144	9.29908	9.48623	0.00825873	0.049416
YDR242W	YDR242W ... AMD2 biological process unknown amidase activity cellular component unknown	-1.25718	7.02748	1.92362	0.187432	0.364531
YDR243C	YDR243C ... PRP28 cis assembly of U2-type pre-ca "RNA splicing factor activity, trans"spliceosome complex | YDR244W	0.955999	8.75944	5.81832	0.0303703	0.114546
YDR244W	YDR244W ... PEX5 peroxisome organization and bi peroxisome targeting sequence bindicytosol*	-1.78122	7.86389	14.0461	0.00220952	0.0231096
YDR245W	YDR245W ... MNN10 actin filament organization* "alpha-1,6-mannosyltransferase activ"mannosyltransferase complex | YDR246W	-2.52471	5.41662	2.39085	0.144644	0.309923
YDR246W	YDR246W ... TRS23 ER to Golgi transport molecular function unknown TRAPP complex	0.753633	8.90231	2.86913	0.112711	0.26423
YDR246W-A	YDR246W-A ... YDR246W-A biological process unknown molecular function unknown cellular component unknown	-0.381187	8.00111	0.467766	0.505329	0.667113
YDR247W	YDR247W ... VHS1 protein amino acid phosphoryla protein kinase activity* cytoplasm	-4.11243	7.25214	35.5276	3.68355e-05	0.00322382
YDR248C	YDR248C ... YDR248C biological process unknown molecular function unknown cytoplasm	-5.76435	6.49951	34.4302	4.31874e-05	0.00350975
YDR249C	YDR249C ... YDR249C biological process unknown molecular function unknown cellular component unknown	-0.617204	7.36009	0.975496	0.340298	0.52824
YDR251W	YDR251W ... PAM1 pseudohyphal growth molecular function unknown bud neck*	0.080055	4.85674	0.00808058	0.929663	0.962306
YDR252W	YDR252W ... BTT1 nascent polypeptide associatio unfolded protein binding cytosolic ribosome (sensu Eukaryota	-2.01224	5.37578	4.89581	0.0442851	0.146789
YDR253C	YDR253C ... MET32 sulfur amino acid metabolism DNA binding* nucleus	-1.57732	6.18801	1.94558	0.185089	0.362111
YDR254W	YDR254W iESR cluster CHL4 chromosome segregation DNA binding outer kinetochore of condensed nucl	-1.47439	6.73224	3.29752	0.0911455	0.229684
YDR256C	YDR256C ... CTA1 oxygen and reactive oxygen spe catalase activity mitochondrion*	-1.27556	6.76733	1.32007	0.270085	0.453439
YDR257C	YDR257C … RKM4 (SET7) mitochondrial inner membrane p protein transporter activity mitochondrial intermembrane space*	0.334844	6.67038	0.218935	0.647149	0.780434
YDR258C	YDR258C iESR cluster HSP78 response to stress* ATPase activity* mitochondrial matrix	-3.81764	4.11051	11.6874	0.0042275	0.0328878
YDR259C	YDR259C ... YAP6 positive regulation of transcr RNA polymerase II transcription facnucleus	-0.207743	5.30898	0.0287542	0.867806	0.921078
YDR261C	YDR261C ... EXG2 cell wall organization and bio "glucan 1,3-beta-glucosidase activit"cell wall (sensu Fungi) | YDR262W	-0.190385	7.00388	0.0898928	0.768778	0.864519
YDR262W	YDR262W ... YDR262W biological process unknown molecular function unknown vacuole (sensu Fungi)	-1.25893	4.92376	1.12351	0.307346	0.495126
YDR263C	YDR263C ... DIN7 DNA repair nuclease activity mitochondrion	-1.27877	7.3668	3.8484	0.0702662	0.194989
YDR264C	YDR264C ... AKR1 endocytosis* protein-cysteine S-palmitoleyltransmembrane	0.178492	7.95277	0.127068	0.726877	0.836414
YDR265W	YDR265W ... PEX10 peroxisome organization and bi protein binding peroxisomal membrane	-7.16252	6.71419	31.4799	6.75251e-05	0.00403294
YDR266C	YDR266C ... YDR266C biological process unknown molecular function unknown cytoplasm	-0.847705	5.54873	0.602999	0.450529	0.626063
YDR268W	YDR268W ... MSW1 tryptophanyl-tRNA aminoacylati tryptophan-tRNA ligase activity mitochondrion	0.62271	8.052	2.58188	0.130702	0.2903
YDR272W	YDR272W iESR cluster GLO2 carbohydrate metabolism hydroxyacylglutathione hydrolase accytoplasm	0.137997	7.20885	0.0537482	0.820064	0.893547
YDR273W	YDR273W ... DON1 meiosis* molecular function unknown spindle*	-2.34726	3.1094	6.88111	0.0202263	0.0881516
YDR275W	YDR275W ... BSC2 biological process unknown molecular function unknown lipid particle	-0.908712	7.4638	2.05307	0.174142	0.346987
YDR276C	YDR276C ... PMP3 cation transport molecular function unknown plasma membrane	-3.39614	3.24803	19.9459	0.000549876	0.0125072
YDR277C	YDR277C ... MTH1 signal transduction* molecular function unknown cellular component unknown	0.410193	9.27511	2.01852	0.177569	0.351473
YDR280W	YDR280W PAC cluster RRP45 35S primary transcript process 3'-5'-exoribonuclease activity nuclear exosome (RNase complex)*	1.29431	9.47911	18.4993	0.00075373	0.0138316
YDR282C	YDR282C ... YDR282C biological process unknown molecular function unknown cellular component unknown	-2.62427	7.49797	21.6366	0.000387158	0.0106142
YDR283C	YDR283C ... GCN2 protein amino acid phosphoryla protein kinase activity* cytosolic ribosome (sensu Eukaryota	-5.4838	5.25889	25.903	0.000171833	0.00712983
YDR284C	YDR284C ... DPP1 signal transduction* phosphatidate phosphatase activity*vacuolar membrane (sensu Fungi)	1.15664	9.24306	8.64424	0.0108814	0.0593299
YDR285W	YDR285W ... ZIP1 meiosis* chromatin binding synaptonemal complex	1.08582	5.29082	1.60116	0.226666	0.409186
YDR286C	YDR286C iESR cluster YDR286C biological process unknown molecular function unknown cellular component unknown	-3.02088	7.65351	12.4203	0.00343176	0.0291924
YDR287W	YDR287W … iESR cluster INM2 inositol phosphate dephosphory inositol-1(or 4)-monophosphata | Inositol monophosphatase, involved in biosynthesis of inositol; enzymatic activity requires magnesium ions and is inhibited by lithium and sodium ions; inm1 inm2 double mutant lacks inositol auxotrophyYDR288W	-1.99166	6.89404	4.68512	0.0484445	0.155286
YDR288W	YDR288W ... NSE3 DNA repair DNA binding cytoplasm*	0.598714	8.9147	3.94113	0.0673412	0.190118
YDR289C	YDR289C ... RTT103 negative regulation of DNA tra molecular function unknown cellular component unknown	-0.117126	6.31727	0.0235384	0.880284	0.929039
YDR292C	YDR292C ... SRP101 protein-ER targeting* GTPase activity* endoplasmic reticulum membrane*	0.975801	8.42341	7.04827	0.0190196	0.0846947
YDR294C	YDR294C ... DPL1 sphingolipid metabolism* sphinganine-1-phosphate aldolase acendoplasmic reticulum	0.227521	8.3302	0.171517	0.685126	0.808249
YDR295C	YDR295C ... HDA2 regulation of transcription, D histone deacetylase activity nucleus* | YDR296W	-0.0841452	8.21015	0.0301227	0.86473	0.919912
YDR296W	YDR296W ... MHR1 mitochondrial genome maintenan transcription regulator activity nucleus*	-0.860756	6.9461	1.93252	0.186477	0.363451
YDR297W	YDR297W ... SUR2 sphingolipid biosynthesis* sphingosine hydroxylase activity endoplasmic reticulum	-0.273185	7.30003	0.0989889	0.757748	0.858103
YDR299W	YDR299W ... BFR2 ER to Golgi transport molecular function unknown nucleolus	0.616529	9.34473	4.5073	0.0523178	0.162073
YDR301W	YDR301W ... CFT1 mRNA polyadenylylation* RNA binding mitochondrion*	0.885078	8.90626	6.37299	0.0244807	0.101375
YDR303C	YDR303C ... RSC3 regulation of transcription, D DNA binding nucleus* | YDR304C	-1.92661	5.4508	1.79706	0.201699	0.379312
YDR304C	YDR304C ... CPR5 biological process unknown peptidyl-prolyl cis-trans isomerasecytoplasm*	0.903464	8.58508	5.6545	0.0324167	0.11907
YDR305C	YDR305C ... HNT2 nucleoside catabolism hydrolase activity* cytoplasm*	-0.873633	7.34568	2.36975	0.146295	0.311407
YDR306C	YDR306C ... YDR306C ubiquitin-dependent protein ca protein binding ubiquitin ligase complex	0.494844	5.61831	0.255853	0.620959	0.761105
YDR307W	YDR307W ... YDR307W biological process unknown molecular function unknown endoplasmic reticulum	-1.14237	4.78988	1.27136	0.278717	0.461923
YDR308C	YDR308C ... SRB7 transcription from RNA polymer RNA polymerase II transcription medmediator complex	-1.37079	7.78955	9.19046	0.00908654	0.0523454
YDR309C	YDR309C ... GIC2 establishment of cell polarity small GTPase regulator activity bud tip*	-0.97403	7.26446	2.02171	0.177249	0.351451
YDR310C	YDR310C ... SUM1 chromatin silencing at telomer transcriptional repressor activity nucleus*	-1.33479	5.70613	2.03961	0.175467	0.349016
YDR311W	YDR311W ... TFB1 transcription initiation from general RNA polymerase II transcriptranscription factor TFIIH complex*	-2.40923	3.27752	8.64308	0.0108856	0.0593299
YDR312W	YDR312W PAC cluster SSF2 ribosomal large subunit assemb rRNA binding nucleolus	-2.16526	2.58478	10.1729	0.00665158	0.0431215
YDR314C	YDR314C … RAD34 biological process unknown molecular function unknown	-4.85973	6.3221	28.0334	0.000118451	0.00573481
YDR315C_1	YDR315C ... IPK1 myo-inositol metabolism inositol or phosphatidylinositol kinucleus	-1.64126	7.87077	12.0864	0.00377075	0.0307591
YDR315C_2	YDR315C ... IPK1 myo-inositol metabolism inositol or phosphatidylinositol kinucleus	-0.814708	7.99513	3.77236	0.0727783	0.199286
YDR316W	YDR316W ... OMS1 biological process unknown S-adenosylmethionine-dependent methmitochondrion*	-0.115184	7.95023	0.0543207	0.819127	0.893138
YDR317W	YDR317W ... HIM1 DNA repair molecular function unknown cellular component unknown	1.18516	6.06622	2.31142	0.150981	0.316467
YDR319C	YDR319C ... YDR319C biological process unknown molecular function unknown cellular component unknown	0.94544	8.34446	4.81303	0.0458672	0.149743
YDR320C	YDR320C ... SWA2 ER organization and biogenesis protein binding endoplasmic reticulum membrane	-1.85819	5.77409	3.02906	0.104002	0.25115
YDR321W	YDR321W PAC cluster ASP1 asparagine catabolism asparaginase activity cytosol*	-3.47761	3.80738	15.3514	0.00158285	0.0190571
YDR322W	YDR322W ... MRPL35 protein biosynthesis structural constituent of ribosome mitochondrial large ribosomal subun	0.751331	8.29097	3.92002	0.0679942	0.191249
YDR323C	YDR323C ... PEP7 vesicle fusion* molecular function unknown cytoplasm*	-0.561545	7.69198	1.44697	0.249226	0.433077
YDR324C	YDR324C PAC cluster UTP4 processing of 20S pre-rRNA snoRNA binding small nucleolar ribonucleoprotein c	0.261035	8.81278	0.511023	0.486603	0.654412
YDR325W	YDR325W ... YCG1 mitotic chromosome condensatio molecular function unknown nuclear condensin complex	-2.79557	4.11302	5.53826	0.033967	0.122881
YDR328C	YDR328C ... SKP1 protein complex assembly* protein binding* cytoplasm*	1.20133	8.90876	13.7217	0.00240686	0.0239686
YDR331W	YDR331W ... GPI8 attachment of GPI anchor to pr GPI-anchor transamidase activity GPI-anchor transamidase complex	1.06898	8.97296	7.01309	0.0192663	0.0854592
YDR332W	YDR332W … IRC3 biological process unknown helicase activity	0.470746	8.2042	1.45793	0.247528	0.430948
YDR333C	YDR333C ... YDR333C biological process unknown molecular function unknown cytoplasm	1.58354	8.11996	10.938	0.00526945	0.0370859
YDR336W	YDR336W ... YDR336W biological process unknown molecular function unknown cellular component unknown	-2.39733	6.04961	6.26644	0.0255004	0.10427
YDR337W	YDR337W ... MRPS28 protein biosynthesis* structural constituent of ribosome*mitochondrial small ribosomal subun	-2.74904	6.03512	8.15177	0.0128597	0.065172
YDR339C	YDR339C … PAC cluster FCF1 biological process unknown molecular function unknown	0.579286	8.69646	2.19422	0.160977	0.328817
YDR346C	YDR346C PAC cluster SVF1 biological process unknown molecular function unknown cytoplasm*	0.521226	8.45098	2.3182	0.150427	0.316254
YDR347W	YDR347W ... MRP1 protein biosynthesis structural constituent of ribosome mitochondrial small ribosomal subun	0.271362	7.86307	0.396397	0.53923	0.694998
YDR348C	YDR348C ... YDR348C biological process unknown molecular function unknown bud neck	-1.76324	7.00996	6.20542	0.0261067	0.105799
YDR350C	YDR350C … iESR cluster ATP22 protein complex assembly molecular function unknown mitochondrial inner membrane | Mitochondrial inner membrane protein required for assembly of the F0 sector of mitochondrial F1F0 ATP synthase, which is a large, evolutionarily conserved enzyme complex required for ATP synthesisYDR351W	1.16892	6.41838	1.97951	0.181541	0.356733
YDR352W	YDR352W ... YDR352W biological process unknown molecular function unknown vacuolar membrane (sensu Fungi)	0.866608	5.99603	0.503115	0.489934	0.656277
YDR353W	YDR353W ... TRR1 regulation of cell redox homeo thioredoxin-disulfide reductase actcytoplasm	0.666212	8.54661	3.14923	0.0979931	0.241324
YDR354W	YDR354W ... TRP4 tryptophan biosynthesis anthranilate phosphoribosyltransfercytoplasm*	-2.44665	6.66672	10.1988	0.00659827	0.0428456
YDR356W	YDR356W ... SPC110 microtubule nucleation structural constituent of cytoskeleinner plaque of spindle pole body*	0.37813	8.36796	0.817113	0.38152	0.569674
YDR357C	YDR357C ... YDR357C biological process unknown molecular function unknown cytoplasm	1.1907	8.72886	11.7301	0.00417571	0.0325963
YDR358W	YDR358W iESR cluster GGA1 Golgi to vacuole transport molecular function unknown Golgi trans face	-4.42265	7.09201	32.3822	5.87145e-05	0.00381728
YDR359C	YDR359C … EAF1 chromatin modification molecular function unknown histone acetyltransferase complex* | Component of the NuA4 histone acetyltransferase complex; acts as a platform for assembly of NuA4 subunits into the native complex; required for initiation of pre-meiotic DNA replication, likely due to its requirement for expression of IME1YDR360W	-1.94433	6.91473	5.38956	0.0360787	0.12748
YDR361C	YDR361C PAC cluster BCP1 biological process unknown molecular function unknown cytoplasm*	0.707827	8.90118	5.54049	0.0339364	0.122868
YDR362C	YDR362C ... TFC6 transcription initiation from RNA polymerase III transcription fatranscription factor TFIIIC complex	-0.347031	6.23701	0.176152	0.681156	0.805998
YDR363W-A	YDR363W-A ... SEM1 ubiquitin-dependent protein ca molecular function unknown nucleus*	0.79023	9.76675	7.65443	0.0152936	0.0732935
YDR364C	YDR364C ... CDC40 nuclear mRNA splicing, via spl "RNA splicing factor activity, trans"nuclear pore* | YDR365C	0.782001	8.40531	5.27754	0.0377716	0.13172
YDR365C	YDR365C PAC cluster ESF1 rRNA processing RNA binding nucleus*	-3.66946	4.53453	12.8094	0.00308025	0.0271081
YDR367W	YDR367W ... YDR367W biological process unknown molecular function unknown cytoplasm*	0.291881	8.9083	0.76086	0.397968	0.582551
YDR368W	YDR368W iESR cluster YPR1 arabinose catabolism* oxidoreductase activity* cytoplasm*	0.164478	8.42708	0.063635	0.804555	0.883574
YDR369C	YDR369C ... XRS2 double-strand break repair via protein binding* nucleus*	-2.1926	8.01499	9.05331	0.0095027	0.0535233
YDR371W	YDR371W ... CTS2 biological process unknown molecular function unknown cytoplasm	0.653268	8.31109	2.31075	0.151036	0.316467
YDR372C	YDR372C ... VPS74 protein-vacuolar targeting molecular function unknown cytoplasm*	0.275079	7.93554	0.415282	0.529857	0.687982
YDR373W	YDR373W ... FRQ1 regulation of signal transduct enzyme activator activity* membrane	1.04393	8.50248	7.07416	0.0188402	0.0842258
YDR375C	YDR375C ... BCS1 aerobic respiration* ATPase activity mitochondrial inner membrane	-0.650053	8.65638	2.69631	0.123141	0.279016
YDR376W	YDR376W ... ARH1 iron ion homeostasis* NADPH-adrenodoxin reductase activitmitochondrial inner membrane	1.47659	9.31923	8.69613	0.0106943	0.058497
YDR377W	YDR377W ... ATP17 ATP synthesis coupled proton t hydrogen-transporting ATP synthase proton-transporting ATP synthase co	0.409541	8.52526	1.09545	0.313237	0.501435
YDR378C	YDR378C ... LSM6 nuclear mRNA splicing, via spl RNA binding nucleolus* | YDR379C-A	-0.414277	8.41415	1.11833	0.308422	0.496332
YDR379C-A	YDR379C-A ... YDR379C-A biological process unknown molecular function unknown mitochondrion	0.429986	6.89719	0.460493	0.508603	0.6696
YDR379W	YDR379W ... RGA2 actin filament organization* signal transducer activity* intracellular	0.503708	7.14394	0.722268	0.409889	0.591067
YDR381W	YDR381W ... YRA1 mRNA-nucleus export RNA binding transcription export complex	0.543471	8.21899	1.82108	0.198887	0.376431
YDR382W	YDR382W RP cluster RPP2B translational elongation* structural constituent of ribosome cytosolic large ribosomal subunit (	-2.33303	7.96155	15.8005	0.00141657	0.0180078
YDR383C	YDR383C ... NKP1 biological process unknown molecular function unknown kinetochore	0.0119349	6.81838	0.000285013	0.986772	0.992693
YDR384C	YDR384C ... ATO3 transport* transporter activity mitochondrion*	0.33313	7.97217	0.537108	0.475887	0.647269
YDR385W	YDR385W PAC cluster EFT2 translational elongation translation elongation factor activribosome	-2.77546	2.87434	15.9755	0.00135727	0.0179041
YDR386W	YDR386W ... MUS81 DNA repair* endonuclease activity nucleus	1.29463	7.29952	3.83576	0.0706765	0.195653
YDR389W	YDR389W ... SAC7 small GTPase mediated signal t signal transducer activity* intracellular	-0.136107	6.4898	0.0178501	0.895642	0.937027
YDR390C	YDR390C ... UBA2 protein sumoylation SUMO activating enzyme activity nucleus	0.907582	8.67321	8.19124	0.0126866	0.0645102
YDR393W	YDR393W ... SHE9 mitochondrion organization and molecular function unknown mitochondrial inner membrane	-0.145113	8.07809	0.0727799	0.79132	0.876871
YDR394W	YDR394W ... RPT3 ubiquitin-dependent protein ca ATPase activity* "proteasome regulatory particle, bas" | YDR395W	0.673106	7.58727	2.19103	0.161261	0.329249
YDR397C	YDR397C ... NCB2 negative regulation of transcr transcription corepressor activity nucleus	1.03317	8.78098	8.29423	0.0122475	0.0636282
YDR399W	YDR399W ... HPT1 purine nucleotide biosynthesis hypoxanthine phosphoribosyltransfercytoplasm*	1.12957	6.78872	1.01865	0.330192	0.519289
YDR400W	YDR400W ... URH1 pyrimidine salvage* uridine nucleosidase activity cytoplasm*	0.602564	8.01616	0.975072	0.3404	0.52824
YDR402C	YDR402C ... DIT2 spore wall assembly (sensu Fun oxidoreductase activity cellular component unknown	0.813537	8.6807	4.84734	0.0452035	0.148214
YDR404C	YDR404C ... RPB7 transcription from RNA polymer DNA-directed RNA polymerase activit"DNA-directed RNA polymerase II, cor" | YDR405W	0.85018	6.60754	1.03236	0.327071	0.515587
YDR405W	YDR405W ... MRP20 protein biosynthesis structural constituent of ribosome mitochondrial large ribosomal subun	-0.364401	5.11619	0.103577	0.752397	0.855184
YDR407C	YDR407C ... TRS120 ER to Golgi transport molecular function unknown TRAPP complex	-0.363783	5.22433	0.0771508	0.78531	0.873668
YDR408C	YDR408C ... ADE8 purine nucleotide biosynthesis phosphoribosylglycinamide formyltracytoplasm*	-0.947335	8.34847	5.17955	0.0393294	0.134375
YDR409W	YDR409W ... SIZ1 protein sumoylation SUMO ligase activity septin ring	-1.88569	2.01567	11.3436	0.00505738	0.0363604
YDR410C	YDR410C ... STE14 peptide pheromone maturation protein-S-isoprenylcysteine O-methyendoplasmic reticulum membrane	-0.460474	6.06078	0.272055	0.610218	0.75301
YDR411C	YDR411C ... DFM1 biological process unknown* molecular function unknown endoplasmic reticulum	-0.929761	7.98599	4.30622	0.0571477	0.170992
YDR412W	YDR412W … PAC cluster RRP17 rRNA processing molecular function unknown	0.596602	8.274	0.793651	0.388252	0.574953
YDR414C	YDR414C ... ERD1 protein-ER retention molecular function unknown membrane	-1.07397	7.60799	2.37576	0.145823	0.311317
YDR416W	YDR416W ... SYF1 nuclear mRNA splicing, via spl molecular function unknown spliceosome complex | YDR417C	0.685032	7.7077	1.81094	0.200068	0.377952
YDR418W	YDR418W RP cluster RPL12B protein biosynthesis* structural constituent of ribosome cytosolic large ribosomal subunit (	0.555047	9.06043	3.40595	0.086502	0.223386
YDR419W	YDR419W ... RAD30 DNA repair* eta DNA polymerase activity replication fork	1.44988	8.89158	19.4851	0.000607016	0.0127667
YDR421W	YDR421W ... ARO80 positive regulation of transcr specific RNA polymerase II transcrinucleus	-3.60894	3.47249	16.5169	0.0011911	0.0174861
YDR422C	YDR422C ... SIP1 protein amino acid phosphoryla AMP-activated protein kinase activivacuole	-0.417453	6.50059	0.347636	0.564974	0.715612
YDR423C	YDR423C ... CAD1 positive regulation of transcr RNA polymerase II transcription faccytoplasm*	0.0619655	8.08688	0.0132632	0.909971	0.948312
YDR425W	YDR425W ... SNX41 protein transport protein transporter activity endosome	-0.447515	6.56573	0.139016	0.714919	0.830087
YDR427W	YDR427W ... RPN9 ubiquitin-dependent protein ca structural molecule activity "proteasome regulatory particle, lid" | YDR428C	-1.1098	5.7766	1.01757	0.33044	0.519289
YDR428C	YDR428C … BNA7 biological process unknown molecular function unknown | Formylkynurenine formamidase, involved in the de novo biosynthesis of NAD from tryptophan via kynurenineYDR429C	-0.121253	7.9531	0.0839805	0.776278	0.868461
YDR429C	YDR429C PAC cluster TIF35 translational initiation translation initiation factor activeukaryotic translation initiation f	-1.52337	4.55163	2.0952	0.170074	0.341691
YDR430C	YDR430C ... CYM1 proteolysis and peptidolysis* metalloendopeptidase activity mitochondrion*	-0.0310777	6.93923	0.00189421	0.965908	0.981215
YDR432W	YDR432W ... NPL3 mRNA-nucleus export mRNA binding* cytoplasm*	-5.62918	8.62107	111.309	5.44369e-08	6.19356e-05
YDR434W	YDR434W ... GPI17 attachment of GPI anchor to pr GPI-anchor transamidase activity GPI-anchor transamidase complex	0.332808	8.57951	1.05108	0.322877	0.512348
YDR436W	YDR436W ... PPZ2 sodium ion homeostasis protein serine/threonine phosphatascellular component unknown	-4.89083	4.55226	19.1606	0.000651347	0.0131163
YDR437W	YDR437W … GPI19 biological process unknown molecular function unknown | Subunit of GPI-GlcNAc transferase involved in synthesis of N-acetylglucosaminyl phosphatidylinositol (GlcNAc-PI), which is the first intermediate in glycosylphosphatidylinositol (GPI) anchor synthesis, shares similarity with mammalian PIG-PYDR438W	0.586428	8.71442	3.45753	0.0843929	0.220062
YDR439W	YDR439W ... LRS4 chromatin silencing at ribosom molecular function unknown nucleus*	-3.1285	4.26819	7.27704	0.0175012	0.080779
YDR440W	YDR440W PAC cluster DOT1 chromatin silencing at telomer protein-lysine N-methyltransferase nucleus	0.528506	8.04499	1.03624	0.326195	0.51492
YDR446W	YDR446W ... ECM11 cell wall organization and bio molecular function unknown nucleus	0.132592	9.14994	0.198207	0.663069	0.792444
YDR447C	YDR447C RP cluster RPS17B protein biosynthesis* structural constituent of ribosome cytosolic small ribosomal subunit (	0.24972	8.06922	0.252844	0.623001	0.762797
YDR448W	YDR448W ... ADA2 histone acetylation* transcription coactivator activity SAGA complex*	1.81564	5.51181	2.98736	0.106192	0.254811
YDR449C	YDR449C PAC cluster UTP6 processing of 20S pre-rRNA snoRNA binding small nucleolar ribonucleoprotein c	1.27172	8.99774	7.03765	0.0190937	0.0847758
YDR450W	YDR450W RP cluster RPS18A protein biosynthesis structural constituent of ribosome mitochondrion*	0.674763	7.29445	1.48154	0.243919	0.427775
YDR451C	YDR451C ... YHP1 negative regulation of transcr DNA binding* nuclear chromosome	0.103004	6.73697	0.0111994	0.917241	0.954391
YDR454C	YDR454C RP cluster GUK1 GMP metabolism guanylate kinase activity cytoplasm*	0.427186	8.16621	1.14865	0.3022	0.48926
YDR456W	YDR456W ... NHX1 vacuolar acidification* monovalent inorganic cation transpolate endosome	0.316361	8.12466	0.558017	0.467585	0.639994
YDR459C	YDR459C … PFA5 biological process unknown molecular function unknown	0.29678	8.76938	0.399219	0.53781	0.694264
YDR460W	YDR460W ... TFB3 transcription initiation from general RNA polymerase II transcriptranscription factor TFIIH complex*	0.365993	8.28253	0.83025	0.377827	0.567675
YDR461W	YDR461W ... MFA1 signal transduction during con mating pheromone activity soluble fraction*	0.857662	8.96036	4.52853	0.0518365	0.16125
YDR462W	YDR462W ... MRPL28 protein biosynthesis structural constituent of ribosome mitochondrial large ribosomal subun	-0.536865	8.1022	1.20325	0.291427	0.476567
YDR463W	YDR463W ... STP1 positive regulation of transcr transcription factor activity* nucleus	-0.478786	6.55941	0.405812	0.534518	0.692144
YDR465C	YDR465C PAC cluster RMT2 peptidyl-arginine methylation protein-arginine N-methyltransferascytoplasm*	0.676486	7.09125	1.44774	0.249108	0.433037
YDR466W	YDR466W ... PKH3 MAPKKK cascade during cell wal protein kinase activity cellular component unknown	-1.90829	6.38093	5.86454	0.0298206	0.113994
YDR468C	YDR468C ... TLG1 vesicle fusion v-SNARE activity* Golgi trans face*	0.588006	8.30474	2.00966	0.178461	0.35265
YDR469W	YDR469W ... SDC1 chromatin silencing at telomer histone lysine N-methyltransferase COMPASS complex	-0.283379	9.24096	0.583044	0.457965	0.63062
YDR470C	YDR470C ... UGO1 transport* transporter activity mitochondrial outer membrane	-1.44054	4.89498	1.24235	0.284036	0.468267
YDR471W	YDR471W RP cluster RPL27B protein biosynthesis structural constituent of ribosome cytosolic large ribosomal subunit (	0.556211	6.7937	0.608928	0.448357	0.624571
YDR472W	YDR472W ... TRS31 ER to Golgi transport molecular function unknown TRAPP complex	-2.86648	5.89705	9.5588	0.00806917	0.0485751
YDR473C	YDR473C ... PRP3 nuclear mRNA splicing, via spl "RNA splicing factor activity, trans"U4/U6 x U5 tri-snRNP complex | YDR475C	1.07933	8.24294	5.47874	0.0347943	0.124832
YDR475C	YDR475C ... JIP4 biological process unknown molecular function unknown cellular component unknown	-1.68224	2.80244	4.35604	0.0559034	0.168839
YDR476C	YDR476C ... YDR476C biological process unknown molecular function unknown endoplasmic reticulum	1.16624	8.66908	6.25347	0.0256279	0.104416
YDR478W	YDR478W ... SNM1 rRNA processing ribonuclease MRP activity ribonuclease MRP complex	1.28662	8.78877	16.5588	0.00117925	0.0174861
YDR479C	YDR479C ... PEX29 peroxisome organization and bi molecular function unknown peroxisomal membrane	1.10427	5.12118	0.941158	0.348661	0.537155
YDR480W	YDR480W ... DIG2 invasive growth (sensu Sacchar transcription factor binding nucleus	-1.90185	2.69367	5.51343	0.0343093	0.123628
YDR481C	YDR481C ... PHO8 protein amino acid dephosphory alkaline phosphatase activity vacuolar membrane (sensu Fungi)	0.230846	7.93142	0.232359	0.637328	0.774494
YDR482C	YDR482C ... CWC21 biological process unknown molecular function unknown spliceosome complex	-0.0506033	8.71023	0.0155934	0.902423	0.942725
YDR484W	YDR484W ... VPS52 Golgi to vacuole transport* protein binding Golgi apparatus*	-1.58975	8.48789	13.4608	0.00258035	0.0249855
YDR485C_1	YDR485C ... VPS72 protein-vacuolar targeting* molecular function unknown cytoplasm*	-0.687013	7.63757	1.45603	0.247821	0.431294
YDR485C_2	YDR485C ... VPS72 protein-vacuolar targeting* molecular function unknown cytoplasm*	-1.4553	8.73117	8.23343	0.0125045	0.0640858
YDR486C	YDR486C ... VPS60 late endosome to vacuole trans molecular function unknown cytoplasm*	-0.0544001	8.6607	0.0257731	0.87478	0.925412
YDR487C	YDR487C ... RIB3 aerobic respiration* "3,4-dihydroxy-2-butanone-4-phosphat"cytosol* | YDR488C	1.01548	6.644	1.77087	0.204824	0.38256
YDR488C	YDR488C ... PAC11 nuclear migration, microtubule microtubule motor activity* cytoplasmic microtubule* | YDR489W	-2.62815	8.32632	36.1397	3.37613e-05	0.00307295
YDR489W	YDR489W ... SLD5 DNA-dependent DNA replication DNA binding GINS complex	0.489475	8.68313	2.13889	0.165983	0.335893
YDR490C	YDR490C ... PKH1 protein amino acid phosphoryla protein kinase activity cytosol	-3.60325	6.45423	16.4532	0.00120938	0.0175284
YDR493W	YDR493W … AIM8 biological process unknown molecular function unknown mitochondrion	-1.46659	7.03366	6.11678	0.0270177	0.108238
YDR494W	YDR494W ... RSM28 protein biosynthesis* structural constituent of ribosome mitochondrial small ribosomal subun	0.846677	10.4423	10.0803	0.00684552	0.0438171
YDR495C	YDR495C ... VPS3 protein-vacuolar targeting* molecular function unknown cytoplasm	0.11911	3.0434	0.0147281	0.905154	0.94459
YDR496C	YDR496C PAC cluster PUF6 regulation of transcription, m specific transcriptional repressor nucleus* | YDR497C	0.203806	9.0755	0.392862	0.54102	0.695924
YDR498C	YDR498C ... SEC20 vesicle fusion* v-SNARE activity endoplasmic reticulum*	1.17702	8.0135	7.61659	0.0154998	0.0739407
YDR499W	YDR499W ... LCD1 DNA damage checkpoint* protein binding* nuclear chromosome	1.08897	8.15976	8.36773	0.0119448	0.062412
YDR500C	YDR500C RP cluster RPL37B protein biosynthesis structural constituent of ribosome cytosolic large ribosomal subunit (	0.110109	8.08863	0.0708396	0.79405	0.877951
YDR501W	YDR501W ... PLM2 G1/S-specific transcription in transcription factor activity nucleus	-1.13704	7.11875	3.31588	0.0903387	0.228744
YDR502C	YDR502C ... SAM2 methionine metabolism methionine adenosyltransferase acticellular component unknown	0.852473	8.04689	4.5732	0.0508412	0.159674
YDR503C	YDR503C ... LPP1 phospholipid metabolism phosphatidate phosphatase activity membrane	0.904312	7.96422	5.24457	0.0382875	0.132796
YDR504C	YDR504C ... SPG3 biological process unknown molecular function unknown cellular component unknown	-0.448076	8.44185	1.74831	0.207566	0.385722
YDR506C	YDR506C ... YDR506C biological process unknown molecular function unknown cellular component unknown	-2.33353	3.7632	6.40134	0.0242174	0.100928
YDR508C	YDR508C ... GNP1 amino acid transport amino acid transporter activity* mitochondrion*	0.72502	5.86008	0.597942	0.452394	0.627855
YDR510W	YDR510W ... SMT3 protein sumoylation protein tag nucleus*	1.21596	8.66571	10.6808	0.00569335	0.038788
YDR511W	YDR511W ... ACN9 gluconeogenesis* molecular function unknown mitochondrial intermembrane space	-0.164785	8.34059	0.0768659	0.785696	0.873828
YDR512C	YDR512C iESR cluster EMI1 sporulation (sensu Fungi) molecular function unknown cellular component unknown	-0.710408	8.1495	2.70317	0.122706	0.27852
YDR513W	YDR513W … iESR cluster GRX2 (TTR1) mRNA-nucleus export* DNA binding* nucleus* | Cytoplasmic glutaredoxin, thioltransferase, glutathione-dependent disulfide oxidoreductase involved in maintaining redox state of target proteins, also exhibits glutathione peroxidase activity, expression induced in response to stressYDR514C	-0.242144	8.61804	0.560235	0.466719	0.639578
YDR514C	YDR514C ... YDR514C biological process unknown molecular function unknown nucleus*	-0.837103	8.48151	3.4935	0.0829589	0.218487
YDR515W	YDR515W ... SLF1 copper ion homeostasis* RNA binding cytoplasm*	-1.12874	7.93209	4.46273	0.0533453	0.163926
YDR516C	YDR516C iESR cluster EMI2 sporulation (sensu Fungi) molecular function unknown cytoplasm	1.11011	8.94426	9.73512	0.00762918	0.0466672
YDR517W	YDR517W ... GRH1 mitotic spindle checkpoint molecular function unknown cytoplasm	0.0787462	8.19779	0.0404414	0.843551	0.908854
YDR518W	YDR518W ... EUG1 protein folding protein disulfide isomerase activitendoplasmic reticulum	-3.9727	7.22001	27.7949	0.000123366	0.00582914
YDR519W	YDR519W ... FPR2 biological process unknown peptidyl-prolyl cis-trans isomeraseendoplasmic reticulum membrane	0.378644	9.34918	1.48438	0.243491	0.427353
YDR520C	YDR520C … URC2 biological process unknown molecular function unknown	-0.032439	5.80595	0.00101063	0.975094	0.985546
YDR522C	YDR522C ... SPS2 sporulation (sensu Fungi)* molecular function unknown cell wall (sensu Fungi)	0.246002	8.3256	0.319875	0.580754	0.729437
YDR523C	YDR523C ... SPS1 protein amino acid phosphoryla protein serine/threonine kinase actcytoplasm*	0.105507	8.68705	0.0845477	0.775546	0.868461
YDR524C	YDR524C ... AGE1 ER to Golgi transport* ARF GTPase activator activity cytoplasm	-1.08118	7.72479	4.42007	0.0543512	0.166343
YDR525W-A	YDR525W-A ... SNA2 biological process unknown molecular function unknown cytoplasm*	-3.2096	6.70689	15.4996	0.00152562	0.01868
YDR527W	YDR527W ... RBA50 transcription from RNA polymer DNA-directed RNA polymerase activitcytoplasm*	0.811454	7.96458	2.30692	0.15135	0.316542
YDR528W	YDR528W ... HLR1 cell wall organization and bio molecular function unknown cytoplasm	-3.09375	4.89945	9.17468	0.00913332	0.0524158
YDR529C	YDR529C ... QCR7 aerobic respiration* ubiquinol-cytochrome-c reductase acrespiratory chain complex III (sens	-0.113381	7.97408	0.0623045	0.806563	0.88399
YDR530C	YDR530C ... APA2 nucleotide metabolism bis(5'-nucleosyl)-tetraphosphatase cytoplasm*	1.21401	8.3056	7.92029	0.0139318	0.068621
YDR531W	YDR531W … CAB1 coenzyme A biosynthesis pantothenate kinase activity | Pantothenate kinase (ATP:D-pantothenate 4'-phosphotransferase, EC 2.7.1.33); catalyzes the first committed step in the universal biosynthetic pathway for synthesis of coenzyme A (CoA)YDR532C	0.378521	8.7385	1.12379	0.307288	0.495126
YDR532C	YDR532C ... YDR532C biological process unknown molecular function unknown spindle pole body	0.440472	9.26134	1.98964	0.180499	0.355298
YDR533C	YDR533C iESR cluster HSP31 biological process unknown unfolded protein binding* soluble fraction	-0.454907	8.39992	1.3632	0.262742	0.446534
YDR534C	YDR534C ... FIT1 siderophore transport molecular function unknown cell wall (sensu Fungi)	0.173055	7.04569	0.0771138	0.78536	0.873668
YDR536W	YDR536W ... STL1 transport* transporter activity plasma membrane*	-2.50634	2.61574	11.9489	0.00392135	0.0313079
YDR538W	YDR538W ... PAD1 aromatic compound catabolism carboxy-lyase activity mitochondrion	0.393243	7.12003	0.400284	0.537276	0.694264
YDR539W	YDR539W ... YDR539W biological process unknown molecular function unknown cytoplasm	1.07156	7.43164	3.73012	0.0742201	0.201657
YDR541C	YDR541C ... YDR541C biological process unknown dihydrokaempferol 4-reductase activcellular component unknown	0.0638036	6.49177	0.00608278	0.938953	0.966564
YEL001C	YEL001C … IRC22 biological process unknown molecular function unknown	0.20867	6.48877	0.0843028	0.775862	0.868461
YEL002C	YEL002C ... WBP1 N-linked glycosylation* dolichyl-diphosphooligosaccharide-pendoplasmic reticulum*	1.78131	6.4114	4.13787	0.061602	0.179229
YEL003W	YEL003W ... GIM4 tubulin folding tubulin binding cytoplasm*	-0.0224324	8.57078	0.00281325	0.958459	0.978235
YEL004W	YEL004W ... YEA4 cell wall chitin biosynthesis* UDP-N-acetylglucosamine transporterendoplasmic reticulum	0.102813	7.90995	0.0659108	0.801171	0.881735
YEL006W	YEL006W … YEA6 transport transporter activity | Putative mitochondrial NAD+ transporter, member of the mitochondrial carrier subfamily (see also YIA6); has putative human orthologYEL007W	-1.01028	7.39585	3.36697	0.0881378	0.226235
YEL009C	YEL009C ... GCN4 regulation of transcription fr DNA binding* nucleus	1.13969	9.10375	9.65877	0.0078162	0.047492
YEL011W	YEL011W iESR cluster GLC3 glycogen metabolism "1,4-alpha-glucan branching enzyme a"cytoplasm | YEL012W	0.771114	9.49782	6.28098	0.0253584	0.103782
YEL012W	YEL012W iESR cluster UBC8 protein monoubiquitination* ubiquitin conjugating enzyme activicytoplasm	-1.52838	8.05188	11.9368	0.00393498	0.0313079
YEL013W	YEL013W ... VAC8 protein-vacuolar targeting* protein binding vacuole (sensu Fungi)	-1.96592	2.10271	11.5954	0.00434164	0.0335013
YEL015W	YEL015W ... EDC3 deadenylylation-independent de molecular function unknown cytoplasmic mRNA processing body	-2.33899	3.90323	4.85625	0.045033	0.147945
YEL016C	YEL016C ... NPP2 biological process unknown molecular function unknown cellular component unknown	0.783691	7.69477	3.25833	0.0928976	0.232423
YEL017C-A	YEL017C-A ... PMP2 cation transport molecular function unknown membrane	0.0423239	7.2517	0.00318381	0.955811	0.976189
YEL018W	YEL018W ... EAF5 biological process unknown molecular function unknown nucleus*	-0.137487	7.90833	0.0789215	0.782928	0.872455
YEL019C	YEL019C ... MMS21 DNA repair SUMO ligase activity cytoplasm*	0.798239	8.51555	3.84882	0.0702526	0.194989
YEL023C	YEL023C ... YEL023C biological process unknown molecular function unknown cellular component unknown	-0.872346	9.31568	3.76742	0.072945	0.199407
YEL026W	YEL026W RP cluster SNU13 nuclear mRNA splicing, via spl RNA binding nucleolus* | YEL027W	0.904942	8.42612	5.3901	0.0360707	0.12748
YEL027W	YEL027W ... CUP5 endocytosis* hydrogen ion transporter activity integral to membrane*	-6.16979	6.10636	30.8378	7.47215e-05	0.00408947
YEL029C	YEL029C ... BUD16 bud site selection molecular function unknown cytoplasm	0.793812	7.89503	3.27109	0.0923227	0.231749
YEL031W	YEL031W ... SPF1 protein amino acid glycosylati "ATPase activity, coupled to transme"mitochondrion* | YEL032W	1.24412	5.94481	1.32253	0.269659	0.453439
YEL032W	YEL032W ... MCM3 DNA replication initiation* chromatin binding* cytoplasm*	-1.13256	4.61597	1.77305	0.204562	0.382482
YEL034W	YEL034W ... HYP2 translational initiation protein binding* cytoplasm*	0.292946	8.00365	0.559192	0.467126	0.639928
YEL035C	YEL035C ... UTR5 biological process unknown molecular function unknown cellular component unknown	0.147307	8.60485	0.0928684	0.765105	0.862092
YEL036C	YEL036C ... ANP1 N-linked glycosylation mannosyltransferase activity* mannosyltransferase complex*	-1.99617	2.13103	11.3399	0.0046779	0.0348431
YEL037C	YEL037C ... RAD23 ER-associated protein cataboli damaged DNA binding mitochondrion*	-3.74113	3.53551	19.8583	0.000560235	0.0125597
YEL039C	YEL039C iESR cluster CYC7 electron transport electron carrier activity mitochondrial intermembrane space	-2.44008	6.74304	8.9041	0.00998074	0.0555285
YEL040W	YEL040W PAC cluster UTR2 cell wall organization and bio molecular function unknown cell wall (sensu Fungi)*	0.601644	7.37053	1.00019	0.334462	0.522174
YEL041W	YEL041W … YEF1 biological process unknown molecular function unknown	-0.495021	7.62451	1.02591	0.328534	0.517535
YEL042W	YEL042W PAC cluster GDA1 protein amino acid glycosylati guanosine-diphosphatase activity* Golgi apparatus	0.171229	8.05291	0.126701	0.727255	0.836438
YEL046C	YEL046C ... GLY1 threonine catabolism* threonine aldolase activity cytosol	1.54739	8.08181	13.1665	0.00279366	0.025894
YEL048C	YEL048C … TCA17 biological process unknown molecular function unknown	0.761724	8.20087	2.43586	0.1412	0.304739
YEL049W	YEL049W ... PAU2 biological process unknown molecular function unknown cellular component unknown	1.2138	2.91694	2.49538	0.1368	0.299033
YEL050C	YEL050C ... RML2 protein biosynthesis* structural constituent of ribosome mitochondrial large ribosomal subun	-0.303299	8.52576	0.586229	0.456765	0.63056
YEL051W	YEL051W ... VMA8 vacuolar acidification hydrogen-transporting ATPase activivacuolar membrane (sensu Fungi)*	0.161643	7.74117	0.15524	0.699592	0.818683
YEL052W	YEL052W ... AFG1 biological process unknown ATPase activity mitochondrion	0.184835	6.84565	0.0624926	0.806278	0.88399
YEL053C	YEL053C ... MAK10 N-terminal protein amino acid amino-acid N-acetyltransferase acticytoplasm	-0.429458	4.45487	0.130723	0.723154	0.834723
YEL054C	YEL054C RP cluster RPL12A protein biosynthesis* structural constituent of ribosome cytosolic large ribosomal subunit (	-2.75214	2.81648	15.4897	0.00152938	0.01868
YEL055C	YEL055C ... POL5 rRNA transcription molecular function unknown* nucleolus	1.2309	8.38995	12.1053	0.00375057	0.0306993
YEL056W	YEL056W ... HAT2 chromatin silencing at telomer H3/H4 histone acetyltransferase actcytoplasm*	0.105561	7.84424	0.0304795	0.863939	0.919744
YEL057C	YEL057C ... YEL057C biological process unknown molecular function unknown cellular component unknown	-1.1219	4.13462	1.4962	0.241714	0.425219
YEL058W	YEL058W ... PCM1 N-acetylglucosamine biosynthes phosphoacetylglucosamine mutase actcytoplasm*	0.110109	7.67279	0.0415497	0.841453	0.907883
YEL059C-A	YEL059C-A ... SOM1 proteolysis and peptidolysis molecular function unknown mitochondrial inner membrane*	0.529153	7.89019	1.28036	0.277094	0.460407
YEL060C	YEL060C iESR cluster PRB1 sporulation* serine-type endopeptidase activity vacuole (sensu Fungi)*	-0.177059	8.32458	0.138817	0.715114	0.830087
YEL061C	YEL061C ... CIN8 mitotic sister chromatid segre microtubule motor activity mitochondrion*	-2.34233	5.45523	2.56854	0.13162	0.291912
YEL062W	YEL062W ... NPR2 urea transport* channel regulator activity cellular component unknown	-1.62711	4.42072	2.47733	0.138116	0.300606
YEL063C	YEL063C ... CAN1 basic amino acid transport basic amino acid transporter activimitochondrion*	-0.276869	7.26874	0.260398	0.617903	0.758394
YEL064C	YEL064C ... AVT2 transport transporter activity endoplasmic reticulum	-4.23033	5.29697	14.4966	0.00196551	0.0217176
YEL066W	YEL066W ... HPA3 histone acetylation histone acetyltransferase activity cytoplasm*	-5.19938	5.94454	19.0413	0.000668576	0.0131821
YEL072W	YEL072W ... RMD6 biological process unknown molecular function unknown cellular component unknown	-1.0931	7.14175	1.67065	0.217374	0.397776
YER001W	YER001W ... MNN1 O-linked glycosylation* "alpha-1,3-mannosyltransferase activ"Golgi apparatus | YER002W	-0.513526	4.54941	0.204455	0.658168	0.788865
YER003C	YER003C ... PMI40 protein amino acid glycosylati mannose-6-phosphate isomerase activcytoplasm*	0.193677	8.34236	0.190561	0.669196	0.79642
YER005W	YER005W ... YND1 protein amino acid glycosylati nucleoside-diphosphatase activity Golgi apparatus*	0.347732	7.33381	0.164344	0.691397	0.813272
YER006W	YER006W PAC cluster NUG1 rRNA processing GTPase activity nucleus*	0.446027	8.94519	0.972119	0.341108	0.528952
YER007C-A	YER007C-A ... TMA20 biological process unknown RNA binding cytoplasm	-6.474	5.91771	35.0618	3.93913e-05	0.00338245
YER007W_1	YER007W ... PAC2 post-chaperonin tubulin foldin alpha-tubulin binding cellular component unknown	-0.210961	6.25503	0.0504136	0.825632	0.897409
YER007W_2	YER007W ... PAC2 post-chaperonin tubulin foldin alpha-tubulin binding cellular component unknown	-3.4523	5.79232	7.98197	0.0136364	0.0676762
YER008C	YER008C ... SEC3 cytokinesis* protein binding exocyst*	0.100049	7.76643	0.0221424	0.883859	0.930626
YER009W	YER009W PAC cluster NTF2 protein-nucleus import* Ran GTPase binding nuclear membrane	0.973647	6.46814	1.84295	0.196371	0.37368
YER010C	YER010C ... YER010C biological process unknown molecular function unknown cellular component unknown	0.0133508	7.98448	0.000690748	0.979408	0.988312
YER011W	YER011W ... TIR1 response to stress structural constituent of cell wallcell wall (sensu Fungi)	-0.141493	5.91726	0.0314011	0.86192	0.918822
YER012W	YER012W ... PRE1 response to stress* endopeptidase activity nucleus*	2.26213	9.238	13.0626	0.00287374	0.0261163
YER013W	YER013W ... PRP22 U2-type spliceosome dissembly "RNA splicing factor activity, trans"spliceosome complex | YER014C-A	0.833136	8.29913	3.94454	0.0672364	0.18994
YER014C-A	YER014C-A ... BUD25 bud site selection molecular function unknown cellular component unknown	1.17761	8.60093	10.8742	0.00537109	0.0374332
YER016W_1	YER016W ... BIM1 microtubule nucleation* structural constituent of cytoskelespindle pole body*	0.866421	8.63314	4.81075	0.0459116	0.14978
YER016W_2	YER016W ... BIM1 microtubule nucleation* structural constituent of cytoskelespindle pole body*	-1.90245	7.5604	9.93923	0.00715403	0.0449696
YER017C	YER017C ... AFG3 protein complex assembly* ATPase activity* mitochondrial inner membrane*	2.86073	9.79217	82.0029	3.4962e-07	0.000172115
YER018C	YER018C ... SPC25 chromosome segregation* structural constituent of cytoskelecondensed nuclear chromosome kineto	-0.923386	4.8696	0.819835	0.38075	0.569674
YER019C-A	YER019C-A ... SBH2 cotranslational protein-membra protein transporter activity* endoplasmic reticulum*	-2.46645	7.15805	10.0272	0.00695991	0.0440721
YER019W	YER019W ... ISC1 response to salt stress* phospholipase C activity mitochondrion*	0.0632502	6.213	0.00144883	0.970182	0.9838
YER020W	YER020W ... GPA2 sporulation (sensu Fungi)* GTPase activity mitochondrion	0.794697	9.2594	5.46537	0.0349834	0.125263
YER021W	YER021W ... RPN3 ubiquitin-dependent protein ca molecular function unknown "proteasome regulatory particle, lid" | YER022W	1.26164	8.25439	11.1255	0.00498332	0.0362286
YER022W	YER022W ... SRB4 transcription from RNA polymer RNA polymerase II transcription medmediator complex	-2.46724	6.0944	7.96318	0.0137256	0.067892
YER023W	YER023W ... PRO3 proline biosynthesis pyrroline-5-carboxylate reductase acytoplasm	0.70303	8.37309	2.93288	0.109137	0.258824
YER025W	YER025W RP cluster GCD11 translational initiation translation initiation factor activribosome*	-0.147081	8.5127	0.160034	0.695243	0.816108
YER026C	YER026C ... CHO1 phosphatidylserine biosynthesi CDP-diacylglycerol-serine O-phosphaendoplasmic reticulum	0.928047	7.5192	3.98813	0.0659143	0.188138
YER028C	YER028C ... MIG3 negative regulation of transcr DNA binding* nucleus	0.551956	10.3283	3.49642	0.0828439	0.218437
YER029C	YER029C ... SMB1 nuclear mRNA splicing, via spl "RNA splicing factor activity, trans"U4/U6 x U5 tri-snRNP complex | YER030W	1.0332	6.15909	1.56711	0.23141	0.413792
YER030W	YER030W … CHZ1 biological process unknown molecular function unknown	-0.544804	5.25211	0.158904	0.696261	0.816882
YER032W	YER032W ... FIR1 mRNA polyadenylylation molecular function unknown bud neck	0.913407	3.36052	1.04472	0.324294	0.513585
YER033C	YER033C ... ZRG8 biological process unknown molecular function unknown cytoplasm*	-2.8183	4.68665	6.25576	0.0256053	0.104416
YER034W	YER034W ... YER034W biological process unknown molecular function unknown cytoplasm*	0.0904962	8.84558	0.0861931	0.773438	0.86783
YER035W	YER035W iESR cluster EDC2 deadenylylation-dependent deca RNA binding cytoplasm*	-0.67752	6.96294	1.03678	0.326075	0.514909
YER036C	YER036C PAC cluster ARB1 biological process unknown "ATPase activity, coupled to transme"cytoplasm | YER037W	-0.0842299	7.66062	0.0217573	0.884866	0.930626
YER037W	YER037W iESR cluster PHM8 biological process unknown molecular function unknown cytoplasm*	-3.23071	5.19851	4.85502	0.0450565	0.147945
YER039C	YER039C ... HVG1 biological process unknown molecular function unknown cellular component unknown	0.477896	8.29579	1.55867	0.232606	0.415296
YER039C-A	YER039C-A ... YER039C-A biological process unknown molecular function unknown cellular component unknown	-0.905405	7.17797	1.54817	0.234105	0.416502
YER040W	YER040W ... GLN3 positive regulation of transcr transcription factor activity* nucleus*	-1.17196	7.62834	5.61485	0.032936	0.120154
YER041W	YER041W ... YEN1 biological process unknown single-stranded DNA specific endodenucleus	0.252969	7.87558	0.290893	0.598235	0.743668
YER042W	YER042W ... MXR1 response to oxidative stress protein-methionine-S-oxide reductascytoplasm*	-0.113884	8.6264	0.0919287	0.766257	0.862964
YER043C	YER043C PAC cluster SAH1 methionine metabolism* adenosylhomocysteinase activity cytoplasm	-1.75739	7.59841	6.37843	0.0244299	0.101375
YER044C	YER044C ... ERG28 ergosterol biosynthesis "protein binding, bridging" endoplasmic reticulum membrane | YER044C-A	-2.32793	7.73947	16.1703	0.00129458	0.0179041
YER044C-A	YER044C-A ... MEI4 sporulation (sensu Fungi)* molecular function unknown cellular component unknown	0.278024	8.79397	0.823444	0.379733	0.569412
YER046W	YER046W ... SPO73 sporulation (sensu Fungi)* molecular function unknown cytosol	-0.640955	8.76474	1.02516	0.328706	0.517627
YER048C	YER048C ... CAJ1 biological process unknown chaperone regulator activity nucleus	-4.3381	4.14417	18.189	0.000808072	0.0144785
YER048W-A	YER048W-A ... ISD11 biological process unknown molecular function unknown mitochondrion	1.4259	8.87463	16.7034	0.00113938	0.0174861
YER049W	YER049W … PAC cluster TPA1 biological process unknown molecular function unknown | Protein of unknown function; interacts with Sup45p (eRF1), Sup35p (eRF3) and Pab1p; has a role in translation termination efficiency, mRNA poly(A) tail length and mRNA stabilityYER050C	0.458273	8.58697	1.83695	0.197057	0.374605
YER050C	YER050C ... RSM18 protein biosynthesis structural constituent of ribosome mitochondrial small ribosomal subun	0.318714	8.03858	0.659329	0.430568	0.610013
YER051W	YER051W … JHD1 biological process unknown molecular function unknown | JmjC domain family histone demethylase specific for H3-K36, similar to proteins found in human, mouse, drosophila, X. laevis, C. elegans, and S. pombeYER052C	0.616248	8.36968	2.6713	0.124747	0.281191
YER052C	YER052C ... HOM3 methionine metabolism* aspartate kinase activity cytoplasm	-1.22637	5.39521	1.35429	0.264238	0.448042
YER053C	YER053C iESR cluster PIC2 phosphate transport inorganic phosphate transporter actmitochondrion	-4.92284	6.97794	30.9264	7.36781e-05	0.00408913
YER053C-A	YER053C-A ... YER053C-A biological process unknown molecular function unknown endoplasmic reticulum	0.334236	7.07312	0.289943	0.598827	0.743997
YER054C	YER054C ... GIP2 protein amino acid dephosphory protein phosphatase regulator activprotein phosphatase type 1 complex	0.844643	7.10847	1.72394	0.21058	0.38989
YER055C	YER055C ... HIS1 histidine biosynthesis ATP phosphoribosyltransferase activintracellular	-0.130361	8.93281	0.111184	0.743808	0.848537
YER056C-A	YER056C-A RP cluster RPL34A protein biosynthesis structural constituent of ribosome cytosolic large ribosomal subunit (	0.494832	8.90112	2.5203	0.135008	0.296392
YER057C	YER057C ... HMF1 biological process unknown molecular function unknown cytoplasm*	-3.83389	4.43964	16.2286	0.00127649	0.0178199
YER058W	YER058W ... PET117 cytochrome c oxidase complex a molecular function unknown mitochondrial inner membrane	0.0315985	7.89005	0.00562377	0.941296	0.966789
YER059W	YER059W ... PCL6 regulation of glycogen biosynt cyclin-dependent protein kinase regcyclin-dependent protein kinase hol	-0.491455	8.81554	1.91335	0.18854	0.365437
YER060W	YER060W ... FCY21 biological process unknown cytosine-purine permease activity integral to membrane	-0.391515	7.98088	0.835801	0.376282	0.565729
YER060W-A	YER060W-A ... FCY22 biological process unknown cytosine-purine permease activity integral to membrane	0.0594984	8.25946	0.0231076	0.881375	0.929796
YER061C	YER061C ... CEM1 hexadecanal biosynthesis 3-oxoacyl-[acyl-carrier protein] symitochondrion	0.725457	8.59311	3.91299	0.0682134	0.19157
YER062C	YER062C ... HOR2 response to osmotic stress* glycerol-1-phosphatase activity cytoplasm*	0.411984	9.54283	1.74733	0.207686	0.385787
YER063W	YER063W ... THO1 transcription, DNA-dependent molecular function unknown nucleus | YER064C	0.755777	9.75482	7.1323	0.0184447	0.0828646
YER065C	YER065C ... ICL1 glyoxylate cycle isocitrate lyase activity cellular component unknown	0.210466	8.64089	0.224171	0.643276	0.777775
YER066W	YER066W … RRT13 biological process unknown molecular function unknown	0.175647	7.6448	0.12413	0.729914	0.839272
YER067W	YER067W ... YER067W biological process unknown molecular function unknown cytoplasm*	-0.129865	8.36897	0.0807259	0.78053	0.871176
YER068W	YER068W ... MOT2 regulation of transcription fr 3'-5'-exoribonuclease activity* cytoplasm*	0.485753	8.39602	1.67729	0.216512	0.39668
YER069W	YER069W ... ARG5,6 arginine biosynthesis* N-acetyl-gamma-glutamyl-phosphate rmitochondrial matrix | YER070W	-0.656787	5.37714	0.471194	0.503798	0.6667
YER070W	YER070W PAC cluster RNR1 DNA replication ribonucleoside-diphosphate reductascytoplasm*	-0.754466	7.7077	3.02862	0.104025	0.25115
YER071C	YER071C ... YER071C biological process unknown molecular function unknown cytoplasm	0.234658	8.75993	0.342371	0.567899	0.718815
YER072W	YER072W ... VTC1 vacuole fusion, non-autophagic molecular function unknown intrinsic to vacuolar membrane | YER073W	-1.14764	8.0665	3.6911	0.0755822	0.204503
YER073W	YER073W ... ALD5 electron transport* aldehyde dehydrogenase activity mitochondrion	0.171625	7.70308	0.129751	0.724139	0.835347
YER074W	YER074W RP cluster RPS24A protein biosynthesis structural constituent of ribosome mitochondrion*	0.551253	9.10229	3.07516	0.101646	0.24764
YER074W-A	YER074W-A ... YOS1 biological process unknown molecular function unknown cellular component unknown	-0.154344	8.25401	0.155033	0.699782	0.818683
YER075C	YER075C ... PTP3 protein amino acid dephosphory protein tyrosine phosphatase activicytoplasm	-3.15579	4.17225	10.1327	0.00673507	0.0434607
YER076C	YER076C ... YER076C biological process unknown molecular function unknown mitochondrion*	-0.398851	5.52027	0.148023	0.706291	0.823764
YER077C	YER077C ... YER077C biological process unknown molecular function unknown mitochondrion	-0.065971	7.67652	0.016797	0.898748	0.939629
YER078C	YER078C ... YER078C proteolysis and peptidolysis metalloendopeptidase activity* mitochondrion*	0.943747	7.64686	3.46712	0.0840079	0.219851
YER079W	YER079W iESR cluster YER079W biological process unknown molecular function unknown cytoplasm*	-0.372895	6.98746	0.271676	0.610464	0.753106
YER080W	YER080W … AIM9 biological process unknown molecular function unknown mitochondrion | Putative protein of unknown function; the authentic, non-tagged protein is detected in highly purified mitochondria in high-throughput studies; null mutant displays elevated frequency of mitochondrial genome lossYER081W	-0.835742	8.13027	4.62516	0.0497116	0.157328
YER081W	YER081W ... SER3 serine family amino acid biosy phosphoglycerate dehydrogenase acticytoplasm	-3.18407	6.92968	13.3923	0.00262832	0.0251359
YER082C	YER082C PAC cluster UTP7 rRNA processing snoRNA binding small nucleolar ribonucleoprotein c	0.98869	8.25337	5.73339	0.0314118	0.11716
YER083C	YER083C … GET2 (RMD7) biological process unknown molecular function unknown lipid particle	-0.403255	5.75932	0.0729887	0.791028	0.876871
YER085C	YER085C ... YER085C biological process unknown molecular function unknown cellular component unknown	0.356321	8.16845	0.59555	0.453281	0.628499
YER086W	YER086W ... ILV1 branched chain family amino ac threonine ammonia-lyase activity mitochondrion	0.117358	8.06361	0.0564601	0.815669	0.890536
YER087C-B	YER087C-B ... SBH1 SRP-dependent cotranslational protein transporter activity* translocon complex*	0.191604	7.92912	0.204732	0.657953	0.788815
YER087W	YER087W … AIM10 biological process unknown proline-tRNA ligase activity	0.812656	6.99247	1.63457	0.222136	0.403247
YER088C	YER088C ... DOT6 regulation of transcription fr molecular function unknown cytoplasm*	-1.07641	5.22903	0.603414	0.450376	0.626063
YER089C	YER089C ... PTC2 G1/S transition of mitotic cel protein phosphatase type 2C activitcytoplasm*	1.26236	9.31674	19.9548	0.000548833	0.0125072
YER091C	YER091C ... MET6 methionine biosynthesis 5-methyltetrahydropteroyltriglutamacytoplasm	0.328617	7.71453	0.456072	0.510612	0.671618
YER092W	YER092W ... IES5 biological process unknown molecular function unknown nucleus	-1.55889	7.56588	8.51364	0.0113694	0.0607301
YER093C	YER093C ... TSC11 cell wall organization and bio protein binding cellular component unknown	-0.942892	5.14858	0.785409	0.390659	0.57705
YER094C	YER094C ... PUP3 ubiquitin-dependent protein ca endopeptidase activity "proteasome core complex, beta-subun" | YER095W	-0.314012	8.33421	0.490037	0.495532	0.660757
YER095W	YER095W ... RAD51 telomerase-independent telomer recombinase activity nuclear chromosome*	-2.07794	6.90706	3.35392	0.0886938	0.22726
YER096W	YER096W ... SHC1 sporulation (sensu Fungi)* enzyme activator activity prospore membrane	0.446865	9.29098	2.3356	0.149016	0.315162
YER098W	YER098W ... UBP9 protein deubiquitination ubiquitin-specific protease activitcytoplasm	0.334441	5.64324	0.0948148	0.762737	0.860924
YER099C	YER099C ... PRS2 histidine biosynthesis* ribose-phosphate diphosphokinase accytoplasm	0.0234179	6.74357	0.00112162	0.973763	0.985446
YER101C	YER101C ... AST2 biological process unknown molecular function unknown cytoplasm	0.553229	5.8841	0.469984	0.504337	0.6667
YER106W	YER106W ... MAM1 meiotic chromosome segregation molecular function unknown condensed nuclear chromosome kineto	-0.10461	7.29318	0.0412646	0.84199	0.908032
YER107C	YER107C ... GLE2 mRNA-nucleus export* structural molecule activity nuclear pore	-0.884083	7.08616	2.13231	0.166591	0.336958
YER109C_2	YER109C ... FLO8 pseudohyphal growth* specific RNA polymerase II transcricytoplasm*	-1.31858	7.69109	8.00545	0.0135258	0.0674215
YER110C	YER110C PAC cluster KAP123 protein-nucleus import protein carrier activity cytoplasm*	-1.84154	6.61388	3.04387	0.103238	0.250131
YER111C	YER111C ... SWI4 G1/S transition of mitotic cel transcription factor activity nucleus	-4.31706	5.20678	12.8032	0.00308547	0.0271081
YER112W	YER112W ... LSM4 nuclear mRNA splicing, via spl RNA binding nucleolus* | YER113C	0.701348	8.60866	4.48575	0.0528116	0.162615
YER113C	YER113C … TMN3 biological process unknown molecular function unknown	0.488698	6.51264	0.460418	0.508637	0.6696
YER114C	YER114C ... BOI2 establishment of cell polarity phospholipid binding bud neck*	-1.35158	4.22363	2.13881	0.16599	0.335893
YER115C	YER115C ... SPR6 sporulation (sensu Fungi) molecular function unknown cellular component unknown	-1.49159	5.32662	2.3144	0.150738	0.316424
YER116C	YER116C ... SLX8 DNA recombination DNA binding nucleus	0.836086	7.10462	1.8325	0.197568	0.374923
YER117W	YER117W RP cluster RPL23B protein biosynthesis structural constituent of ribosome cytosolic large ribosomal subunit (	0.903243	8.19316	4.14748	0.061337	0.178891
YER118C	YER118C PAC cluster SHO1 pseudohyphal growth* osmosensor activity plasma membrane*	-0.069136	7.90426	0.0290836	0.867059	0.921078
YER119C	YER119C iESR cluster AVT6 amino acid transport amino acid transporter activity vacuole	-1.81374	2.01612	9.99908	0.00702127	0.044314
YER120W	YER120W ... SCS2 chromatin silencing at telomer protein binding endoplasmic reticulum*	-0.193635	7.8904	0.149022	0.705352	0.823569
YER122C	YER122C ... GLO3 ER to Golgi transport* ARF GTPase activator activity ER-Golgi intermediate compartment	-0.659756	7.55467	1.78358	0.203299	0.380903
YER123W	YER123W ... YCK3 protein amino acid phosphoryla casein kinase I activity nucleus*	0.788456	8.00746	2.70688	0.12247	0.278125
YER124C	YER124C ... DSE1 cell wall organization and bio molecular function unknown bud neck	-0.337855	4.80337	0.0838233	0.776481	0.868461
YER125W	YER125W ... RSP5 endocytosis* ubiquitin-protein ligase activity cytoplasm*	-3.2646	3.78697	13.1494	0.00280666	0.0259089
YER126C	YER126C PAC cluster NSA2 ribosomal large subunit biogen molecular function unknown nucleus	1.05868	9.62869	11.4799	0.00449018	0.0340398
YER127W	YER127W PAC cluster LCP5 rRNA modification* RNA binding small nucleolar ribonucleoprotein c	0.784685	9.09586	3.34786	0.0889535	0.227303
YER128W	YER128W ... YER128W biological process unknown molecular function unknown cellular component unknown	-0.151456	7.70106	0.123578	0.73049	0.839419
YER129W	YER129W … SAK1 (PAK1) RNA elongation from RNA polyme RNA polymerase II transcription elotranscription elongation factor com | Upstream serine/threonine kinase for the SNF1 complex; partially redundant with Elm1p and Tos3p; members of this family have functional orthology with LKB1, a mammalian kinase associated with Peutz-Jeghers cancer-susceptibility syndromeYER130C	0.183045	8.8325	0.308256	0.587631	0.7347
YER130C	YER130C ... YER130C biological process unknown molecular function unknown cellular component unknown	-4.3204	4.35451	17.192	0.00101565	0.0167471
YER131W	YER131W RP cluster RPS26B protein biosynthesis structural constituent of ribosome cytosolic small ribosomal subunit (	0.376926	7.92003	0.774195	0.393972	0.578377
YER132C	YER132C ... PMD1 sporulation molecular function unknown cytoplasm	-3.53266	3.40997	19.7469	0.000573758	0.0126132
YER133W	YER133W ... GLC7 35S primary transcript process RNA binding* nucleolus*	3.12981	9.44696	55.4213	3.39383e-06	0.000801977
YER134C	YER134C ... YER134C biological process unknown molecular function unknown cytoplasm*	-0.0335492	7.42309	0.00402254	0.950338	0.972921
YER136W	YER136W ... GDI1 vesicle-mediated transport Rab GDP-dissociation inhibitor actimembrane fraction*	0.430046	9.39395	1.93661	0.186042	0.363185
YER137C	YER137C ... YER137C biological process unknown molecular function unknown cellular component unknown	-1.10444	3.13227	1.93661	0.186041	0.363185
YER140W	YER140W ... YER140W biological process unknown molecular function unknown mitochondrion	-1.32437	6.18583	2.62362	0.12788	0.286304
YER141W	YER141W iESR cluster COX15 cytochrome c oxidase complex a "oxidoreductase activity, acting on"mitochondrial inner membrane | YER142C	-1.87757	6.67051	7.19321	0.0180406	0.0822675
YER142C	YER142C iESR cluster MAG1 DNA dealkylation alkylbase DNA N-glycosylase activitnucleus	0.221957	7.48972	0.217379	0.648311	0.780959
YER143W	YER143W ... DDI1 ubiquitin-dependent protein ca SNARE binding plasma membrane	0.999622	8.03106	5.60787	0.0330284	0.120154
YER145C	YER145C ... FTR1 high affinity iron ion transpo iron ion transporter activity plasma membrane	-2.16387	5.04358	4.65242	0.0491307	0.156457
YER146W	YER146W ... LSM5 nuclear mRNA splicing, via spl RNA binding nucleolus* | YER147C	1.4853	8.69517	20.049	0.000537949	0.0124909
YER147C	YER147C ... SCC4 sister chromatid cohesion* molecular function unknown nuclear chromatin	-0.160752	8.25488	0.145872	0.708323	0.825107
YER148W	YER148W ... SPT15 transcription initiation from DNA binding* nucleus*	1.45466	8.90131	15.4255	0.00155395	0.0188587
YER149C	YER149C ... PEA2 actin filament organization* cytoskeletal regulatory protein binactin cap*	-3.1503	3.9801	6.24728	0.025689	0.104571
YER150W	YER150W iESR cluster SPI1 biological process unknown molecular function unknown cell wall (sensu Fungi)	-0.128483	5.4131	0.0156307	0.902307	0.942725
YER151C	YER151C ... UBP3 protein deubiquitination ubiquitin-specific protease activitcytoplasm	0.320361	8.00174	0.583359	0.457846	0.63062
YER153C	YER153C ... PET122 protein biosynthesis translation regulator activity mitochondrial inner membrane	-1.78808	7.29141	5.60885	0.0330155	0.120154
YER154W	YER154W ... OXA1 mitochondrial inner membrane p protein transporter activity mitochondrial inner membrane	-0.736988	5.70716	0.666139	0.428251	0.608327
YER156C	YER156C ... YER156C biological process unknown molecular function unknown cytoplasm*	0.358799	6.72979	0.273208	0.609469	0.752494
YER157W	YER157W ... COG3 ER to Golgi transport* protein transporter activity soluble fraction*	0.268671	6.22056	0.113075	0.741724	0.847421
YER158C	YER158C iESR cluster YER158C biological process unknown molecular function unknown cellular component unknown	1.44103	7.89403	5.93412	0.0290148	0.112094
YER159C	YER159C ... BUR6 negative regulation of transcr transcription corepressor activity nucleus	0.450692	8.38057	1.25537	0.281631	0.465396
YER161C	YER161C ... SPT2 negative regulation of transcr DNA binding nucleus	0.138239	8.00519	0.0296589	0.865764	0.92048
YER163C	YER163C ... YER163C biological process unknown molecular function unknown cytoplasm*	0.0102043	6.90721	0.000115607	0.991575	0.994876
YER164W	YER164W ... CHD1 chromatin remodeling* ATPase activity* mitochondrion*	-1.93676	6.78763	1.68858	0.215058	0.394489
YER165W	YER165W PAC cluster PAB1 regulation of translational in poly(A) binding cytoplasm*	1.36176	8.9598	8.53063	0.0113045	0.0605575
YER167W	YER167W ... BCK2 G1/S transition of mitotic cel molecular function unknown cytoplasm*	0.825029	7.26583	2.29651	0.152209	0.31762
YER168C	YER168C ... CCA1 tRNA modification tRNA adenylyltransferase activity cytoplasm*	1.34952	7.48581	7.68999	0.0151028	0.0727331
YER170W	YER170W ... ADK2 nucleotide metabolism adenylate kinase activity mitochondrial inner membrane	1.07927	8.52743	4.86056	0.0449507	0.147945
YER171W	YER171W ... RAD3 transcription initiation from general RNA polymerase II transcriptranscription factor TFIIH complex*	0.448447	5.34866	0.219124	0.647008	0.780434
YER172C	YER172C ... BRR2 U2-type spliceosome conformati "RNA splicing factor activity, trans"U4/U6 x U5 tri-snRNP complex* | YER173W	0.926775	7.5757	1.31188	0.271511	0.454951
YER173W	YER173W ... RAD24 meiotic recombination* DNA clamp loader activity nucleus*	0.444559	7.53098	0.572216	0.462086	0.634759
YER174C	YER174C ... GRX4 response to oxidative stress thiol-disulfide exchange intermediaintracellular	-0.899069	7.26305	1.23727	0.284981	0.469569
YER175C	YER175C ... TMT1 biological process unknown trans-aconitate 3-methyltransferasecytosol	0.0652178	8.00096	0.0223219	0.883393	0.930626
YER175W-A	YER175W-A ... YER175W-A biological process unknown molecular function unknown cellular component unknown	-0.0873762	7.57402	0.0239724	0.879195	0.928571
YER177W	YER177W ... BMH1 sporulation (sensu Fungi)* protein binding* nucleus	-1.14546	6.18229	1.28073	0.277027	0.460407
YER178W	YER178W ... PDA1 pyruvate metabolism pyruvate dehydrogenase (acetyl-tranmitochondrion*	-1.15487	7.03563	1.617	0.224504	0.406879
YER179W	YER179W ... DMC1 meiosis* single-stranded DNA binding* nucleus*	1.21507	6.05711	2.21632	0.15903	0.326305
YER180C	YER180C ... ISC10 sporulation molecular function unknown cellular component unknown	-1.04765	7.02581	0.800449	0.386283	0.573083
YER180C-A	YER180C-A ... SLO1 protein-vacuolar targeting small GTPase regulator activity cytoplasm	-1.49329	6.71639	1.8287	0.198006	0.375312
YER182W	YER182W ... FMP10 biological process unknown molecular function unknown mitochondrion	-0.651112	7.60294	1.91351	0.188523	0.365437
YER183C	YER183C ... FAU1 folic acid and derivative bios 5-formyltetrahydrofolate cyclo-ligamitochondrion	0.673114	6.28168	0.78072	0.39204	0.578086
YER184C	YER184C ... YER184C biological process unknown molecular function unknown cellular component unknown	-1.10155	3.12439	1.34687	0.670049	0.796604
YER185W	YER185W … PUG1 biological process unknown molecular function unknown	-0.274206	7.33502	0.0809244	0.780268	0.871176
YER186C	YER186C ... YER186C biological process unknown molecular function unknown cellular component unknown	-0.651969	7.94934	1.63867	0.221587	0.402689
YER187W	YER187W ... YER187W biological process unknown molecular function unknown cellular component unknown	0.336158	6.17481	0.202191	0.659933	0.789757
YFL001W	YFL001W ... DEG1 RNA processing pseudouridylate synthase activity cytoplasm*	-7.56432	7.63891	127.761	2.30487e-08	3.49649e-05
YFL002C	YFL002C PAC cluster SPB4 35S primary transcript process ATP-dependent RNA helicase activitynucleolus	1.04892	8.62094	9.12555	0.00928081	0.0529285
YFL004W	YFL004W ... VTC2 vacuole fusion, non-autophagic molecular function unknown vacuolar membrane | YFL005W	-1.53563	6.85796	5.85949	0.0298801	0.114081
YFL005W	YFL005W ... SEC4 cytokinesis* GTPase activity mitochondrion*	-0.886899	5.19938	1.01632	0.330727	0.519551
YFL008W	YFL008W ... SMC1 mitotic sister chromatid segre ATPase activity* nuclear cohesin complex	0.928579	8.51283	4.33022	0.0565441	0.170374
YFL009W	YFL009W ... CDC4 G1/S transition of mitotic cel protein binding* nuclear SCF ubiquitin ligase comple	0.397419	6.57497	0.114794	0.739846	0.846151
YFL010C	YFL010C ... WWM1 response to dessication molecular function unknown cytoplasm*	-0.947226	7.48352	1.76413	0.205638	0.383263
YFL010W-A	YFL010W-A ... AUA1 amino acid transport molecular function unknown cellular component unknown	-2.4349	3.9035	3.83573	0.0706774	0.195653
YFL012W	YFL012W ... YFL012W biological process unknown molecular function unknown cellular component unknown	-3.63415	7.02136	23.1114	0.000289145	0.00904866
YFL013C	YFL013C ... IES1 chromatin remodeling molecular function unknown nucleus*	1.52755	8.12527	15.9695	0.00135927	0.0179041
YFL014W	YFL014W iESR cluster HSP12 response to oxidative stress* molecular function unknown cytoplasm*	-1.55864	7.1386	4.56375	0.0510498	0.159895
YFL016C	YFL016C ... MDJ1 protein folding* unfolded protein binding* mitochondrial inner membrane	-1.00188	6.0489	1.36309	0.26276	0.446534
YFL017C	YFL017C ... GNA1 UDP-N-acetylglucosamine biosyn glucosamine 6-phosphate N-acetyltracytoplasm*	-0.30705	6.85853	0.154228	0.700521	0.819029
YFL018C	YFL018C ... LPD1 glycine catabolism* glycine dehydrogenase (decarboxylatmitochondrial nucleoid*	0.373327	8.77889	0.542633	0.473669	0.64599
YFL021W	YFL021W ... GAT1 transcription initiation from specific RNA polymerase II transcrinucleus	0.618076	5.69924	0.39529	0.539789	0.695352
YFL022C	YFL022C PAC cluster FRS2 phenylalanyl-tRNA aminoacylati phenylalanine-tRNA ligase activity cytoplasm*	0.693804	7.60918	2.27446	0.154048	0.320417
YFL024C	YFL024C ... EPL1 regulation of transcription fr histone acetyltransferase activity histone acetyltransferase complex*	-2.82665	5.36556	3.76552	0.0730093	0.199439
YFL026W	YFL026W ... STE2 response to pheromone during c mating-type alpha-factor pheromone integral to plasma membrane	0.250556	6.34228	0.120701	0.733512	0.841298
YFL027C	YFL027C ... GYP8 vesicle-mediated transport Rab GTPase activator activity intracellular	1.94934	7.38	7.6805	0.0151535	0.0729
YFL028C	YFL028C ... CAF16 regulation of transcription, D "ATPase activity, coupled to transme"cytoplasm* | YFL029C	-0.954526	7.17118	2.49235	0.137019	0.299131
YFL029C	YFL029C ... CAK1 protein amino acid phosphoryla protein kinase activity cytoplasm	1.37033	8.6731	12.8772	0.00302334	0.0268764
YFL030W	YFL030W ... AGX1 glycine biosynthesis alanine-glyoxylate transaminase actmitochondrion	0.585058	7.91941	1.42975	0.251929	0.4353
YFL034C-A	YFL034C-A ... RPL22B protein biosynthesis structural constituent of ribosome cytosolic large ribosomal subunit (	1.22267	8.50648	9.17573	0.00913021	0.0524158
YFL034W	YFL034W ... YFL034W biological process unknown molecular function unknown integral to membrane	-1.79941	8.18156	19.0635	0.000665325	0.0131821
YFL036W	YFL036W ... RPO41 mitochondrial genome maintenan DNA-directed RNA polymerase activitmitochondrial matrix*	0.594259	6.79594	0.431543	0.522027	0.68034
YFL037W	YFL037W ... TUB2 mitotic sister chromatid segre structural constituent of cytoskelespindle pole body*	-7.02449	6.4836	49.8779	6.09642e-06	0.000956823
YFL038C	YFL038C ... YPT1 ER to Golgi transport* GTPase activity mitochondrion*	1.76012	8.42116	10.9754	0.00521102	0.0368823
YFL040W	YFL040W ... YFL040W biological process unknown molecular function unknown cellular component unknown	-5.12329	4.83318	20.3885	0.000500726	0.0119309
YFL041W-A	YFL041W-A ... YFL041W-A biological process unknown molecular function unknown cellular component unknown	1.05261	7.73381	4.35148	0.0560159	0.169051
YFL044C	YFL044C … iESR cluster OTU1 (YOD1)	0.968308	7.75032	5.03321	0.0417988	0.140596
YFL045C	YFL045C PAC cluster SEC53 protein-ER targeting phosphomannomutase activity cytosol	0.360197	8.22743	0.736309	0.405489	0.586849
YFL046W	YFL046W ... FMP32 biological process unknown molecular function unknown mitochondrion	1.00708	7.46546	3.45389	0.0845397	0.220103
YFL049W	YFL049W … SWP82 biological process unknown molecular function unknown	-2.41594	4.05987	4.40971	0.0545988	0.16648
YFL050C	YFL050C ... ALR2 magnesium ion transport* "di-, tri-valent inorganic cation tr"plasma membrane | YFL051C	0.266325	5.67622	0.0748168	0.788495	0.875394
YFL051C	YFL051C ... YFL051C biological process unknown molecular function unknown cellular component unknown	0.874451	8.09229	4.31174	0.0570081	0.170723
YFL054C	YFL054C ... YFL054C water transport transporter activity* integral to membrane	0.0653998	5.71026	0.00574852	0.94065	0.966564
YFL056C	YFL056C ... AAD6 aldehyde metabolism aryl-alcohol dehydrogenase activitycellular component unknown	-0.146721	6.70215	0.0499855	0.826361	0.897987
YFL060C	YFL060C ... SNO3 thiamin biosynthesis* molecular function unknown cellular component unknown	-3.84497	6.27689	15.8025	0.00141587	0.0180078
YFR001W	YFR001W PAC cluster LOC1 ribosomal large subunit biogen mRNA binding nucleus	-6.35364	5.77756	33.4023	5.02991e-05	0.00359522
YFR002W	YFR002W ... NIC96 mRNA-nucleus export* structural molecule activity nuclear pore	0.430923	7.5387	0.632941	0.439736	0.617666
YFR003C	YFR003C ... YPI1 protein amino acid dephosphory protein phosphatase inhibitor activcellular component unknown	0.98439	7.85289	3.44228	0.0850099	0.220822
YFR004W	YFR004W ... RPN11 ubiquitin-dependent protein ca endopeptidase activity nucleus*	0.994399	8.01923	4.11603	0.0622096	0.180559
YFR005C	YFR005C ... SAD1 nuclear mRNA splicing, via spl "RNA splicing factor activity, trans"nucleus | YFR006W	-1.49486	7.0297	3.68556	0.0757782	0.204912
YFR006W	YFR006W ... YFR006W biological process unknown X-Pro aminopeptidase activity cytoplasm	0.694594	7.6089	2.14638	0.165294	0.335115
YFR008W	YFR008W ... FAR7 cell cycle arrest in response molecular function unknown cellular component unknown	-0.934964	8.99086	7.59358	0.0156267	0.0741574
YFR009W	YFR009W ... GCN20 regulation of translational el ATPase activity cytosol*	0.803526	7.69968	2.76358	0.118946	0.273478
YFR010W	YFR010W ... UBP6 protein deubiquitination ubiquitin-specific protease activitproteasome regulatory particle (sen	-0.57005	8.58313	2.36566	0.146618	0.311803
YFR011C	YFR011C … AIM13 biological process unknown molecular function unknown | Putative protein of unknown function; the authentic, non-tagged protein is detected in highly purified mitochondria; null mutant displays reduced respiratory growth and reduced frequency of mitochondrial genome lossYFR012W	1.1708	7.78537	6.86766	0.0203271	0.0883561
YFR012W-A	YFR012W-A ... YFR012W-A biological process unknown molecular function unknown cellular component unknown	0.364046	8.40161	0.640386	0.437117	0.616271
YFR013W	YFR013W ... IOC3 chromatin remodeling protein binding ISW1 complex	-0.384089	7.09108	0.281125	0.604384	0.748451
YFR014C	YFR014C ... CMK1 protein amino acid phosphoryla calmodulin-dependent protein kinasecytoplasm	-1.09066	8.21693	5.94223	0.0289225	0.111927
YFR015C	YFR015C ... GSY1 glycogen metabolism glycogen (starch) synthase activitycytoplasm*	-1.38416	5.41904	1.11425	0.309272	0.496697
YFR016C	YFR016C ... YFR016C biological process unknown molecular function unknown cytoplasm*	-0.377313	2.9677	0.260335	0.928159	0.96176
YFR017C	YFR017C ... YFR017C biological process unknown molecular function unknown cytoplasm	-1.225	6.97896	1.78416	0.203231	0.380903
YFR018C	YFR018C ... YFR018C biological process unknown molecular function unknown cellular component unknown	-2.30941	7.35271	14.2354	0.002103	0.0223961
YFR022W	YFR022W ... ROG3 biological process unknown molecular function unknown cellular component unknown	0.51093	7.21687	0.815354	0.382018	0.569674
YFR023W	YFR023W ... PES4 biological process unknown molecular function unknown cellular component unknown	-1.32133	5.28431	0.98846	0.337216	0.525752
YFR024C-A	YFR024C-A ... LSB3 actin filament organization molecular function unknown cytoplasm*	0.0957054	2.67414	0.00723862	0.933418	0.9642
YFR025C	YFR025C ... HIS2 histidine biosynthesis histidinol-phosphatase activity intracellular	-0.767291	6.96241	1.28051	0.277067	0.460407
YFR026C	YFR026C … ULI1 biological process unknown molecular function unknown	0.672541	8.90997	2.76211	0.119036	0.273478
YFR027W	YFR027W ... ECO1 DNA repair* acetyltransferase activity nuclear chromatin	0.487062	8.60652	1.51454	0.238991	0.421457
YFR028C	YFR028C ... CDC14 protein amino acid dephosphory phosphoprotein phosphatase activitynucleus*	-2.24343	5.37344	2.92551	0.109543	0.259246
YFR030W	YFR030W ... MET10 sulfate assimilation sulfite reductase (NADPH) activity cytoplasm*	-2.37718	2.41818	13.4666	0.00257634	0.0249855
YFR031C	YFR031C ... SMC2 mitotic sister chromatid segre ATPase activity* mitochondrion*	1.92225	5.95771	2.37101	0.146196	0.311398
YFR031C-A	YFR031C-A RP cluster RPL2A protein biosynthesis structural constituent of ribosome cytosolic large ribosomal subunit (	0.0975892	5.96806	0.0110771	0.917692	0.954391
YFR032C	YFR032C … RRT5 biological process unknown molecular function unknown	-0.578795	6.87861	0.505462	0.488941	0.655619
YFR032C-A	YFR032C-A ... RPL29 protein biosynthesis structural constituent of ribosome cytoplasm*	-3.45788	7.53197	25.8869	0.000172332	0.00712983
YFR032C-B	YFR032C-B ... YFR032C-B biological process unknown molecular function unknown cellular component unknown	0.431862	5.15879	0.208581	0.65498	0.786497
YFR033C	YFR033C ... QCR6 aerobic respiration* ubiquinol-cytochrome-c reductase acmitochondrion*	-0.585657	6.64558	0.777003	0.393139	0.578086
YFR034C	YFR034C ... PHO4 phosphate metabolism* transcription factor activity cytoplasm*	0.303331	7.88417	0.403026	0.535905	0.693461
YFR035C	YFR035C ... YFR035C biological process unknown molecular function unknown cellular component unknown	-0.168342	7.0872	0.0666009	0.800157	0.881296
YFR036W	YFR036W ... CDC26 mitotic sister chromatid segre protein binding* anaphase-promoting complex	-0.641296	7.11875	0.81715	0.381509	0.569674
YFR037C	YFR037C ... RSC8 chromatin remodeling molecular function unknown nucleus*	1.87531	5.55821	4.18156	0.0604075	0.177136
YFR038W_1	YFR038W … IRC5 biological process unknown helicase activity	-0.691457	8.1815	1.81027	0.200146	0.377952
YFR038W_2	YFR038W … IRC5 biological process unknown helicase activity	0.547559	8.6963	2.1067	0.168986	0.340591
YFR039C	YFR039C ... YFR039C biological process unknown molecular function unknown cellular component unknown	0.129893	6.90806	0.0363385	0.851591	0.914301
YFR040W	YFR040W ... SAP155 G1/S transition of mitotic cel protein serine/threonine phosphatascytoplasm	0.203507	5.64509	0.053767	0.820033	0.893547
YFR041C	YFR041C ... ERJ5 biological process unknown molecular function unknown endoplasmic reticulum	-0.279169	7.17181	0.205746	0.657166	0.78808
YFR042W	YFR042W … KEG1 biological process unknown molecular function unknown | Integral membrane protein of the ER; physically interacts with Kre6p; has a role in the synthesis of beta-1,6-glucan in the cell wall; required for cell viabilityYFR043C	0.518608	8.04748	1.75715	0.206485	0.384342
YFR043C	YFR043C … IRC6 biological process unknown molecular function unknown	0.31396	7.87028	0.572624	0.46193	0.634735
YFR044C	YFR044C … DUG1 biological process unknown molecular function unknown	-1.52744	6.5901	3.44828	0.0847665	0.220441
YFR045W_1	YFR045W ... YFR045W transport transporter activity mitochondrial inner membrane	-0.0877076	7.56096	0.0281903	0.869095	0.921756
YFR045W_2	YFR045W ... YFR045W transport transporter activity mitochondrial inner membrane	-1.62076	7.27783	5.39437	0.0360079	0.12748
YFR046C	YFR046C ... CNN1 chromosome segregation molecular function unknown nucleus*	-0.18664	5.39908	0.0442836	0.836399	0.905006
YFR047C	YFR047C ... BNA6 NAD biosynthesis nicotinate-nucleotide diphosphorylacytoplasm*	1.26853	8.26746	10.2175	0.00656025	0.0427732
YFR048W	YFR048W ... RMD8 biological process unknown molecular function unknown cytoplasm	-0.0739377	7.14224	0.0173237	0.897183	0.938341
YFR049W	YFR049W ... YMR31 protein biosynthesis structural constituent of ribosome mitochondrial small ribosomal subun	0.4221	7.28161	0.447743	0.514437	0.673342
YFR050C	YFR050C ... PRE4 ubiquitin-dependent protein ca endopeptidase activity "proteasome core complex, beta-subun" | YFR051C	0.940012	7.92271	4.85956	0.0449699	0.147945
YFR051C	YFR051C ... RET2 ER to Golgi transport* protein binding COPI vesicle coat	0.350412	7.97456	0.475377	0.501942	0.665212
YFR052W	YFR052W ... RPN12 ubiquitin-dependent protein ca endopeptidase activity "proteasome regulatory particle, lid" | YFR053C	-0.614598	6.61106	0.754333	0.399946	0.583757
YFR053C	YFR053C iESR cluster HXK1 glucose metabolism* hexokinase activity cytosol	0.141975	6.38246	0.036094	0.852085	0.914301
YFR055W	YFR055W … IRC7 sulfur metabolism* cystathionine beta-lyase activ | Putative cystathionine beta-lyase; involved in copper ion homeostasis and sulfur metabolism; null mutant displays increased levels of spontaneous Rad52p foci; expression induced by nitrogen limitation in a GLN3, GAT1-dependent mannerYFR056C	1.51273	8.43291	12.9906	0.0029308	0.0263598
YGL001C	YGL001C ... ERG26 ergosterol biosynthesis C-3 sterol dehydrogenase (C-4 steroendoplasmic reticulum*	-7.06916	6.53258	49.5702	6.30734e-06	0.000956823
YGL003C	YGL003C ... CDH1 mitotic sister chromatid segre enzyme activator activity cytoplasm*	-0.0130116	5.07756	0.000100926	0.992128	0.99497
YGL004C	YGL004C ... RPN14 proteolysis and peptidolysis endopeptidase activity cytoplasm*	0.63214	8.52999	3.4722	0.0838046	0.219623
YGL005C	YGL005C ... COG7 intra-Golgi transport molecular function unknown mitochondrion*	-0.345417	8.53016	0.770126	0.395185	0.579409
YGL006W	YGL006W iESR cluster PMC1 calcium ion homeostasis* calcium-transporting ATPase activitvacuolar membrane (sensu Fungi)	-1.12796	4.47257	0.840149	0.375079	0.564286
YGL006W-A	YGL006W-A ... YGL006W-A biological process unknown molecular function unknown cellular component unknown	1.00366	8.72444	8.05346	0.0133029	0.0666278
YGL008C	YGL008C PAC cluster PMA1 regulation of pH* "hydrogen-exporting ATPase activity,"plasma membrane* | YGL009C	-2.40661	6.63672	5.42113	0.0356177	0.126638
YGL009C	YGL009C ... LEU1 leucine biosynthesis 3-isopropylmalate dehydratase activcytosol	0.478248	8.45094	1.47165	0.245423	0.428994
YGL010W	YGL010W iESR cluster YGL010W biological process unknown molecular function unknown endoplasmic reticulum	0.950813	9.33865	7.51157	0.0160889	0.0754075
YGL011C	YGL011C ... SCL1 ubiquitin-dependent protein ca endopeptidase activity mitochondrion*	-0.455953	6.9476	0.399801	0.537517	0.694264
YGL012W	YGL012W ... ERG4 ergosterol biosynthesis delta24(24-1) sterol reductase actiendoplasmic reticulum	-0.55061	6.5091	0.553122	0.469507	0.641981
YGL013C	YGL013C ... PDR1 regulation of transcription fr DNA binding* nucleus	-1.93872	4.66286	1.52331	0.237705	0.420392
YGL014W	YGL014W ... PUF4 mRNA catabolism, deadenylylati mRNA binding cytoplasm | YGL015C	1.0622	7.37179	2.43782	0.141053	0.304666
YGL015C	YGL015C ... YGL015C biological process unknown molecular function unknown cellular component unknown	-1.05114	7.41366	3.28415	0.0917388	0.230792
YGL017W	YGL017W ... ATE1 protein modification* arginyltransferase activity cytoplasm	1.27029	6.35625	1.31307	0.271303	0.45477
YGL018C	YGL018C ... JAC1 aerobic respiration* chaperone binding mitochondrion	-0.883428	3.75824	0.860602	0.369496	0.559476
YGL021W	YGL021W ... ALK1 mitosis protein serine/threonine kinase actnucleus	0.518226	8.15515	1.33495	0.267521	0.451255
YGL025C	YGL025C ... PGD1 transcription from RNA polymer RNA polymerase II transcription medmediator complex	-0.794609	7.61545	1.52168	0.237943	0.420392
YGL026C	YGL026C ... TRP5 tryptophan biosynthesis tryptophan synthase activity cytoplasm*	-2.0086	7.64763	12.7105	0.0031655	0.0275453
YGL028C	YGL028C ... SCW11 cytokinesis, completion of sep "glucan 1,3-beta-glucosidase activit"cell wall (sensu Fungi) | YGL029W	-0.249863	6.25903	0.0279999	0.869534	0.921791
YGL029W	YGL029W PAC cluster CGR1 rRNA processing* molecular function unknown nucleolus	-0.456485	8.19162	1.18418	0.295129	0.480797
YGL030W	YGL030W RP cluster RPL30 protein biosynthesis* structural constituent of ribosome cytoplasm*	-0.714348	6.63781	0.620532	0.444157	0.621602
YGL031C	YGL031C RP cluster RPL24A protein biosynthesis structural constituent of ribosome*cytosolic large ribosomal subunit (	-0.44546	7.52926	0.848378	0.372818	0.562564
YGL032C	YGL032C ... AGA2 agglutination during conjugati cell adhesion molecule binding cell wall (sensu Fungi)	-2.05546	7.70507	14.3669	0.00203242	0.0220753
YGL033W	YGL033W ... HOP2 synapsis protein binding* condensed nuclear chromosome	-4.51125	4.30291	19.1635	0.00065094	0.0131163
YGL037C	YGL037C iESR cluster PNC1 chromatin silencing at telomer nicotinamidase activity cytoplasm*	1.42019	10.0449	24.9303	0.000205075	0.00761581
YGL038C	YGL038C ... OCH1 N-linked glycosylation "transferase activity, transferring"Golgi cis cisterna | YGL039W	0.342735	7.33173	0.27902	0.605727	0.749093
YGL039W	YGL039W ... YGL039W biological process unknown oxidoreductase activity* cytoplasm	1.18046	8.85173	10.3478	0.00630186	0.0421142
YGL040C	YGL040C ... HEM2 heme biosynthesis porphobilinogen synthase activity cytoplasm*	0.472914	5.55192	0.287792	0.600172	0.745262
YGL041C-B	YGL041C-B ... YGL041C-B biological process unknown molecular function unknown cellular component unknown	-0.136922	8.22898	0.127496	0.726439	0.836121
YGL043W	YGL043W ... DST1 meiotic recombination* positive transcription elongation fnucleoplasm	0.125588	7.42928	0.0524276	0.822247	0.895226
YGL044C_2	YGL044C ... RNA15 mRNA polyadenylylation* RNA binding* mRNA cleavage factor complex	-1.76671	4.54214	3.82129	0.0711497	0.196363
YGL045W	YGL045W ... RIM8 meiosis* molecular function unknown cellular component unknown	-2.49238	6.63518	3.98736	0.0659373	0.188138
YGL047W	YGL047W ... ALG13 dolichol-linked oligosaccharid "transferase activity, transferring"cytoplasm* | YGL048C	-0.00762569	8.80091	0.000418789	0.983966	0.991527
YGL048C	YGL048C ... RPT6 ubiquitin-dependent protein ca ATPase activity* nucleus*	1.17772	7.89784	4.50915	0.0522756	0.162061
YGL049C	YGL049C ... TIF4632 translational initiation translation initiation factor activribosome*	0.124093	8.35899	0.0976822	0.759297	0.85919
YGL050W	YGL050W … TYW3 biological process unknown molecular function unknown | tRNA methyltransferase required for synthesis of wybutosine, a modified guanosine found at the 3'-position adjacent to the anticodon of phenylalanine tRNA which supports reading frame maintenance by stabilizing codon-anticodon interactionsYGL051W	-2.95068	6.82223	13.0881	0.00285384	0.02608
YGL051W	YGL051W ... MST27 vesicle organization and bioge protein binding endoplasmic reticulum*	0.330652	7.94653	0.604486	0.449982	0.626063
YGL053W	YGL053W ... PRM8 conjugation with cellular fusi molecular function unknown endoplasmic reticulum*	0.937478	8.64123	6.67187	0.0218645	0.0940504
YGL054C	YGL054C ... ERV14 ER to Golgi transport* molecular function unknown endoplasmic reticulum membrane*	0.676039	8.47723	3.26635	0.0925359	0.232156
YGL056C	YGL056C ... SDS23 biological process unknown molecular function unknown cytoplasm*	1.23375	8.68043	7.44484	0.0164768	0.0769456
YGL057C	YGL057C … GEP7 biological process unknown molecular function unknown | Protein of unknown function; null mutant exhibits a respiratory growth defect and synthetic interactions with prohibitin (phb1) and gem1; authentic, non-tagged protein is detected in highly purified mitochondria in high-throughput studiesYGL058W	-1.65913	8.10185	13.3188	0.00268083	0.0253483
YGL058W	YGL058W ... RAD6 ubiquitin-dependent protein ca ubiquitin conjugating enzyme activicytoplasm*	0.872547	8.26464	5.54787	0.0338355	0.122697
YGL059W	YGL059W … iESR cluster PKP2 biological process unknown protein kinase activity	1.14318	8.39169	8.19262	0.0126806	0.0645102
YGL060W	YGL060W ... YBP2 biological process unknown molecular function unknown cytoplasm	0.386323	8.27605	1.22696	0.286914	0.470887
YGL061C	YGL061C ... DUO1 mitotic spindle organization a structural constituent of cytoskelespindle pole body*	-4.86078	5.5631	20.4171	0.000497729	0.0119219
YGL062W	YGL062W ... PYC1 gluconeogenesis* pyruvate carboxylase activity cytosol	-1.51106	8.31076	12.0189	0.0038438	0.0310162
YGL063W	YGL063W ... PUS2 tRNA modification pseudouridylate synthase activity cellular component unknown	0.731771	8.11095	3.45406	0.084533	0.220103
YGL064C	YGL064C ... MRH4 ribosome biogenesis RNA helicase activity mitochondrion	1.23079	8.53234	6.29474	0.0252248	0.103422
YGL065C	YGL065C ... ALG2 oligosaccharide-lipid intermed glycolipid mannosyltransferase actiendoplasmic reticulum	0.00428707	8.62215	0.000109101	0.991815	0.994876
YGL066W	YGL066W ... SGF73 histone acetylation molecular function unknown SAGA complex	0.281336	8.38548	0.626391	0.44206	0.620261
YGL067W	YGL067W ... NPY1 NADH metabolism NAD+ diphosphatase activity cytoplasm*	0.560445	8.43786	2.21632	0.15903	0.326305
YGL070C	YGL070C PAC cluster RPB9 transcription from RNA polymer DNA-directed RNA polymerase activit"DNA-directed RNA polymerase II, cor" | YGL071W	-0.407249	8.0316	1.14901	0.302126	0.48926
YGL071W	YGL071W … AFT1 (RCS1) rRNA modification* molecular function unknown nucleus*	1.8736	9.30024	31.0329	7.2446e-05	0.00408913
YGL073W	YGL073W ... HSF1 regulation of transcription fr transcription factor activity nucleus*	0.552002	8.14461	1.41155	0.254825	0.438784
YGL075C	YGL075C ... MPS2 spindle pole body duplication structural constituent of cytoskelenuclear membrane*	-0.236113	7.74627	0.268117	0.61279	0.754977
YGL076C	YGL076C RP cluster RPL7A protein biosynthesis structural constituent of ribosome cytosolic large ribosomal subunit (	1.10824	7.0593	3.34799	0.0889479	0.227303
YGL077C	YGL077C ... HNM1 choline transport choline transporter activity plasma membrane	0.55808	8.47178	2.74163	0.120296	0.27526
YGL078C	YGL078C PAC cluster DBP3 35S primary transcript process ATP-dependent RNA helicase activitynucleolus	0.25574	8.38963	0.313795	0.584331	0.732385
YGL079W	YGL079W ... YGL079W biological process unknown molecular function unknown endosome	0.278502	8.36947	0.327436	0.576367	0.726394
YGL080W	YGL080W ... FMP37 biological process unknown molecular function unknown mitochondrion	0.0751368	8.21638	0.0234711	0.880454	0.929039
YGL081W_1	YGL081W ... YGL081W biological process unknown molecular function unknown cellular component unknown	-0.482989	8.01229	1.04884	0.323376	0.512782
YGL081W_2	YGL081W ... YGL081W biological process unknown molecular function unknown cellular component unknown	-1.2094	8.49732	9.13368	0.0092562	0.0529208
YGL082W	YGL082W ... YGL082W biological process unknown molecular function unknown cytoplasm*	0.500362	8.6011	1.44574	0.249419	0.43312
YGL083W	YGL083W ... SCY1 biological process unknown molecular function unknown clathrin-coated vesicle	0.830874	8.31039	4.55528	0.0512376	0.160263
YGL084C	YGL084C ... GUP1 glycerol transport* O-acyltransferase activity endoplasmic reticulum*	-2.87079	7.04849	19.2608	0.000637268	0.0129948
YGL086W	YGL086W ... MAD1 mitotic spindle checkpoint* molecular function unknown nucleus*	-1.18306	8.50744	7.85653	0.0142451	0.0696154
YGL087C	YGL087C iESR cluster MMS2 ubiquitin-dependent protein ca ubiquitin conjugating enzyme activicytoplasm*	1.14792	7.99546	7.19922	0.0180013	0.0822675
YGL089C	YGL089C ... MF(ALPHA)2 response to pheromone during c mating pheromone activity extracellular region	0.615884	8.18316	1.55507	0.233118	0.415721
YGL090W	YGL090W ... LIF1 double-strand break repair via structural molecule activity nucleus	0.453645	7.63515	0.695912	0.418354	0.60004
YGL091C	YGL091C ... NBP35 biological process unknown ATPase activity nucleus	1.2397	8.18261	6.37389	0.0244723	0.101375
YGL092W	YGL092W ... NUP145 mRNA-nucleus export* structural molecule activity nuclear pore	-2.57602	4.22596	6.99593	0.0193881	0.0858014
YGL093W	YGL093W ... SPC105 microtubule nucleation structural constituent of cytoskelemitochondrion*	-0.139066	7.22384	0.0618102	0.807315	0.884471
YGL094C	YGL094C ... PAN2 postreplication repair* poly(A)-specific ribonuclease activcytoplasm*	-2.5101	4.8333	5.41423	0.0357179	0.126796
YGL095C	YGL095C ... VPS45 protein complex assembly* unfolded protein binding cytosol*	0.946965	9.78507	12.3993	0.0034521	0.0292401
YGL096W	YGL096W iESR cluster TOS8 G1/S-specific transcription in transcription factor activity nucleus	0.380927	7.97228	0.751747	0.400734	0.58427
YGL097W	YGL097W PAC cluster SRM1 rRNA-nucleus export* signal transducer activity nucleus	-1.51503	6.06455	1.57325	0.230545	0.413238
YGL098W	YGL098W ... USE1 retrograde transport, Golgi to SNAP receptor activity endoplasmic reticulum | YGL099W	1.51276	8.09659	8.41518	0.0117541	0.06177
YGL099W	YGL099W PAC cluster LSG1 sporulation (sensu Fungi)* GTPase activity cytoplasm	0.969235	8.49911	6.51852	0.0231638	0.0976764
YGL100W	YGL100W ... SEH1 mRNA-nucleus export* structural molecule activity nuclear pore	1.423	8.77023	10.7975	0.00549635	0.0380729
YGL101W	YGL101W ... YGL101W biological process unknown molecular function unknown cytoplasm*	-0.82923	8.3643	2.80892	0.116217	0.268616
YGL103W	YGL103W PAC cluster RPL28 protein biosynthesis structural constituent of ribosome*nucleus*	-0.462416	5.03048	0.103615	0.752353	0.855184
YGL104C	YGL104C iESR cluster VPS73 protein-vacuolar targeting molecular function unknown mitochondrion	-2.2899	7.50191	15.8301	0.00140635	0.0180078
YGL105W	YGL105W ... ARC1 tRNA-nucleus export* tRNA binding cytoplasm*	-0.0285344	7.47967	0.00223726	0.962951	0.979204
YGL107C	YGL107C ... RMD9 biological process unknown molecular function unknown mitochondrion	0.493445	8.32629	1.37559	0.260682	0.444831
YGL108C	YGL108C ... YGL108C biological process unknown molecular function unknown cellular component unknown	0.277459	8.26968	0.48404	0.498136	0.661515
YGL110C	YGL110C ... CUE3 biological process unknown molecular function unknown cytoplasm	0.822374	8.13812	3.26347	0.0926652	0.232172
YGL112C	YGL112C ... TAF6 transcription initiation from general RNA polymerase II transcripSAGA complex*	-1.81168	4.27852	2.66275	0.125301	0.282021
YGL114W	YGL114W ... YGL114W transport oligopeptide transporter activity membrane	0.380832	8.48285	1.0538	0.322275	0.51157
YGL115W	YGL115W ... SNF4 regulation of transcription fr protein kinase activator activity cytoplasm*	0.521366	8.15382	1.76043	0.206087	0.383756
YGL117W	YGL117W ... YGL117W biological process unknown molecular function unknown cellular component unknown	-2.78961	5.5146	6.0718	0.0274942	0.109281
YGL119W	YGL119W ... ABC1 ubiquinone biosynthesis molecular function unknown mitochondrion	0.83813	8.01217	4.41802	0.0544001	0.166381
YGL120C	YGL120C PAC cluster PRP43 U2-type spliceosome dissembly "RNA splicing factor activity, trans"mitochondrion* | YGL121C	-5.0095	5.27101	22.2998	0.000339002	0.00988974
YGL121C	YGL121C iESR cluster GPG1 signal transduction signal transducer activity cellular component unknown	1.34091	8.82961	10.3315	0.00633365	0.0422424
YGL122C	YGL122C ... NAB2 mRNA polyadenylylation* poly(A) binding cytoplasm*	1.1054	8.27773	5.20863	0.0388594	0.133634
YGL123W	YGL123W RP cluster RPS2 protein biosynthesis* structural constituent of ribosome cytosolic small ribosomal subunit (	-0.55547	3.80526	0.285073	0.601882	0.746366
YGL124C	YGL124C ... MON1 protein-vacuolar targeting* molecular function unknown cytosol*	-0.138891	7.17679	0.0220084	0.884208	0.930626
YGL126W	YGL126W ... SCS3 phospholipid metabolism molecular function unknown endoplasmic reticulum	0.43555	7.78	0.784394	0.390958	0.577116
YGL127C	YGL127C ... SOH1 DNA repair* molecular function unknown nucleus	0.991979	9.52502	13.0536	0.00288077	0.0261163
YGL130W	YGL130W ... CEG1 positive regulation of transcr mRNA guanylyltransferase activity nucleus	-0.933952	7.6807	3.05485	0.102676	0.249597
YGL131C	YGL131C ... SNT2 biological process unknown DNA binding cytoplasm*	1.2088	6.4038	2.43144	0.141534	0.305126
YGL133W	YGL133W ... ITC1 chromatin remodeling* molecular function unknown chromatin accessibility complex	-0.952481	6.84	1.98575	0.180898	0.35593
YGL134W	YGL134W ... PCL10 regulation of glycogen biosynt cyclin-dependent protein kinase regcyclin-dependent protein kinase hol	0.783105	8.35319	4.47714	0.0530104	0.163117
YGL135W	YGL135W RP cluster RPL1B protein biosynthesis structural constituent of ribosome cytosolic large ribosomal subunit (	-0.704312	7.55547	2.42472	0.142043	0.306078
YGL137W	YGL137W ... SEC27 ER to Golgi transport* molecular function unknown COPI vesicle coat	0.941642	7.66719	4.21885	0.0594098	0.175567
YGL138C	YGL138C ... YGL138C biological process unknown molecular function unknown cellular component unknown	-2.16443	4.49935	4.60027	0.050249	0.158368
YGL139W	YGL139W … FLC3 biological process unknown molecular function unknown | Putative FAD transporter, similar to Flc1p and Flc2p; localized to the ERYGL140C	0.0156448	7.9639	0.00116306	0.973282	0.985446
YGL141W	YGL141W ... HUL5 protein monoubiquitination* ubiquitin-protein ligase activity cytoplasm*	0.933506	8.34262	5.66942	0.0322238	0.118649
YGL142C	YGL142C ... GPI10 GPI anchor biosynthesis mannosyltransferase activity integral to membrane	0.527287	6.71227	0.541736	0.474028	0.646092
YGL143C	YGL143C ... MRF1 protein biosynthesis* translation release factor activitymitochondrion	-1.6184	6.13558	3.71742	0.0746601	0.202401
YGL144C	YGL144C ... ROG1 lipid metabolism lipase activity cellular component unknown	0.342658	6.24454	0.211838	0.652492	0.784957
YGL145W_1	YGL145W ... TIP20 retrograde transport, Golgi to molecular function unknown endoplasmic reticulum | YGL146C	-2.38045	7.15207	5.94948	0.0288404	0.111799
YGL145W_2	YGL145W ... TIP20 retrograde transport, Golgi to molecular function unknown endoplasmic reticulum | YGL146C	1.10519	8.6537	7.85424	0.0142566	0.0696154
YGL146C	YGL146C … RRT6 biological process unknown molecular function unknown | Putative protein of unknown function; non-essential gene identified in a screen for mutants with increased levels of rDNA transcription; contains two putative transmembrane spans, but no significant homology to other known proteinsYGL147C	1.61653	8.35752	15.5169	0.00151911	0.01868
YGL147C	YGL147C RP cluster RPL9A protein biosynthesis structural constituent of ribosome cytosolic large ribosomal subunit (	0.0773626	8.07689	0.0286463	0.868052	0.921078
YGL153W	YGL153W ... PEX14 protein-peroxisome targeting* protein binding peroxisomal membrane	-2.41585	7.14411	15.0671	0.00169976	0.0198349
YGL154C	YGL154C ... LYS5 lysine biosynthesis, aminoadip phosphopantetheinyltransferase acticytoplasm | YGL155W	-0.460414	8.47071	1.57948	0.229672	0.412168
YGL155W	YGL155W ... CDC43 establishment of cell polarity signal transducer activity* intracellular*	0.587445	7.99072	2.2397	0.157002	0.32375
YGL156W	YGL156W iESR cluster AMS1 carbohydrate metabolism alpha-mannosidase activity vacuolar membrane	-0.593305	6.3588	0.378318	0.548504	0.702969
YGL157W	YGL157W ... YGL157W biological process unknown oxidoreductase activity* cytoplasm*	-1.88921	6.29355	2.95084	0.108155	0.257569
YGL158W	YGL158W ... RCK1 protein amino acid phosphoryla protein serine/threonine kinase actcellular component unknown	0.533717	8.56331	2.35805	0.147221	0.312647
YGL159W	YGL159W ... YGL159W biological process unknown molecular function unknown cellular component unknown	-0.0122698	8.06013	0.000782112	0.978089	0.987419
YGL161C	YGL161C ... YIP5 vesicle-mediated transport Rab GTPase binding membrane	0.754421	8.35452	3.32926	0.0897557	0.228159
YGL162W	YGL162W ... SUT1 regulation of transcription fr transcription factor activity* nucleus	0.258293	9.28991	0.654666	0.432165	0.611182
YGL163C	YGL163C ... RAD54 chromatin remodeling* DNA-dependent ATPase activity* nucleus	-4.81143	5.9652	18.6051	0.000736165	0.0136415
YGL164C	YGL164C ... YRB30 biological process unknown protein binding* cytoplasm*	-0.288603	7.27295	0.285919	0.601349	0.745909
YGL166W	YGL166W ... CUP2 transcription initiation from ligand-regulated transcription factnucleus	0.427485	8.28862	1.36396	0.262614	0.446534
YGL167C	YGL167C ... PMR1 secretory pathway* calcium-transporting ATPase activitGolgi apparatus	-2.92522	4.52161	5.66529	0.032277	0.118653
YGL168W	YGL168W ... HUR1 DNA replication molecular function unknown cellular component unknown	1.03873	8.65175	4.80414	0.0460409	0.149953
YGL169W	YGL169W PAC cluster SUA5 aerobic respiration molecular function unknown cytoplasm	0.47716	7.85163	1.23538	0.285335	0.469982
YGL170C	YGL170C ... SPO74 sporulation (sensu Fungi) structural molecule activity spindle pole body	1.44389	8.8837	15.9636	0.0013612	0.0179041
YGL171W	YGL171W PAC cluster ROK1 35S primary transcript process ATPase activity* nucleolus	0.0963806	7.35803	0.0310393	0.862709	0.919177
YGL172W	YGL172W ... NUP49 mRNA-nucleus export* structural molecule activity nuclear pore*	1.26186	8.4781	10.0453	0.00692072	0.0440506
YGL173C	YGL173C ... KEM1 35S primary transcript process recombinase activity* cytoplasm*	-0.773435	3.24036	0.736586	0.405403	0.586849
YGL174W	YGL174W ... BUD13 bud site selection molecular function unknown nucleus	-0.866051	7.95967	4.37316	0.0554834	0.168001
YGL175C	YGL175C ... SAE2 meiotic DNA double-strand brea molecular function unknown cytoplasm*	-0.0964557	8.01727	0.0568933	0.814977	0.89008
YGL176C	YGL176C ... YGL176C biological process unknown molecular function unknown cellular component unknown	-0.133363	6.98604	0.0409042	0.842671	0.908416
YGL178W	YGL178W ... MPT5 cell wall organization and bio mRNA binding cytoplasm	0.477129	6.23234	0.267049	0.613492	0.755216
YGL179C	YGL179C ... TOS3 glucose metabolism protein kinase activity cytoplasm*	0.400187	5.07614	0.09394	0.763798	0.861447
YGL181W	YGL181W ... GTS1 sporulation (sensu Fungi)* transcriptional activator activity cytoplasm*	-6.30138	7.00279	34.2036	4.46506e-05	0.003565
YGL185C	YGL185C ... YGL185C metabolism "oxidoreductase activity, acting on"cytoplasm | YGL186C	0.890371	7.62486	3.28528	0.0916883	0.230792
YGL188C-A	YGL188C-A ... YGL188C-A biological process unknown molecular function unknown cellular component unknown	1.32979	8.35956	12.7521	0.00312928	0.0273872
YGL191W	YGL191W ... COX13 aerobic respiration enzyme regulator activity* respiratory chain complex IV (sensu	1.42736	8.81494	16.7677	0.00112215	0.0174861
YGL192W	YGL192W ... IME4 meiosis* mRNA methyltransferase activity cellular component unknown	1.71552	7.52683	12.3038	0.00354586	0.0297186
YGL194C	YGL194C ... HOS2 regulation of transcription, D NAD-dependent histone deacetylase ahistone deacetylase complex | YGL195W	0.46792	8.21839	1.37702	0.260445	0.444659
YGL196W_1	YGL196W … DSD1 biological process unknown molecular function unknown	-1.14674	6.49161	2.45771	0.139565	0.302706
YGL196W_2	YGL196W … DSD1 biological process unknown molecular function unknown	0.342761	7.04888	0.142951	0.711112	0.827479
YGL197W	YGL197W ... MDS3 negative regulation of sporula molecular function unknown cytoplasm*	-0.576281	5.49948	0.316419	0.582782	0.731047
YGL198W	YGL198W ... YIP4 vesicle-mediated transport Rab GTPase binding membrane	-0.636943	7.4704	1.25104	0.282428	0.466539
YGL201C	YGL201C ... MCM6 DNA replication initiation* chromatin binding* cytoplasm*	-0.155003	5.35779	0.0221777	0.883768	0.930626
YGL202W_1	YGL202W ... ARO8 aromatic amino acid family met aromatic-amino-acid transaminase accytoplasm	-1.14249	7.47836	2.25402	0.155777	0.322642
YGL202W_2	YGL202W ... ARO8 aromatic amino acid family met aromatic-amino-acid transaminase accytoplasm	-2.65935	6.56724	5.34978	0.0366694	0.128767
YGL205W	YGL205W ... POX1 fatty acid beta-oxidation acyl-CoA oxidase activity peroxisomal matrix	0.722332	8.30098	2.46185	0.139258	0.302368
YGL207W	YGL207W ... SPT16 chromatin remodeling* RNA polymerase II transcription elonuclear chromatin*	0.594412	7.03719	0.856224	0.370681	0.560713
YGL208W	YGL208W iESR cluster SIP2 protein amino acid phosphoryla AMP-activated protein kinase activicytoplasm*	-0.452513	7.61993	0.607313	0.448947	0.625201
YGL209W	YGL209W ... MIG2 regulation of transcription fr specific RNA polymerase II transcrinucleus	0.729271	8.58987	4.62677	0.049677	0.157328
YGL210W	YGL210W ... YPT32 vesicle-mediated transport* GTPase activity Golgi apparatus	-2.44137	8.30716	22.7147	0.000312384	0.00947774
YGL211W_1	YGL211W ... NCS6 biological process unknown molecular function unknown mitochondrion	-1.0379	8.49498	7.54303	0.0159098	0.0748763
YGL212W	YGL212W ... VAM7 vesicle fusion* v-SNARE activity vacuolar membrane (sensu Fungi)	0.313687	7.20994	0.246328	0.627476	0.766822
YGL213C	YGL213C PAC cluster SKI8 protein complex assembly* translation repressor activity cytoplasm*	-0.190785	8.47783	0.236877	0.634102	0.77181
YGL216W_2	YGL216W ... KIP3 mitotic spindle organization a microtubule motor activity cytoplasmic microtubule*	-2.33083	3.76539	6.0188	0.0280682	0.110692
YGL219C	YGL219C ... MDM34 mitochondrion organization and molecular function unknown cytoplasm*	0.791554	7.56492	1.76728	0.205257	0.383068
YGL220W	YGL220W … FRA2 biological process unknown molecular function unknown | Protein involved in negative regulation of transcription of iron regulon; forms an iron independent complex with Fra2p, Grx3p, and Grx4p; null mutant fails to repress iron regulon and is sensitive to nickelYGL221C	-3.24506	6.02607	13.6322	0.00246482	0.0243327
YGL221C	YGL221C ... NIF3 biological process unknown molecular function unknown cytoplasm*	0.898024	8.37015	5.79744	0.0306226	0.115042
YGL222C	YGL222C ... EDC1 deadenylylation-dependent deca mRNA binding cytoplasm	0.486236	7.26067	0.866677	0.367862	0.558233
YGL225W	YGL225W PAC cluster VRG4 N-linked glycosylation* nucleotide-sugar transporter activimitochondrion*	-3.23832	4.06318	11.5672	0.00437735	0.0335524
YGL226C-A	YGL226C-A ... OST5 N-linked glycosylation dolichyl-diphosphooligosaccharide-poligosaccharyl transferase complex	-4.53996	7.17596	27.8878	0.000121424	0.00581686
YGL226W	YGL226W … MTC3 biological process unknown molecular function unknown	-0.424283	8.67861	1.82993	0.197864	0.3752
YGL227W	YGL227W ... VID30 vacuolar protein catabolism* molecular function unknown cytoplasm*	-0.334322	4.98944	0.0953406	0.762102	0.860808
YGL228W	YGL228W ... SHE10 biological process unknown molecular function unknown cellular component unknown	0.0842021	8.07127	0.0432532	0.838284	0.905753
YGL230C	YGL230C ... YGL230C biological process unknown molecular function unknown cellular component unknown	1.19015	8.24055	8.0327	0.0133988	0.066935
YGL231C	YGL231C … EMC4 biological process unknown molecular function unknown	0.424643	9.02634	1.82618	0.198296	0.375706
YGL232W	YGL232W ... TAN1 tRNA modification RNA binding cytoplasm*	-0.125149	8.33752	0.0668004	0.799865	0.881296
YGL233W	YGL233W ... SEC15 cytokinesis* protein binding bud tip*	-2.35937	3.92624	6.43146	0.0239413	0.100144
YGL234W	YGL234W ... ADE5,7 purine nucleotide biosynthesis phosphoribosylamine-glycine ligase cytoplasm | YGL235W	-0.319509	7.57084	0.445993	0.515247	0.674013
YGL235W	YGL235W ... YGL235W biological process unknown molecular function unknown cellular component unknown	0.443878	6.912	0.405682	0.534583	0.692144
YGL236C	YGL236C ... MTO1 protein biosynthesis* molecular function unknown mitochondrion	1.07569	8.80755	10.1225	0.00675634	0.0434909
YGL237C_1	YGL237C ... HAP2 transcription* transcriptional activator activity nucleus*	0.693234	9.02468	4.62929	0.049623	0.157266
YGL237C_2	YGL237C ... HAP2 transcription* transcriptional activator activity nucleus*	-1.37272	7.10051	3.41577	0.0860957	0.222752
YGL240W	YGL240W ... DOC1 mitotic sister chromatid segre enzyme regulator activity mitochondrion*	0.8744	8.80117	5.43817	0.0353719	0.126034
YGL241W	YGL241W ... KAP114 protein-nucleus import protein carrier activity cytoplasm*	-0.251797	7.74958	0.334005	0.572611	0.722672
YGL242C	YGL242C ... YGL242C biological process unknown molecular function unknown cellular component unknown	0.219886	8.69725	0.365168	0.555446	0.707482
YGL243W	YGL243W ... TAD1 tRNA modification tRNA specific adenosine deaminase anucleus	0.897352	8.59761	4.32324	0.0567188	0.170563
YGL245W	YGL245W ... GUS1 glutamyl-tRNA aminoacylation glutamate-tRNA ligase activity cytoplasm*	-1.02349	2.80795	1.27206	0.39954	0.583726
YGL246C	YGL246C ... RAI1 processing of 27S pre-rRNA* enzyme regulator activity nucleus	0.789901	8.71019	5.17973	0.0393264	0.134375
YGL247W	YGL247W ... BRR6 mRNA-nucleus export* molecular function unknown nuclear membrane	0.452574	8.1825	0.775667	0.393535	0.578253
YGL248W	YGL248W iESR cluster PDE1 cAMP-mediated signaling cAMP-specific phosphodiesterase actcellular component unknown	-1.15875	7.30292	2.00894	0.178534	0.35265
YGL249W	YGL249W ... ZIP2 synaptonemal complex formation molecular function unknown synaptonemal complex	0.151934	8.69165	0.197679	0.663488	0.79272
YGL250W	YGL250W … RMR1 biological process unknown molecular function unknown	-0.901502	8.28639	4.08041	0.0632158	0.182896
YGL251C	YGL251C ... HFM1 meiosis* DNA helicase activity nucleus	-0.463132	6.50549	0.42388	0.52569	0.68433
YGL252C	YGL252C ... RTG2 intracellular signaling cascad transcription regulator activity cytoplasm*	0.628502	8.85392	3.21329	0.0949613	0.236675
YGL253W	YGL253W ... HXK2 replicative cell aging* hexokinase activity nucleus*	-0.332694	8.02862	0.666069	0.428275	0.608327
YGL254W	YGL254W ... FZF1 positive regulation of transcr transcription factor activity nucleus	-0.668788	6.2064	0.354534	0.561187	0.712601
YGL256W	YGL256W ... ADH4 fermentation "alcohol dehydrogenase activity, zin"mitochondrion | YGL257C	-3.81561	3.48717	21.4571	0.000401507	0.0108528
YGL257C	YGL257C ... MNT2 O-linked glycosylation "alpha-1,3-mannosyltransferase activ"cellular component unknown | YGL258W	-0.512564	6.64291	0.279819	0.605216	0.748665
YGL258W	YGL258W … VEL1 biological process unknown molecular function unknown	-1.08724	8.40758	8.46621	0.0115528	0.0612785
YGL259W	YGL259W ... YPS5 biological process unknown aspartic-type endopeptidase activitcellular component unknown	-5.45836	7.76597	88.1667	2.26306e-07	0.000147132
YGL261C	YGL261C ... YGL261C biological process unknown molecular function unknown cellular component unknown	0.104629	8.33761	0.0514024	0.823961	0.896235
YGL262W	YGL262W ... YGL262W biological process unknown molecular function unknown cellular component unknown	0.390252	9.03249	1.79764	0.20163	0.379312
YGL263W	YGL263W ... COS12 biological process unknown molecular function unknown cellular component unknown	0.735241	8.90059	3.89708	0.0687121	0.1922
YGR001C	YGR001C ... YGR001C biological process unknown methyltransferase activity cytoplasm	-6.31843	5.96345	33.1271	5.24242e-05	0.0036705
YGR002C	YGR002C ... SWC4 chromatin remodeling* DNA binding nucleus*	-2.25823	7.11167	9.8279	0.00740882	0.0458924
YGR003W	YGR003W ... CUL3 ubiquitin-dependent protein ca protein binding* cytoplasm*	0.00502697	7.70082	0.00012178	0.991353	0.994876
YGR004W	YGR004W ... PEX31 peroxisome organization and bi molecular function unknown integral to peroxisomal membrane	0.888312	8.41331	3.91023	0.0682994	0.19157
YGR005C	YGR005C ... TFG2 transcription initiation from general RNA polymerase II transcriptranscription factor TFIIF complex	0.6197	7.69619	1.37057	0.261513	0.445293
YGR006W	YGR006W ... PRP18 nuclear mRNA splicing, via spl protein binding* spliceosome complex | YGR007W	-2.71995	6.96427	8.2624	0.0123813	0.0639039
YGR007W	YGR007W ... MUQ1 phosphatidylethanolamine biosy ethanolamine-phosphate cytidylyltracytoplasm*	0.408966	8.897	1.94883	0.184746	0.362092
YGR008C	YGR008C iESR cluster STF2 ATP synthesis coupled proton t molecular function unknown proton-transporting ATP synthase co	1.3978	9.29109	14.9893	0.00173345	0.0200736
YGR009C	YGR009C ... SEC9 vesicle fusion* t-SNARE activity membrane	-0.0153621	6.221	0.000237886	0.987915	0.992791
YGR010W	YGR010W ... NMA2 NAD metabolism nicotinate-nucleotide adenylyltransnucleus	-1.32797	5.85654	2.24167	0.156833	0.323696
YGR013W	YGR013W ... SNU71 nuclear mRNA splicing, via spl RNA binding commitment complex* | YGR014W	0.847896	7.87014	3.05788	0.102521	0.249505
YGR014W	YGR014W ... MSB2 establishment of cell polarity osmosensor activity integral to plasma membrane*	-1.63234	2.88499	3.55535	0.0805609	0.213573
YGR015C	YGR015C ... YGR015C biological process unknown molecular function unknown mitochondrion	0.693367	8.74683	4.6596	0.0489791	0.15638
YGR016W	YGR016W ... YGR016W biological process unknown molecular function unknown cellular component unknown	0.357081	8.33206	0.661446	0.429846	0.609584
YGR017W	YGR017W ... YGR017W biological process unknown molecular function unknown cytoplasm*	0.418674	8.51719	1.09043	0.314306	0.502074
YGR020C	YGR020C ... VMA7 vacuolar acidification hydrogen-transporting ATPase activivacuolar membrane (sensu Fungi)*	1.98831	8.70325	32.5407	5.73068e-05	0.00380671
YGR021W	YGR021W ... YGR021W biological process unknown molecular function unknown mitochondrion	0.837687	8.41193	4.45876	0.053438	0.163989
YGR026W	YGR026W ... YGR026W biological process unknown molecular function unknown cellular component unknown	-0.459741	9.52142	2.86798	0.112776	0.26423
YGR027C	YGR027C RP cluster RPS25A protein biosynthesis structural constituent of ribosome cytosolic small ribosomal subunit (	0.0671678	8.26009	0.031402	0.861919	0.918822
YGR028W	YGR028W ... MSP1 protein-mitochondrial targetin ATPase activity mitochondrial outer membrane	0.811153	7.76447	2.89147	0.111442	0.261969
YGR029W	YGR029W ... ERV1 mitochondrion organization and thiol oxidase activity mitochondrion*	-0.199846	6.75234	0.0745709	0.788834	0.875394
YGR030C	YGR030C ... POP6 rRNA processing* ribonuclease P activity* ribonuclease MRP complex*	1.56386	8.45879	8.00903	0.013509	0.0674118
YGR031W	YGR031W ... YGR031W biological process unknown molecular function unknown mitochondrion	0.874765	8.90983	7.13352	0.0184365	0.0828646
YGR032W	YGR032W ... GSC2 cell wall organization and bio "1,3-beta-glucan synthase activity"prospore membrane* | YGR033C	-4.96496	5.11102	21.1637	0.000426301	0.0111698
YGR033C	YGR033C ... TIM21 mitochondrial matrix protein i molecular function unknown mitochondrion*	0.645439	8.514	2.26696	0.154679	0.321143
YGR034W	YGR034W RP cluster RPL26B protein biosynthesis structural constituent of ribosome*cytosolic large ribosomal subunit (	-0.543022	7.72184	1.39491	0.257514	0.441577
YGR035C	YGR035C ... YGR035C biological process unknown molecular function unknown cellular component unknown	-0.0613398	6.8332	0.00822348	0.929046	0.962022
YGR035W-A	YGR035W-A ... YGR035W-A biological process unknown molecular function unknown cellular component unknown	0.341614	7.58682	0.470825	0.503963	0.6667
YGR036C	YGR036C ... CAX4 N-linked glycosylation* pyrophosphatase activity integral to endoplasmic reticulum m	0.674558	8.69483	3.04268	0.103299	0.250131
YGR037C_1	YGR037C ... ACB1 fatty acid metabolism* long-chain fatty acid transporter acytoplasm*	0.471719	8.06912	1.43049	0.251811	0.4353
YGR037C_2	YGR037C ... ACB1 fatty acid metabolism* long-chain fatty acid transporter acytoplasm*	-0.420554	7.44486	0.469894	0.504378	0.6667
YGR038W	YGR038W ... ORM1 response to unfolded protein molecular function unknown endoplasmic reticulum	1.15583	7.73182	5.61744	0.0329018	0.120154
YGR040W	YGR040W ... KSS1 invasive growth (sensu Sacchar MAP kinase activity nucleus	0.387873	7.71799	0.73524	0.405821	0.587031
YGR041W	YGR041W ... BUD9 bud site selection molecular function unknown bud neck	-1.82961	7.77368	5.86494	0.0298158	0.113994
YGR042W	YGR042W ... YGR042W biological process unknown molecular function unknown cytoplasm*	0.354	7.99837	0.81353	0.382536	0.569674
YGR043C	YGR043C … iESR cluster NQM1 biological process unknown transaldolase activity	0.760043	7.70104	2.72035	0.121621	0.277026
YGR045C	YGR045C ... YGR045C biological process unknown molecular function unknown cellular component unknown	0.622724	8.11658	2.52203	0.134884	0.296392
YGR046W	YGR046W … TAM41 mitochondrial matrix protein i molecular function unknown	-3.37251	4.55805	8.41921	0.0117381	0.06177
YGR047C	YGR047C ... TFC4 transcription initiation from RNA polymerase III transcription fatranscription factor TFIIIC complex	-3.09068	4.20734	7.06552	0.0188998	0.0843977
YGR048W	YGR048W ... UFD1 ubiquitin-dependent protein ca protein binding endoplasmic reticulum	0.897979	7.89767	3.14128	0.0983773	0.242139
YGR049W	YGR049W ... SCM4 cell cycle molecular function unknown mitochondrion	-1.70388	7.995	15.0056	0.00172633	0.0200421
YGR052W	YGR052W ... FMP48 biological process unknown kinase activity mitochondrion	0.298854	7.83728	0.450307	0.513254	0.67312
YGR053C	YGR053C ... YGR053C biological process unknown molecular function unknown cellular component unknown	-0.731362	6.86484	0.458591	0.509466	0.670497
YGR054W	YGR054W PAC cluster YGR054W translational initiation translation initiation factor activcytosolic small ribosomal subunit (	-0.841201	2.07872	1.32675	0.268929	0.452792
YGR055W	YGR055W ... MUP1 sulfur amino acid transport L-methionine porter activity integral to plasma membrane	-0.182366	7.76301	0.148906	0.70546	0.823569
YGR056W	YGR056W ... RSC1 chromatin remodeling molecular function unknown RSC complex	-1.58718	5.89182	1.90421	0.189534	0.366273
YGR057C	YGR057C ... LST7 vesicle-mediated transport* protein transporter activity vesicle coat	-0.273416	7.88933	0.267837	0.612974	0.754978
YGR059W	YGR059W ... SPR3 cell wall organization and bio structural constituent of cytoskeleprospore membrane*	0.0627095	7.73687	0.00754346	0.932035	0.963582
YGR060W	YGR060W ... ERG25 ergosterol biosynthesis C-4 methylsterol oxidase activity plasma membrane*	1.21538	8.13855	5.43674	0.0353924	0.126034
YGR061C	YGR061C ... ADE6 purine nucleotide biosynthesis phosphoribosylformylglycinamidine scytoplasm	-2.60023	2.98594	12.0555	0.00380402	0.0308594
YGR062C_1	YGR062C ... COX18 cytochrome c oxidase complex a protein transporter activity integral to membrane*	-1.11674	8.99611	12.0858	0.00377138	0.0307591
YGR062C_2	YGR062C ... COX18 cytochrome c oxidase complex a protein transporter activity integral to membrane*	-1.41442	7.25786	5.24519	0.0382777	0.132796
YGR063C	YGR063C ... SPT4 regulation of transcription, D RNA polymerase II transcription elonucleus* | YGR064W	-0.210438	6.30647	0.0709712	0.793863	0.877951
YGR066C	YGR066C ... YGR066C biological process unknown molecular function unknown cellular component unknown	-0.776138	7.85462	2.13038	0.16677	0.337171
YGR067C	YGR067C ... YGR067C biological process unknown molecular function unknown cellular component unknown	-5.22744	4.78439	25.3476	0.000189985	0.00736579
YGR068C	YGR068C … ART5 biological process unknown molecular function unknown	0.258355	7.69445	0.277363	0.606789	0.750202
YGR070W	YGR070W ... ROM1 cell wall organization and bio signal transducer activity* intracellular	-4.73524	4.84618	22.4516	0.000328971	0.00975915
YGR071C	YGR071C ... YGR071C biological process unknown molecular function unknown nucleus	-0.0319347	6.73634	0.00171482	0.967561	0.982019
YGR072W	YGR072W ... UPF3 mRNA catabolism* molecular function unknown cytoplasm*	0.53963	8.10201	1.86655	0.1937	0.371146
YGR074W	YGR074W ... SMD1 nuclear mRNA splicing, via spl "RNA splicing factor activity, trans"U4/U6 x U5 tri-snRNP complex* | YGR075C	0.333209	9.17416	0.799826	0.386463	0.573083
YGR075C	YGR075C ... PRP38 nuclear mRNA splicing, via spl "RNA splicing factor activity, trans"U4/U6 x U5 tri-snRNP complex | YGR076C	0.363014	8.36198	0.77878	0.392613	0.578086
YGR076C	YGR076C ... MRPL25 protein biosynthesis structural constituent of ribosome mitochondrial large ribosomal subun	-0.576227	7.15568	0.872781	0.36623	0.556685
YGR077C	YGR077C ... PEX8 peroxisome organization and bi peroxisome targeting sequence bindiperoxisomal membrane*	0.78919	8.09141	2.56105	0.132139	0.292739
YGR078C	YGR078C PAC cluster PAC10 tubulin folding tubulin binding cytoplasm*	0.0644522	6.9066	0.0072254	0.933479	0.9642
YGR079W	YGR079W ... YGR079W biological process unknown molecular function unknown cellular component unknown	-2.08653	7.52297	9.63081	0.00788602	0.0478523
YGR080W	YGR080W ... TWF1 bipolar bud site selection* actin monomer binding actin cortical patch	-3.91754	5.70829	15.4854	0.00153101	0.01868
YGR084C	YGR084C ... MRP13 protein biosynthesis structural constituent of ribosome mitochondrial small ribosomal subun	0.46926	8.46228	1.09939	0.3124	0.500786
YGR085C	YGR085C RP cluster RPL11B protein biosynthesis* structural constituent of ribosome cytosolic large ribosomal subunit (	-1.8404	8.40326	25.0619	0.000200174	0.00752886
YGR086C	YGR086C ... PIL1 response to heat protein kinase inhibitor activity cytoplasm*	1.7284	8.91821	20.5422	0.00048486	0.0117973
YGR088W	YGR088W iESR cluster CTT1 response to stress catalase activity cytoplasm	-2.88375	4.36465	4.60537	0.0501382	0.158348
YGR089W	YGR089W ... NNF2 chromosome segregation molecular function unknown membrane fraction	0.492627	7.07332	0.758501	0.398681	0.582845
YGR090W	YGR090W ... UTP22 35S primary transcript process snoRNA binding nucleus*	-0.167653	7.38101	0.0457365	0.83378	0.90303
YGR092W	YGR092W ... DBF2 protein amino acid phosphoryla protein serine/threonine kinase actbud neck*	-1.29344	2.14665	4.50363	0.0524014	0.16212
YGR093W	YGR093W ... YGR093W biological process unknown molecular function unknown nucleus	-1.78824	6.76347	4.66648	0.0488343	0.156071
YGR095C	YGR095C ... RRP46 35S primary transcript process 3'-5'-exoribonuclease activity nuclear exosome (RNase complex)*	-2.49737	4.81962	1.91957	0.187868	0.365066
YGR096W	YGR096W ... TPC1 transport transporter activity mitochondrial inner membrane*	-1.64722	7.99716	16.138	0.00130474	0.0179041
YGR097W	YGR097W ... ASK10 response to oxidative stress* transcription regulator activity cytoplasm*	-2.70138	3.87735	5.61017	0.0329979	0.120154
YGR098C	YGR098C ... ESP1 mitotic sister chromatid segre cysteine-type endopeptidase activitcytoplasm*	-4.02749	6.64327	20.2766	0.00051266	0.0120887
YGR099W	YGR099W ... TEL2 telomerase-dependent telomere telomeric DNA binding nuclear telomere cap complex	1.13636	7.34574	1.834	0.197395	0.374923
YGR100W	YGR100W ... MDR1 biological process unknown Rab GTPase activator activity cytoplasm*	-1.33649	5.14982	1.65418	0.219531	0.400274
YGR101W	YGR101W ... PCP1 mitochondrion organization and peptidase activity mitochondrion	0.278155	7.2772	0.175078	0.68207	0.806469
YGR102C	YGR102C ... YGR102C biological process unknown molecular function unknown mitochondrion	0.0755232	7.82875	0.0315527	0.861591	0.918822
YGR103W	YGR103W PAC cluster NOP7 processing of 20S pre-rRNA* molecular function unknown nucleus*	0.227406	8.28494	0.302786	0.590929	0.737607
YGR104C	YGR104C ... SRB5 transcription from RNA polymer RNA polymerase II transcription medmediator complex	0.533505	7.84159	0.915537	0.355097	0.544394
YGR105W	YGR105W ... VMA21 protein complex assembly molecular function unknown endoplasmic reticulum*	-0.555938	6.51656	0.625371	0.442424	0.620294
YGR106C	YGR106C … VOA1 biological process unknown molecular function unknown | Endoplasmic reticulum protein that functions, together with other assembly factors, in assembly of the V0 sector of the vacuolar ATPase (V-ATPase); null mutation enhances the V-ATPase deficiency of a vma21 mutant impaired in ER retrievalYGR107W	-2.65636	6.58456	10.713	0.00563828	0.0386594
YGR108W	YGR108W ... CLB1 G2/M transition of mitotic cel cyclin-dependent protein kinase regcytoplasm*	-3.63014	6.60025	16.6341	0.00115829	0.0174861
YGR109C	YGR109C ... CLB6 G1/S transition of mitotic cel cyclin-dependent protein kinase regcellular component unknown	-1.28428	6.2483	0.514055	0.485336	0.653674
YGR110W	YGR110W … CLD1 biological process unknown molecular function unknown	-0.107305	7.00179	0.0189771	0.89242	0.934085
YGR111W	YGR111W ... YGR111W biological process unknown molecular function unknown cytoplasm*	-3.24261	7.57049	16.9693	0.00107002	0.0172073
YGR112W	YGR112W ... SHY1 aerobic respiration unfolded protein binding integral to membrane*	-3.28249	7.18815	20.5573	0.00048333	0.0117973
YGR113W	YGR113W ... DAM1 mitotic spindle organization a structural constituent of cytoskelecondensed nuclear chromosome kineto	0.705902	8.37702	2.77792	0.118075	0.271942
YGR116W	YGR116W ... SPT6 regulation of transcription, D RNA polymerase II transcription elonucleus* | YGR117C	-0.00906112	7.00924	0.000116504	0.991542	0.994876
YGR117C	YGR117C ... YGR117C biological process unknown molecular function unknown cytoplasm	-0.141347	7.71314	0.111338	0.743637	0.848537
YGR118W	YGR118W RP cluster RPS23A protein biosynthesis* structural constituent of ribosome cytosolic small ribosomal subunit (	0.0971285	8.02855	0.0530295	0.821248	0.894353
YGR119C	YGR119C ... NUP57 mRNA-nucleus export* structural molecule activity nuclear pore	-1.1427	3.99288	1.2505	0.282527	0.466539
YGR120C	YGR120C ... COG2 ER to Golgi transport* protein binding soluble fraction*	-0.287293	7.87402	0.489569	0.495734	0.660772
YGR121C	YGR121C ... MEP1 ammonium transport ammonium transporter activity plasma membrane	-2.03525	6.65511	4.83817	0.0453797	0.148578
YGR121W-A	YGR121W-A ... YGR121W-A biological process unknown molecular function unknown cellular component unknown	0.689713	8.32659	3.37936	0.0876137	0.225399
YGR122W	YGR122W ... YGR122W biological process unknown molecular function unknown cytoplasm	-6.12491	7.20228	26.1384	0.000164746	0.00694221
YGR124W	YGR124W PAC cluster ASN2 asparagine biosynthesis asparagine synthase (glutamine-hydrcytoplasm	0.893783	7.23751	1.9013	0.189852	0.366479
YGR125W	YGR125W ... YGR125W biological process unknown molecular function unknown vacuole (sensu Fungi)	1.04123	5.80469	1.60309	0.226401	0.40887
YGR126W	YGR126W ... YGR126W biological process unknown molecular function unknown cytoplasm*	-0.595978	7.74061	1.60469	0.226183	0.408638
YGR127W	YGR127W iESR cluster YGR127W biological process unknown molecular function unknown cellular component unknown	-3.58994	7.47934	24.0999	0.000239386	0.00824067
YGR128C	YGR128C PAC cluster UTP8 processing of 20S pre-rRNA snoRNA binding small nucleolar ribonucleoprotein c	-3.90778	6.90378	9.30004	0.00876912	0.0514282
YGR129W	YGR129W ... SYF2 nuclear mRNA splicing, via spl "RNA splicing factor activity, trans"spliceosome complex | YGR130C	0.818281	9.37965	8.28626	0.0122808	0.063656
YGR130C	YGR130C ... YGR130C biological process unknown molecular function unknown cytoplasm	0.462011	6.84395	0.527993	0.479585	0.650355
YGR131W	YGR131W ... YGR131W biological process unknown molecular function unknown cellular component unknown	0.386852	9.41466	1.67728	0.216514	0.39668
YGR132C	YGR132C ... PHB1 protein folding* molecular function unknown mitochondrion*	0.464086	8.92433	1.38064	0.259849	0.444113
YGR133W	YGR133W ... PEX4 peroxisome organization and bi ubiquitin conjugating enzyme activiperoxisome	0.502356	9.46364	3.0476	0.103047	0.250115
YGR135W	YGR135W ... PRE9 ubiquitin-dependent protein ca endopeptidase activity "proteasome core complex, alpha-subu" | YGR136W	0.859734	9.4263	9.66808	0.00779312	0.0474656
YGR136W	YGR136W ... LSB1 biological process unknown molecular function unknown cytoplasm*	0.74436	8.98261	3.21996	0.0946524	0.236034
YGR138C	YGR138C ... TPO2 polyamine transport spermine transporter activity plasma membrane*	1.07484	8.55419	10.9131	0.00530893	0.037147
YGR140W	YGR140W ... CBF2 chromosome segregation DNA bending activity* condensed nuclear chromosome kineto	-4.19207	4.22502	11.3671	0.00464077	0.0346545
YGR142W	YGR142W ... BTN2 intracellular protein transpor molecular function unknown cytosol	0.622641	9.10316	2.77229	0.118416	0.272591
YGR143W	YGR143W ... SKN1 cell wall organization and bio glucosidase activity integral to membrane	-2.01334	2.4667	9.915	0.00720861	0.045134
YGR144W	YGR144W ... THI4 mitochondrial genome maintenan molecular function unknown mitochondrion*	-1.42475	8.14897	11.1642	0.00492665	0.0359283
YGR145W	YGR145W PAC cluster ENP2 rRNA processing molecular function unknown nucleolus	-3.82275	5.59507	6.95111	0.0197104	0.0867524
YGR146C	YGR146C ... YGR146C biological process unknown molecular function unknown cellular component unknown	0.557379	8.79565	2.34939	0.14791	0.313526
YGR146C-A	YGR146C-A ... YGR146C-A biological process unknown molecular function unknown cellular component unknown	0.645391	8.31157	1.58914	0.228327	0.411176
YGR147C	YGR147C ... NAT2 N-terminal peptidyl-methionine peptide alpha-N-acetyltransferase acytoplasm*	-0.540078	5.04589	0.209761	0.654076	0.78622
YGR148C	YGR148C RP cluster RPL24B protein biosynthesis structural constituent of ribosome*cytosolic large ribosomal subunit (	1.23337	6.62586	3.22457	0.0944394	0.235633
YGR149W	YGR149W iESR cluster YGR149W biological process unknown molecular function unknown integral to membrane	-1.78356	3.93503	1.99792	0.179652	0.354352
YGR150C	YGR150C ... YGR150C biological process unknown molecular function unknown mitochondrion	0.764938	7.41399	2.39718	0.144154	0.309485
YGR152C	YGR152C PAC cluster RSR1 bipolar bud site selection* GTPase activity* plasma membrane*	-1.2749	7.47303	6.46177	0.0236672	0.0994547
YGR153W	YGR153W ... YGR153W biological process unknown molecular function unknown cellular component unknown	0.439277	8.3439	1.40489	0.255896	0.439798
YGR154C	YGR154C ... GTO1 biological process unknown molecular function unknown peroxisome	0.546638	8.33498	2.33056	0.149423	0.315186
YGR155W	YGR155W ... CYS4 cysteine biosynthesis cystathionine beta-synthase activitcytoplasm*	-1.3657	6.52331	2.26262	0.155047	0.321612
YGR157W	YGR157W ... CHO2 phosphatidylcholine biosynthes phosphatidylethanolamine N-methyltrendoplasmic reticulum	0.688822	4.0863	0.517886	0.483743	0.652682
YGR158C	YGR158C PAC cluster MTR3 35S primary transcript process 3'-5'-exoribonuclease activity nuclear exosome (RNase complex)*	0.735261	8.48089	3.41705	0.0860428	0.222742
YGR161C	YGR161C iESR cluster RTS3 protein amino acid dephosphory protein phosphatase type 2A activitcytoplasm*	0.559155	7.31196	0.713834	0.412568	0.593426
YGR161W-C	YGR161W-C ... YGR161W-C biological process unknown molecular function unknown cellular component unknown	0.382059	4.10588	0.227697	0.640698	0.776104
YGR163W	YGR163W ... GTR2 biological process unknown GTPase activity cytoplasm*	-0.776419	8.14689	3.55831	0.0804481	0.213573
YGR165W	YGR165W ... MRPS35 protein biosynthesis* structural constituent of ribosome mitochondrial small ribosomal subun	0.735765	8.8351	4.68549	0.048437	0.155286
YGR166W	YGR166W ... KRE11 ER to Golgi transport molecular function unknown TRAPP complex	0.728846	9.24924	6.30582	0.0251179	0.103169
YGR167W	YGR167W ... CLC1 endocytosis* structural molecule activity clathrin vesicle coat	0.830913	8.69727	5.13696	0.04003	0.136258
YGR168C	YGR168C ... YGR168C biological process unknown molecular function unknown cellular component unknown	0.667509	7.89282	2.32212	0.150108	0.315977
YGR169C	YGR169C ... PUS6 tRNA modification* pseudouridylate synthase activity cytoplasm*	1.08994	8.85714	4.82976	0.045542	0.148895
YGR169C-A	YGR169C-A ... YGR169C-A biological process unknown molecular function unknown cellular component unknown	0.809932	6.31852	1.13597	0.30478	0.492388
YGR170W	YGR170W ... PSD2 phosphatidylcholine biosynthes phosphatidylserine decarboxylase acvacuolar membrane (sensu Fungi)*	-2.61308	2.58257	15.3941	0.00156612	0.0189559
YGR171C	YGR171C ... MSM1 methionyl-tRNA aminoacylation methionine-tRNA ligase activity mitochondrion	0.499992	9.25788	3.00159	0.105438	0.25362
YGR172C	YGR172C ... YIP1 ER to Golgi transport* molecular function unknown endoplasmic reticulum membrane*	0.0401699	8.63204	0.00860228	0.927435	0.961605
YGR173W	YGR173W PAC cluster RBG2 biological process unknown GTP binding cytoplasm	1.04715	7.40398	3.84541	0.0703631	0.195138
YGR174C	YGR174C ... CBP4 protein complex assembly molecular function unknown mitochondrial membrane	1.03521	7.63639	4.85567	0.045044	0.147945
YGR174W-A	YGR174W-A ... YGR174W-A biological process unknown molecular function unknown cellular component unknown	0.277647	7.75073	0.224606	0.642956	0.777775
YGR175C	YGR175C ... ERG1 ergosterol biosynthesis squalene monooxygenase activity* endoplasmic reticulum*	1.50022	8.90155	20.5178	0.000487342	0.0117973
YGR177C	YGR177C ... ATF2 steroid metabolism alcohol O-acetyltransferase activitcytoplasm*	0.784538	8.69759	5.14871	0.0398352	0.135696
YGR178C	YGR178C ... PBP1 mRNA polyadenylylation molecular function unknown cytoplasm*	1.37655	9.61892	13.5263	0.00253549	0.0247618
YGR180C_1	YGR180C ... RNR4 DNA replication ribonucleoside-diphosphate reductascytoplasm*	1.06205	9.1601	8.75009	0.0105036	0.0578716
YGR180C_2	YGR180C ... RNR4 DNA replication ribonucleoside-diphosphate reductascytoplasm*	-1.39227	7.9126	8.21212	0.0125961	0.0642655
YGR181W	YGR181W ... TIM13 mitochondrial inner membrane p protein transporter activity mitochondrial intermembrane space*	0.825275	8.30513	3.49409	0.0829356	0.218487
YGR183C	YGR183C ... QCR9 aerobic respiration* ubiquinol-cytochrome-c reductase acrespiratory chain complex III (sens	0.732564	9.48035	6.42895	0.0239642	0.100148
YGR185C	YGR185C PAC cluster TYS1 tyrosyl-tRNA aminoacylation tyrosine-tRNA ligase activity cytoplasm*	-3.63719	4.7893	8.4095	0.0117767	0.0618175
YGR187C	YGR187C PAC cluster HGH1 biological process unknown molecular function unknown cytoplasm	0.235877	9.33727	0.573622	0.461548	0.634402
YGR189C	YGR189C ... CRH1 biological process unknown molecular function unknown cell wall (sensu Fungi)*	0.552917	8.0831	0.670974	0.426619	0.606732
YGR192C	YGR192C ... TDH3 glycolysis* glyceraldehyde-3-phosphate dehydrogcytoplasm*	0.00100052	8.67217	7.9466e-06	0.997791	0.998492
YGR193C	YGR193C ... PDX1 acetyl-CoA biosynthesis from p protein binding mitochondrion*	0.920564	9.19915	7.77259	0.0146702	0.0712529
YGR194C	YGR194C iESR cluster XKS1 xylulose catabolism xylulokinase activity cytoplasm	1.20691	9.88378	17.7412	0.000894598	0.0155292
YGR195W	YGR195W PAC cluster SKI6 35S primary transcript process 3'-5'-exoribonuclease activity nuclear exosome (RNase complex)*	0.876843	8.77896	7.32931	0.0171744	0.0795933
YGR196C	YGR196C ... FYV8 biological process unknown molecular function unknown cytoplasm	0.54938	9.30308	2.66301	0.125285	0.282021
YGR197C	YGR197C ... SNG1 response to drug molecular function unknown membrane	0.435121	7.01099	0.512965	0.48579	0.6537
YGR199W	YGR199W ... PMT6 O-linked glycosylation dolichyl-phosphate-mannose-protein endoplasmic reticulum	0.717457	9.21027	4.50586	0.0523507	0.162073
YGR200C	YGR200C PAC cluster ELP2 regulation of transcription fr RNA polymerase II transcription elotranscription elongation factor com	-1.91209	2.07207	10.9362	0.00527237	0.0370859
YGR201C	YGR201C iESR cluster YGR201C biological process unknown molecular function unknown cellular component unknown	0.362557	8.03025	0.723707	0.409435	0.590973
YGR202C	YGR202C ... PCT1 phosphatidylcholine biosynthes choline-phosphate cytidylyltransfernucleus*	0.394918	9.43709	1.74873	0.207514	0.385722
YGR203W	YGR203W ... YGR203W biological process unknown protein tyrosine phosphatase activicytoplasm*	-0.0571801	8.41547	0.0213703	0.885887	0.930626
YGR204C-A	YGR204C-A ... YGR204C-A biological process unknown molecular function unknown cellular component unknown	0.0835641	8.00335	0.0345946	0.855151	0.916579
YGR204W	YGR204W ... ADE3 purine base biosynthesis* formate-tetrahydrofolate ligase actcytoplasm*	0.989077	8.58893	2.16492	0.163603	0.332689
YGR205W	YGR205W ... YGR205W biological process unknown ATP binding cytoplasm*	-0.306772	8.92725	0.464481	0.506803	0.668346
YGR206W	YGR206W … MVB12 biological process unknown molecular function unknown | ESCRT-I subunit required to stabilize oligomers of the ESCRT-I core complex (Stp22p, Vps28p, Srn2p), which is involved in ubiquitin-dependent sorting of proteins into the endosome; deletion mutant is sensitive to rapamycin and nystatinYGR207C	0.511794	9.26671	2.8148	0.115869	0.267947
YGR207C	YGR207C ... YGR207C biological process unknown molecular function unknown mitochondrion	-0.675602	6.09135	0.779657	0.392353	0.578086
YGR208W	YGR208W ... SER2 serine family amino acid biosy phosphoserine phosphatase activity cytoplasm*	0.699718	9.31028	5.42806	0.0355175	0.12638
YGR209C	YGR209C iESR cluster TRX2 response to oxidative stress* thiol-disulfide exchange intermediacytosol*	-0.751672	8.11599	2.80687	0.116339	0.268624
YGR210C	YGR210C ... YGR210C biological process unknown molecular function unknown cytoplasm	1.13432	9.556	11.9474	0.00392303	0.0313079
YGR211W	YGR211W ... ZPR1 regulation of cell cycle protein binding cytoplasm*	0.46221	7.47064	0.680111	0.423561	0.60423
YGR212W	YGR212W ... SLI1 response to drug N-acetyltransferase activity plasma membrane*	0.341373	8.86521	0.920687	0.353789	0.543217
YGR213C	YGR213C ... RTA1 biological process unknown molecular function unknown integral to membrane	1.45221	9.73843	17.1062	0.00103622	0.016922
YGR214W	YGR214W RP cluster RPS0A protein biosynthesis* structural constituent of ribosome cytosolic small ribosomal subunit (	1.10837	9.53153	12.85	0.00304602	0.0269697
YGR215W	YGR215W ... RSM27 protein biosynthesis structural constituent of ribosome mitochondrial small ribosomal subun	1.21329	8.93864	9.39632	0.00850079	0.0504395
YGR216C	YGR216C ... GPI1 GPI anchor biosynthesis molecular function unknown membrane	-0.0222219	7.74311	0.0023445	0.962075	0.97907
YGR220C	YGR220C ... MRPL9 protein biosynthesis* structural constituent of ribosome*mitochondrial large ribosomal subun	0.864141	8.262	5.20108	0.0389807	0.133787
YGR221C	YGR221C ... TOS2 budding cell bud growth molecular function unknown bud neck*	1.03998	7.92583	5.3676	0.0364034	0.12831
YGR222W	YGR222W ... PET54 protein biosynthesis* RNA binding* mitochondrial inner membrane*	0.818957	8.58926	5.51396	0.034302	0.123628
YGR223C	YGR223C ... HSV2 biological process unknown phosphoinositide binding cytoplasm*	0.871823	8.36641	5.81223	0.0304437	0.114546
YGR224W	YGR224W ... AZR1 azole transport azole transporter activity plasma membrane	-1.01061	2.9777	1.22092	0.288055	0.472581
YGR225W	YGR225W ... AMA1 sporulation (sensu Fungi)* enzyme activator activity anaphase-promoting complex	0.748836	8.36831	3.82562	0.0710078	0.19609
YGR226C	YGR226C ... YGR226C biological process unknown molecular function unknown cellular component unknown	-2.15767	7.35537	14.2244	0.002109	0.0223961
YGR227W	YGR227W ... DIE2 N-linked glycosylation* dolichyl-phosphate-glucose-glycolipendoplasmic reticulum membrane	0.634358	8.47404	0.759875	0.398265	0.582612
YGR229C	YGR229C PAC cluster SMI1 cell wall organization and bio molecular function unknown nucleus*	0.673237	8.31641	3.29749	0.091147	0.229684
YGR230W	YGR230W ... BNS1 meiosis molecular function unknown cellular component unknown	0.870685	9.19011	6.45831	0.0236983	0.0994617
YGR231C	YGR231C ... PHB2 protein folding* molecular function unknown mitochondrion*	1.97161	7.4882	12.2122	0.00363873	0.0303294
YGR232W	YGR232W ... NAS6 proteolysis and peptidolysis molecular function unknown proteasome regulatory particle (sen	0.955977	8.14606	4.65097	0.0491614	0.156457
YGR233C	YGR233C ... PHO81 phosphate metabolism cyclin-dependent protein kinase inhcytoplasm*	1.20137	8.0571	8.54342	0.0112559	0.0605575
YGR234W	YGR234W ... YHB1 response to stress nitric oxide reductase activity cytoplasm*	0.367568	8.12746	0.79209	0.388706	0.575098
YGR235C	YGR235C ... YGR235C biological process unknown molecular function unknown mitochondrion	-0.713755	7.3408	1.65452	0.219485	0.400274
YGR236C	YGR236C ... SPG1 biological process unknown molecular function unknown mitochondrion	0.82175	7.63364	3.35021	0.0888526	0.227301
YGR237C	YGR237C iESR cluster YGR237C biological process unknown molecular function unknown cytoplasm	0.613707	7.5817	1.14004	0.303948	0.491566
YGR238C	YGR238C ... KEL2 conjugation with cellular fusi molecular function unknown bud neck*	1.85572	3.96918	2.10368	0.169271	0.340864
YGR239C	YGR239C ... PEX21 protein-peroxisome targeting protein binding* cytosol*	-0.940538	8.26964	5.2079	0.0388711	0.133634
YGR240C	YGR240C ... PFK1 glycolysis 6-phosphofructokinase activity cytoplasm*	-1.10038	6.64711	2.08607	0.170946	0.34272
YGR243W	YGR243W ... FMP43 biological process unknown molecular function unknown mitochondrion	1.48746	9.45675	25.4439	0.000186687	0.00736579
YGR244C	YGR244C ... LSC2 tricarboxylic acid cycle* succinate-CoA ligase (ADP-forming) mitochondrion	-0.516844	5.65734	0.337469	0.570651	0.721398
YGR246C	YGR246C ... BRF1 transcription initiation from RNA polymerase III transcription fatranscription factor TFIIIB complex	-3.37878	5.32304	9.0842	0.00940708	0.0532483
YGR247W	YGR247W ... CPD1 meiosis* "2',3'-cyclic-nucleotide 3'-phosphod"clathrin-coated vesicle | YGR248W	0.700743	8.20878	3.25664	0.092974	0.232486
YGR248W	YGR248W iESR cluster SOL4 biological process unknown 6-phosphogluconolactonase activity cytoplasm*	-0.957376	5.4204	0.737516	0.405114	0.586849
YGR249W	YGR249W ... MGA1 filamentous growth molecular function unknown cellular component unknown	-1.49338	7.44722	6.61216	0.02236	0.09546
YGR250C	YGR250C iESR cluster YGR250C biological process unknown RNA binding cytoplasm	0.0223519	4.26751	0.000376995	0.984787	0.99176
YGR252W	YGR252W ... GCN5 histone acetylation* histone acetyltransferase activity*SAGA complex*	0.250019	7.01245	0.14065	0.71333	0.829007
YGR253C	YGR253C ... PUP2 response to stress* endopeptidase activity "proteasome core complex, alpha-subu" | YGR254W	0.0648067	8.55614	0.0342701	0.855824	0.916877
YGR254W	YGR254W ... ENO1 glycolysis* phosphopyruvate hydratase activity cytoplasm*	0.195165	7.91564	0.178825	0.678894	0.804805
YGR255C	YGR255C ... COQ6 ubiquinone metabolism ubiquinone biosynthesis monooxygenamitochondrion*	-1.16425	8.06173	7.56061	0.0158106	0.0745638
YGR256W	YGR256W iESR cluster GND2 glucose metabolism phosphogluconate dehydrogenase (deccytosol	-0.399065	8.70376	1.14539	0.302861	0.490156
YGR257C	YGR257C ... MTM1 transport* transporter activity* mitochondrion*	-1.50644	7.36303	4.66894	0.0487826	0.156071
YGR258C	YGR258C ... RAD2 nucleotide-excision repair, DN single-stranded DNA specific endodenucleotide excision repair factor 3 | YGR259C	-1.96247	8.02405	7.74698	0.0148027	0.0717436
YGR260W	YGR260W ... TNA1 nicotinamide mononucleotide tr nicotinamide mononucleotide permeasmitochondrion*	0.211305	8.30685	0.33524	0.571911	0.722388
YGR261C	YGR261C ... APL6 vesicle-mediated transport* molecular function unknown AP-3 adaptor complex	0.796416	7.74377	3.32123	0.0901051	0.228705
YGR262C	YGR262C ... BUD32 protein amino acid phosphoryla protein serine/threonine kinase actcytoplasm*	0.598248	7.57446	1.13679	0.304613	0.492292
YGR263C	YGR263C … SAY1 biological process unknown molecular function unknown	0.0224397	8.69548	0.00159859	0.968679	0.982715
YGR264C	YGR264C PAC cluster MES1 methionyl-tRNA aminoacylation methionine-tRNA ligase activity cytoplasm*	0.0979604	6.5771	0.0194661	0.891052	0.933298
YGR266W	YGR266W ... YGR266W biological process unknown molecular function unknown mitochondrion*	-0.308297	6.44787	0.173276	0.683611	0.807034
YGR267C	YGR267C ... FOL2 folic acid and derivative bios GTP cyclohydrolase I activity cytoplasm*	-0.344787	6.46478	0.235542	0.635051	0.772759
YGR268C	YGR268C ... HUA1 actin cortical patch assembly molecular function unknown cytoplasm	1.28416	7.71719	3.97025	0.0664528	0.188976
YGR270W	YGR270W ... YTA7 protein catabolism ATPase activity nucleus	0.375635	4.78828	0.197234	0.663841	0.79272
YGR271C-A	YGR271C-A ... EFG1 biological process unknown molecular function unknown nucleolus	-0.0914753	8.09311	0.0401281	0.844149	0.909069
YGR271W	YGR271W ... SLH1 regulation of translation RNA helicase activity cytoplasm	-0.56662	4.71886	0.460768	0.508479	0.6696
YGR273C	YGR273C ... YGR273C biological process unknown molecular function unknown cellular component unknown	0.615012	8.96468	3.84875	0.0702548	0.194989
YGR277C	YGR277C … CAB4 coenzyme A biosynthesis pantetheine-phosphate adenylyl | Probable pantetheine-phosphate adenylyltransferase (PPAT), which catalyzes the fourth step in the biosynthesis of coenzyme A from pantothenate; null mutant lethality is complemented by E. coli coaD (encoding PPAT); widely conservedYGR278W	-0.00609344	6.6009	5.89407e-05	0.993984	0.996393
YGR278W	YGR278W ... CWC22 nuclear mRNA splicing, via spl molecular function unknown spliceosome complex | YGR279C	-0.925031	5.74635	0.438633	0.51868	0.677141
YGR279C	YGR279C ... SCW4 conjugation with cellular fusi glucosidase activity cell wall (sensu Fungi)	1.15322	9.02553	7.15164	0.0183153	0.0826582
YGR280C	YGR280C PAC cluster PXR1 35S primary transcript process RNA binding nucleolus	0.575969	7.91508	1.49847	0.241375	0.424786
YGR282C	YGR282C ... BGL2 cell wall organization and bio "glucan 1,3-beta-glucosidase activit"cell wall (sensu Fungi) | YGR283C	1.55574	7.60206	9.24003	0.00894131	0.0517941
YGR283C	YGR283C PAC cluster YGR283C biological process unknown molecular function unknown nucleolus	-0.533339	6.48579	0.323731	0.578508	0.727692
YGR284C	YGR284C ... ERV29 ER to Golgi transport molecular function unknown COPII-coated vesicle	-0.383614	7.65709	0.421122	0.52702	0.685081
YGR285C	YGR285C PAC cluster ZUO1 protein folding unfolded protein binding cytoplasm*	-1.03898	6.3487	0.815954	0.381848	0.569674
YGR286C	YGR286C ... BIO2 biotin biosynthesis biotin synthase activity mitochondrion	-0.873412	7.58783	2.39157	0.144589	0.309923
YGR287C	YGR287C ... YGR287C biological process unknown "hydrolase activity, hydrolyzing O-g"mitochondrion | YGR288W	-0.817992	7.7238	2.90417	0.110729	0.260966
YGR288W	YGR288W ... MAL13 regulation of transcription, D transcription factor activity nucleus | YGR289C	0.768308	7.67791	2.31794	0.150448	0.316254
YGR295C	YGR295C ... COS6 biological process unknown molecular function unknown vacuole (sensu Fungi)	-1.06606	6.04153	1.40989	0.255092	0.438913
YHL001W	YHL001W RP cluster RPL14B protein biosynthesis structural constituent of ribosome*cytosolic large ribosomal subunit (	0.139678	8.08397	0.0607903	0.808877	0.885543
YHL002W	YHL002W ... HSE1 protein-vacuolar targeting protein binding endosome	-2.51551	3.7656	5.81589	0.0303996	0.114546
YHL004W	YHL004W ... MRP4 protein biosynthesis structural constituent of ribosome*mitochondrial small ribosomal subun	0.525856	7.69562	1.43683	0.250813	0.434507
YHL007C	YHL007C ... STE20 protein amino acid phosphoryla protein serine/threonine kinase actincipient bud site*	-2.06684	4.29117	2.9459	0.108424	0.257631
YHL008C	YHL008C ... YHL008C biological process unknown transporter activity vacuole (sensu Fungi)	1.67777	4.76617	3.55586	0.0805413	0.213573
YHL009C	YHL009C ... YAP3 regulation of transcription fr transcription factor activity nucleus	1.22	8.82318	10.9672	0.00522367	0.0368979
YHL010C	YHL010C … ETP1 biological process unknown nuclear localization sequence | Putative protein of unknown function that is required for growth on ethanol; contains a zinc finger region and has homology to human BRAP2, which is a cytoplasmic protein that binds nuclear localization sequencesYHL011C	0.141063	7.99817	0.128664	0.725245	0.83538
YHL011C	YHL011C PAC cluster PRS3 histidine biosynthesis* ribose-phosphate diphosphokinase accytoplasm	0.195678	9.0546	0.419903	0.52761	0.685652
YHL012W	YHL012W ... YHL012W biological process unknown molecular function unknown cellular component unknown	0.352509	8.49202	0.934294	0.350368	0.539238
YHL013C	YHL013C … PAC cluster OTU2 biological process unknown molecular function unknown | Protein of unknown function that may interact with ribosomes, based on co-purification experiments; member of the ovarian tumor-like (OTU) superfamily of predicted cysteine proteases; shows cytoplasmic localizationYHL014C	0.737012	8.95974	4.69469	0.048246	0.155217
YHL014C	YHL014C ... YLF2 biological process unknown molecular function unknown mitochondrion	0.516727	8.84059	1.70326	0.213183	0.393231
YHL015W	YHL015W ... RPS20 protein biosynthesis structural constituent of ribosome cytosolic small ribosomal subunit (	-0.290367	7.83973	0.399322	0.537758	0.694264
YHL015W-A	YHL015W-A ... YHL015W-A biological process unknown molecular function unknown cellular component unknown	0.37775	7.95375	0.580333	0.458991	0.631842
YHL016C	YHL016C ... DUR3 urea transport urea transporter activity plasma membrane	0.612894	5.83036	0.371985	0.551826	0.705351
YHL017W	YHL017W ... YHL017W biological process unknown molecular function unknown clathrin-coated vesicle	-0.0693403	7.12851	0.0130474	0.910703	0.948857
YHL019C	YHL019C ... APM2 vesicle-mediated transport clathrin binding AP-1 adaptor complex	-1.76944	4.15127	1.80866	0.200335	0.378152
YHL020C	YHL020C ... OPI1 positive regulation of transcr transcription corepressor activity nucleus	-1.16457	5.0368	1.17133	0.29766	0.483803
YHL022C	YHL022C ... SPO11 meiotic DNA double-strand brea "endodeoxyribonuclease activity, pro"nuclear chromosome | YHL023C	0.925085	7.41589	2.98015	0.106576	0.255278
YHL026C	YHL026C ... YHL026C biological process unknown molecular function unknown cellular component unknown	-2.8371	6.81271	8.87806	0.010067	0.0558441
YHL027W	YHL027W ... RIM101 sporulation (sensu Fungi)* specific transcriptional repressor nucleus	-1.11657	7.52595	3.128	0.0990233	0.243042
YHL028W	YHL028W ... WSC4 cell wall organization and bio transmembrane receptor activity endoplasmic reticulum membrane*	-1.13053	4.72087	0.603021	0.450521	0.626063
YHL030W	YHL030W ... ECM29 protein catabolism protein binding cytoplasm*	-1.43748	2.09261	6.07178	0.0274944	0.109281
YHL031C	YHL031C ... GOS1 vesicle fusion* v-SNARE activity integral to membrane	0.514814	9.2744	2.88681	0.111705	0.262344
YHL032C	YHL032C ... GUT1 glycerol metabolism glycerol kinase activity cytoplasm	1.21982	5.8237	1.48207	0.24384	0.427775
YHL033C	YHL033C RP cluster RPL8A protein biosynthesis structural constituent of ribosome cytosolic large ribosomal subunit (	0.285921	8.69838	0.655291	0.431951	0.611119
YHL034C	YHL034C ... SBP1 RNA metabolism RNA binding nucleolus	-2.12097	8.9136	31.6119	6.61464e-05	0.00403294
YHL039W	YHL039W PAC cluster YHL039W biological process unknown molecular function unknown cytoplasm	-4.04751	3.94071	14.5829	0.0019224	0.0214202
YHL040C	YHL040C ... ARN1 iron-siderophore transport siderophore-iron transporter activiendosome*	-0.859376	3.59701	0.849574	0.372491	0.562444
YHL042W	YHL042W ... YHL042W biological process unknown molecular function unknown cellular component unknown	0.299359	8.87656	0.576968	0.46027	0.632999
YHL043W	YHL043W ... ECM34 cell wall organization and bio molecular function unknown cellular component unknown	0.600217	8.26507	2.32471	0.149898	0.31568
YHL044W	YHL044W ... YHL044W biological process unknown molecular function unknown plasma membrane	1.02468	8.90394	11.077	0.00505569	0.0363604
YHL047C	YHL047C ... ARN2 iron ion homeostasis* siderophore-iron transporter activiplasma membrane*	-2.92646	2.79328	18.3234	0.000783996	0.014215
YHR001W-A	YHR001W-A ... QCR10 aerobic respiration* ubiquinol-cytochrome-c reductase acmitochondrion*	0.283629	8.25749	0.445387	0.515528	0.674062
YHR003C	YHR003C ... YHR003C biological process unknown molecular function unknown mitochondrion	-1.20328	7.25557	4.55968	0.0511401	0.160068
YHR004C	YHR004C ... NEM1 sporulation (sensu Fungi)* molecular function unknown mitochondrion*	0.280068	8.20653	0.448747	0.513973	0.67312
YHR005C	YHR005C ... GPA1 signal transduction during con GTPase activity plasma membrane*	-0.673541	9.53959	2.66068	0.125437	0.282186
YHR006W	YHR006W ... STP2 positive regulation of transcr specific RNA polymerase II transcrinucleus	0.0637167	9.2196	0.0342658	0.855833	0.916877
YHR007C	YHR007C ... ERG11 ergosterol biosynthesis sterol 14-demethylase activity endoplasmic reticulum	1.362	8.57522	12.1852	0.00366655	0.0303943
YHR007C-A	YHR007C-A ... YHR007C-A biological process unknown molecular function unknown cellular component unknown	0.392207	8.00747	1.05931	0.321058	0.51035
YHR008C	YHR008C ... SOD2 replicative cell aging* manganese superoxide dismutase actimitochondrion*	-5.11413	7.20714	46.408	9.03815e-06	0.0012854
YHR009C	YHR009C ... YHR009C biological process unknown molecular function unknown cytoplasm	-1.03151	3.08946	1.17323	0.297283	0.483364
YHR010W	YHR010W RP cluster RPL27A protein biosynthesis structural constituent of ribosome cytosolic large ribosomal subunit (	-0.59589	8.65147	2.3915	0.144594	0.309923
YHR011W	YHR011W ... DIA4 aerobic respiration* serine-tRNA ligase activity cytoplasm*	0.0600623	8.21231	0.0249901	0.876679	0.92656
YHR012W	YHR012W ... VPS29 retrograde transport, endosome molecular function unknown endosome* | YHR013C	-0.162336	7.96193	0.120749	0.733461	0.841298
YHR013C	YHR013C PAC cluster ARD1 protein amino acid acetylation peptide alpha-N-acetyltransferase acytoplasm*	0.633457	8.47066	2.44177	0.140756	0.304169
YHR014W	YHR014W ... SPO13 positive regulation of sister protein binding nucleus	-0.229457	7.02347	0.145953	0.708246	0.825107
YHR015W	YHR015W ... MIP6 mRNA-nucleus export RNA binding nuclear pore	0.687641	8.50918	2.83008	0.11497	0.266792
YHR017W	YHR017W ... YSC83 biological process unknown molecular function unknown mitochondrion	-0.834605	6.72324	0.919978	0.353969	0.543309
YHR018C	YHR018C ... ARG4 arginine biosynthesis argininosuccinate lyase activity cytosol	1.29917	7.68771	5.47748	0.0348122	0.124832
YHR021C	YHR021C PAC cluster RPS27B protein biosynthesis structural constituent of ribosome cytosolic small ribosomal subunit (	1.00832	8.25013	5.27387	0.0378286	0.13172
YHR021W-A	YHR021W-A ... ECM12 cell wall organization and bio molecular function unknown cellular component unknown	-1.41433	6.86597	2.72587	0.121276	0.276793
YHR022C	YHR022C ... YHR022C biological process unknown molecular function unknown cellular component unknown	1.1793	8.53187	6.35351	0.0246635	0.101854
YHR022C-A	YHR022C-A ... YHR022C-A biological process unknown molecular function unknown cellular component unknown	0.815849	10.1274	9.82649	0.00741212	0.0458924
YHR023W	YHR023W ... MYO1 response to osmotic stress* microfilament motor activity contractile ring (sensu Saccharomyc	-3.36356	3.85581	9.31899	0.00871555	0.0513124
YHR024C	YHR024C ... MAS2 mitochondrial protein processi mitochondrial processing peptidase mitochondrial processing peptidase	-1.50656	5.39742	1.37041	0.26154	0.445293
YHR025W	YHR025W PAC cluster THR1 methionine metabolism* homoserine kinase activity cellular component unknown	0.348074	9.18998	0.645285	0.435408	0.615004
YHR026W	YHR026W PAC cluster PPA1 vacuolar acidification hydrogen-transporting ATPase activiintegral to membrane*	0.43499	8.60128	1.3719	0.261294	0.445293
YHR028C	YHR028C ... DAP2 protein processing dipeptidyl-peptidase and tripeptidyvacuolar membrane (sensu Fungi)	0.75104	8.25466	3.80571	0.0716633	0.197183
YHR029C	YHR029C … YHI9 biological process unknown molecular function unknown | Protein of unknown function; null mutant is defective in unfolded protein response; possibly involved in a membrane regulation metabolic pathway; member of the PhzF superfamily, though most likely not involved in phenazine productionYHR030C	1.26104	8.67455	14.4955	0.00196609	0.0217176
YHR030C	YHR030C ... SLT2 cell wall organization and bio MAP kinase activity cytoplasm*	1.81544	8.58978	28.0864	0.000117389	0.00573481
YHR031C	YHR031C ... RRM3 DNA replication DNA helicase activity* nuclear telomeric heterochromatin	0.869436	8.28271	5.54333	0.0338975	0.122824
YHR032W	YHR032W ... YHR032W biological process unknown molecular function unknown cellular component unknown	-0.181263	8.53276	0.316729	0.582599	0.731037
YHR033W	YHR033W ... YHR033W biological process unknown molecular function unknown cytoplasm	0.9173	9.00446	8.3229	0.0121284	0.0631537
YHR034C	YHR034C ... PIH1 rRNA processing* molecular function unknown cytoplasm*	0.161567	8.48225	0.0990475	0.757679	0.858103
YHR035W	YHR035W ... YHR035W biological process unknown molecular function unknown cellular component unknown	-1.72521	7.55922	11.2059	0.00486615	0.0358928
YHR036W	YHR036W … BRL1 biological process unknown molecular function unknown | Essential nuclear envelope integral membrane protein identified as a suppressor of a conditional mutation in the major karyopherin, CRM1; homologous to and interacts with Brr6p, a nuclear envelope protein involved in nuclear exportYHR037W	-0.792664	7.78745	2.63128	0.12737	0.285547
YHR037W	YHR037W ... PUT2 glutamate biosynthesis* 1-pyrroline-5-carboxylate dehydrogemitochondrion	0.844962	7.89795	2.40146	0.143824	0.309183
YHR038W	YHR038W ... RRF1 protein biosynthesis translation termination factor actimitochondrion	0.512506	8.42234	1.90421	0.189535	0.366273
YHR039C	YHR039C ... MSC7 meiotic recombination molecular function unknown endoplasmic reticulum	1.00513	8.53775	7.57221	0.0157456	0.0744666
YHR040W	YHR040W ... BCD1 snoRNA metabolism nucleic acid binding cytoplasm*	-0.0464957	4.82348	0.00252924	0.96061	0.97877
YHR041C	YHR041C ... SRB2 transcription from RNA polymer RNA polymerase II transcription medmediator complex	0.656481	8.75157	3.35292	0.0887366	0.22726
YHR042W	YHR042W PAC cluster NCP1 ergosterol biosynthesis electron transporter activity mitochondrion*	0.658647	8.85973	3.1878	0.0961539	0.238212
YHR044C	YHR044C ... DOG1 glucose metabolism 2-deoxyglucose-6-phosphatase activicellular component unknown	0.364015	6.52708	0.246639	0.627261	0.766822
YHR045W	YHR045W ... YHR045W biological process unknown molecular function unknown endoplasmic reticulum	0.571942	9.46911	4.29176	0.0575149	0.171639
YHR046C	YHR046C ... INM1 inositol phosphate dephosphory inositol-1(or 4)-monophosphatase accytoplasm*	0.0949161	8.43412	0.0772574	0.785166	0.873668
YHR047C	YHR047C … AAP1 proteolysis and peptidolysis* aminopeptidase activity cytoplasm* | Arginine/alanine aminopeptidase, overproduction stimulates glycogen accumulationYHR048W	-1.95189	7.4542	14.6762	0.00187703	0.0211444
YHR048W	YHR048W … YHK8 drug transport drug transporter activity	0.299271	7.74403	0.225158	0.642551	0.777673
YHR049W	YHR049W ... FSH1 biological process unknown serine hydrolase activity cytoplasm*	0.32248	8.98386	0.982774	0.338563	0.52731
YHR050W	YHR050W ... SMF2 manganese ion transport "di-, tri-valent inorganic cation tr"mitochondrion* | YHR050W-A	-0.148295	6.91131	0.039001	0.846323	0.910763
YHR050W-A	YHR050W-A ... YHR050W-A biological process unknown molecular function unknown cellular component unknown	-0.988492	2.74486	1.47139	0.245463	0.428994
YHR051W	YHR051W ... COX6 aerobic respiration* cytochrome-c oxidase activity respiratory chain complex IV (sensu	-2.57068	2.603	14.2797	0.00207891	0.022314
YHR057C	YHR057C ... CPR2 biological process unknown peptidyl-prolyl cis-trans isomerasecellular component unknown	0.420908	6.15877	0.268091	0.612807	0.754977
YHR059W	YHR059W ... FYV4 biological process unknown molecular function unknown mitochondrion	0.167887	9.3241	0.32514	0.577692	0.727068
YHR060W	YHR060W ... VMA22 protein complex assembly* unfolded protein binding endoplasmic reticulum membrane	-0.585716	8.22572	2.33162	0.149338	0.315186
YHR061C	YHR061C ... GIC1 establishment of cell polarity small GTPase regulator activity bud neck*	-1.22165	7.91373	8.50543	0.0114009	0.0607559
YHR064C	YHR064C PAC cluster SSZ1 protein biosynthesis unfolded protein binding cytoplasm	-0.611064	3.06706	0.594937	0.715541	0.830245
YHR065C	YHR065C PAC cluster RRP3 35S primary transcript process ATP-dependent RNA helicase activitynucleolus	0.799019	7.60211	2.08719	0.170839	0.34272
YHR066W	YHR066W PAC cluster SSF1 ribosomal large subunit assemb rRNA binding nucleolus	0.394374	8.56788	0.84635	0.373373	0.563216
YHR067W	YHR067W ... HTD2 fatty acid biosynthesis 3-hydroxyacyl-[acyl-carrier proteinmitochondrion	-1.21673	7.69214	5.9972	0.0283063	0.111134
YHR068W	YHR068W PAC cluster DYS1 hypusine biosynthesis from pep "transferase activity, transferring"cytoplasm | YHR069C	-2.32016	5.97645	1.99376	0.180077	0.354775
YHR070W	YHR070W ... TRM5 tRNA methylation tRNA (guanine) methyltransferase accytoplasm*	0.0833795	8.48743	0.0402113	0.84399	0.909069
YHR071W	YHR071W ... PCL5 cell cycle cyclin-dependent protein kinase regcyclin-dependent protein kinase hol	-0.476397	6.54461	0.398635	0.538103	0.69432
YHR072W-A	YHR072W-A ... NOP10 rRNA modification* RNA binding small nucleolar ribonucleoprotein c	0.172567	8.25772	0.224383	0.643119	0.777775
YHR073W	YHR073W ... OSH3 steroid biosynthesis oxysterol binding cytoplasm	-1.33125	8.0678	9.79647	0.00748262	0.0460529
YHR074W	YHR074W ... QNS1 biological process unknown "hydrolase activity, acting on carbo"cytoplasm* | YHR075C	-6.10984	5.58948	29.9654	8.59532e-05	0.00449624
YHR075C	YHR075C ... PPE1 protein biosynthesis* structural constituent of ribosome*mitochondrial small ribosomal subun	0.465832	8.75383	1.88536	0.191605	0.368366
YHR076W	YHR076W ... PTC7 biological process unknown protein phosphatase type 2C activitmitochondrion	-0.608939	8.61242	2.06722	0.172762	0.345448
YHR077C	YHR077C ... NMD2 mRNA catabolism* protein binding cytoplasm*	0.407554	8.20407	0.453001	0.512016	0.672493
YHR078W	YHR078W ... YHR078W biological process unknown molecular function unknown cellular component unknown	-3.80142	7.28627	16.5515	0.0011813	0.0174861
YHR079C	YHR079C ... IRE1 protein amino acid phosphoryla protein serine/threonine kinase actendoplasmic reticulum membrane*	-1.45832	8.0934	8.70793	0.0106522	0.0584781
YHR081W	YHR081W ... LRP1 DNA repair* molecular function unknown nuclear exosome (RNase complex)	-0.60292	8.71872	3.6726	0.0762387	0.205434
YHR082C	YHR082C ... KSP1 protein amino acid phosphoryla protein serine/threonine kinase actnucleus	-6.05042	7.87413	77.5058	4.89045e-07	0.000202331
YHR083W	YHR083W ... SAM35 mitochondrial outer membrane p protein binding mitochondrial outer membrane*	1.08697	8.59411	5.35657	0.0365678	0.128609
YHR084W	YHR084W ... STE12 pseudohyphal growth* transcription factor activity nucleus	0.668921	5.89904	0.488893	0.496027	0.660837
YHR085W	YHR085W ... IPI1 rRNA processing* molecular function unknown nucleus*	0.205384	7.23836	0.115743	0.738816	0.84545
YHR086W	YHR086W ... NAM8 nuclear mRNA splicing, via spl RNA binding* commitment complex* | YHR086W-A	-3.78029	3.56501	21.3275	0.000412252	0.011002
YHR086W-A	YHR086W-A ... YHR086W-A biological process unknown molecular function unknown cellular component unknown	-0.484417	7.43635	0.857931	0.370218	0.560314
YHR087W	YHR087W … iESR cluster RTC3 RNA metabolism molecular function unknown | Protein of unknown function involved in RNA metabolism; has structural similarity to SBDS, the human protein mutated in Shwachman-Diamond Syndrome (the yeast SBDS ortholog = SDO1); null mutation suppresses cdc13-1 temperature sensitivityYHR088W	0.444034	9.24585	2.09667	0.169935	0.341596
YHR088W_1	YHR088W PAC cluster RPF1 ribosomal large subunit assemb rRNA primary transcript binding nucleolus	-1.36448	6.09095	1.94593	0.185052	0.362111
YHR088W_2	YHR088W PAC cluster RPF1 ribosomal large subunit assemb rRNA primary transcript binding nucleolus	-1.38199	6.95431	1.4809	0.244017	0.427782
YHR089C	YHR089C PAC cluster GAR1 rRNA modification* RNA binding nucleolus*	1.24145	8.58057	10.7474	0.00557991	0.038476
YHR090C	YHR090C ... YNG2 chromatin modification enzyme activator activity nucleus*	0.825945	8.07038	4.52627	0.0518876	0.161298
YHR091C	YHR091C ... MSR1 protein biosynthesis* arginine-tRNA ligase activity mitochondrion	-0.863075	7.53073	2.64104	0.126724	0.28452
YHR092C	YHR092C ... HXT4 hexose transport glucose transporter activity* plasma membrane	-1.41291	5.31622	2.10549	0.1691	0.34067
YHR097C	YHR097C iESR cluster YHR097C biological process unknown molecular function unknown cytoplasm*	-0.960359	6.38226	1.76093	0.206026	0.383756
YHR100C	YHR100C … GEP4 biological process unknown molecular function unknown	-0.47288	8.26122	1.1157	0.30897	0.496697
YHR101C	YHR101C ... BIG1 cell wall biosynthesis (sensu molecular function unknown endoplasmic reticulum*	0.682734	7.38902	0.891608	0.361265	0.552088
YHR103W	YHR103W ... SBE22 cell wall organization and bio molecular function unknown cytoplasm	-0.593404	6.45454	0.634384	0.439227	0.617343
YHR104W	YHR104W iESR cluster GRE3 response to stress* aldo-keto reductase activity* cytoplasm*	-0.259025	8.62415	0.370647	0.552532	0.705351
YHR106W	YHR106W ... TRR2 response to oxidative stress thioredoxin-disulfide reductase actmitochondrion	-1.595	7.33483	5.75409	0.0311541	0.11631
YHR107C	YHR107C ... CDC12 cell wall organization and bio GTPase activity* cytoplasm*	0.383147	8.26864	0.502687	0.490115	0.656277
YHR108W	YHR108W ... GGA2 Golgi to vacuole transport molecular function unknown Golgi trans face	0.137286	8.63507	0.166899	0.689145	0.812092
YHR109W	YHR109W ... CTM1 protein modification [cytochrome c]-lysine N-methyltranscytosol	-1.48532	7.82606	6.64774	0.0220632	0.0946367
YHR110W	YHR110W ... ERP5 secretory pathway molecular function unknown integral to membrane	0.531439	7.89032	1.28486	0.276288	0.460118
YHR111W	YHR111W ... UBA4 protein modification URM1 activating enzyme activity cytoplasm	-0.930999	7.22573	2.22059	0.158657	0.325982
YHR112C	YHR112C iESR cluster YHR112C sulfur metabolism cystathionine beta-lyase activity cytoplasm	-0.125139	8.39626	0.0906437	0.767844	0.863896
YHR113W	YHR113W ... YHR113W proteolysis and peptidolysis metalloendopeptidase activity* cytoplasm*	0.631692	8.2875	2.8637	0.113022	0.264453
YHR114W	YHR114W ... BZZ1 actin filament organization* molecular function unknown cytoplasm*	0.410455	8.1195	0.529828	0.478837	0.649925
YHR115C	YHR115C ... DMA1 mitotic spindle checkpoint* molecular function unknown cytoplasm	-0.969205	6.27599	1.51625	0.238741	0.421291
YHR116W	YHR116W ... COX23 aerobic respiration molecular function unknown cytoplasm*	0.0784712	7.68029	0.0144511	0.906045	0.945087
YHR117W	YHR117W ... TOM71 biological process unknown protein transporter activity mitochondrial outer membrane	-0.285216	8.05138	0.515864	0.484583	0.652853
YHR118C	YHR118C ... ORC6 DNA replication initiation* DNA replication origin binding pre-replicative complex*	1.11092	7.68171	5.46326	0.0350134	0.125272
YHR120W	YHR120W ... MSH1 DNA repair ATP binding mitochondrion	0.257498	7.44044	0.260775	0.617651	0.758394
YHR121W	YHR121W ... LSM12 RNA metabolism RNA binding cytoplasm*	0.19971	7.47785	0.136775	0.717117	0.830245
YHR122W	YHR122W ... YHR122W transcription molecular function unknown cytoplasm*	0.874087	8.32516	4.31126	0.0570203	0.170723
YHR123W	YHR123W ... EPT1 phosphatidylethanolamine biosy ethanolaminephosphotransferase actiendoplasmic reticulum	0.493362	8.54274	1.8433	0.19633	0.37368
YHR124W	YHR124W ... NDT80 meiosis* transcription factor activity nuclear chromosome	-2.48026	7.51016	19.3825	0.000620638	0.0129565
YHR126C	YHR126C … ANS1 biological process unknown molecular function unknown	-0.112283	8.16199	0.0810316	0.780127	0.871176
YHR127W	YHR127W ... YHR127W biological process unknown molecular function unknown nucleus	-0.299068	7.64646	0.14813	0.70619	0.823764
YHR128W	YHR128W RP cluster FUR1 pyrimidine salvage uracil phosphoribosyltransferase accellular component unknown	1.34515	8.63003	15.9733	0.001358	0.0179041
YHR129C	YHR129C ... ARP1 establishment of mitotic spind structural constituent of cytoskeledynactin complex	0.114901	8.48864	0.117726	0.73668	0.843641
YHR131C	YHR131C ... YHR131C biological process unknown molecular function unknown cytoplasm	-3.7217	5.64628	6.925	0.019901	0.0873669
YHR132C	YHR132C ... ECM14 cell wall organization and bio metalloendopeptidase activity vacuole (sensu Fungi)	0.570004	8.39713	1.99522	0.179928	0.354636
YHR132W-A	YHR132W-A ... YHR132W-A biological process unknown molecular function unknown cytoplasm*	1.44835	6.06337	3.37486	0.0878037	0.225632
YHR133C	YHR133C PAC cluster NSG1 biological process unknown molecular function unknown cellular component unknown	-0.0472055	7.6604	0.0100635	0.921534	0.957075
YHR134W	YHR134W ... WSS1 protein sumoylation molecular function unknown cellular component unknown	0.594091	8.08653	1.73619	0.209059	0.387388
YHR135C	YHR135C ... YCK1 protein amino acid phosphoryla casein kinase I activity endoplasmic reticulum*	-1.43891	7.00131	3.3765	0.0877346	0.225582
YHR136C	YHR136C ... SPL2 response to temperature enzyme inhibitor activity cytoplasm	-0.182398	6.78634	0.0850409	0.774912	0.868461
YHR137W	YHR137W iESR cluster ARO9 aromatic amino acid family met aromatic-amino-acid transaminase accytoplasm*	-4.20874	6.87027	22.3638	0.000334732	0.00982817
YHR138C	YHR138C iESR cluster YHR138C vacuole fusion, non-autophagic endopeptidase inhibitor activity cellular component unknown | YHR139C	0.372567	8.37383	1.00767	0.332722	0.521066
YHR139C	YHR139C ... SPS100 spore wall assembly (sensu Fun molecular function unknown spore wall (sensu Fungi)	0.842081	7.93814	4.05973	0.0638091	0.184047
YHR140W	YHR140W ... YHR140W biological process unknown molecular function unknown integral to membrane	-1.08136	7.70812	2.04669	0.174768	0.348082
YHR141C	YHR141C RP cluster RPL42B protein biosynthesis structural constituent of ribosome cytosolic large ribosomal subunit (	0.537664	8.32431	1.39568	0.257389	0.441554
YHR142W	YHR142W ... CHS7 ER to Golgi transport* molecular function unknown endoplasmic reticulum membrane	0.595167	7.29063	0.509662	0.487173	0.654598
YHR143W	YHR143W ... DSE2 cell wall organization and bio "glucan 1,3-beta-glucosidase activit"cell wall (sensu Fungi)* | YHR143W-A	-0.205026	8.05801	0.289958	0.598818	0.743997
YHR143W-A	YHR143W-A PAC cluster RPC10 transcription from RNA polymer DNA-directed RNA polymerase activitDNA-directed RNA polymerase III com	0.0942802	7.76361	0.0355223	0.853246	0.914968
YHR148W	YHR148W PAC cluster IMP3 rRNA modification* snoRNA binding small nucleolar ribonucleoprotein c	1.30137	5.7595	1.5929	0.227805	0.410615
YHR149C	YHR149C ... SKG6 biological process unknown molecular function unknown bud neck*	0.107808	7.55973	0.0510383	0.824575	0.896474
YHR150W	YHR150W ... PEX28 peroxisome organization and bi molecular function unknown peroxisomal membrane	-1.78225	8.03072	8.08669	0.0131512	0.0661388
YHR151C	YHR151C … MTC6 biological process unknown molecular function unknown	0.947287	7.46801	1.93665	0.186037	0.363185
YHR152W	YHR152W ... SPO12 regulation of exit from mitosi molecular function unknown nucleus*	-0.630302	8.50286	2.54983	0.132922	0.293939
YHR153C	YHR153C ... SPO16 sporulation (sensu Fungi) molecular function unknown cellular component unknown	-0.531568	7.90395	0.570279	0.46283	0.635292
YHR154W	YHR154W ... RTT107 negative regulation of DNA tra molecular function unknown nucleus	-1.39507	7.80946	5.85089	0.0299818	0.114182
YHR155W	YHR155W ... YSP1 biological process unknown molecular function unknown mitochondrion	-4.59144	7.44206	25.0871	0.000199249	0.00752886
YHR156C	YHR156C ... LIN1 biological process unknown protein binding nucleus*	-0.292812	7.71235	0.341814	0.568211	0.718912
YHR157W	YHR157W ... REC104 meiotic recombination* molecular function unknown nucleus	0.5437	7.40931	0.674906	0.425299	0.605806
YHR158C	YHR158C ... KEL1 cellular morphogenesis* molecular function unknown cytoplasm*	-3.42272	7.00494	19.125	0.000656429	0.0131604
YHR159W	YHR159W ... YHR159W biological process unknown molecular function unknown cytoplasm	0.56506	8.30054	2.19434	0.160966	0.328817
YHR160C	YHR160C ... PEX18 protein-peroxisome targeting protein binding cytosol*	-0.0501919	7.54003	0.00851624	0.927798	0.961605
YHR161C	YHR161C ... YAP1801 endocytosis clathrin binding actin cortical patch	-2.40194	4.49118	5.36606	0.0364263	0.12831
YHR162W	YHR162W ... YHR162W biological process unknown molecular function unknown mitochondrion	0.525458	8.25446	2.17866	0.162365	0.330763
YHR163W	YHR163W ... SOL3 tRNA processing* 6-phosphogluconolactonase activity cytoplasm*	-1.33945	7.55457	3.8302	0.0708579	0.195795
[truncated: 2,552 more rows]

## Sheet: Eu_Day28vsT0
Eu_day28vsT0
	Gene annotation	logFC	logCPM	F	PValue	FDR
YAL001C	YAL001C ... TFC3 transcription initiation from RNA polymerase III transcription famitochondrion*	-5.55182	7.84591	37.971	2.61795e-05	0.00238286
YAL002W	YAL002W ... VPS8 late endosome to vacuole trans molecular function unknown membrane fraction	-1.98325	5.17491	2.44246	0.140704	0.317579
YAL003W	YAL003W PAC cluster EFB1 translational elongation translation elongation factor activribosome*	0.275323	8.41439	0.475478	0.501897	0.686751
YAL005C	YAL005C ... SSA1 protein folding* ATPase activity* cytoplasm*	-2.31164	7.07126	11.2141	0.00485444	0.0407612
YAL007C	YAL007C ... ERP2 ER to Golgi transport molecular function unknown COPII-coated vesicle	0.272454	6.28755	0.0966611	0.760516	0.868908
YAL009W	YAL009W ... SPO7 sporulation (sensu Fungi)* molecular function unknown integral to membrane*	0.507322	8.06956	1.49136	0.242439	0.446696
YAL010C	YAL010C ... MDM10 protein complex assembly* molecular function unknown mitochondrial outer membrane*	1.10515	7.98144	5.01872	0.0420531	0.158125
YAL011W	YAL011W ... SWC3 chromatin remodeling* molecular function unknown nucleus*	-0.443341	3.51833	0.274373	0.608715	0.769857
YAL012W	YAL012W ... CYS3 sulfur amino acid metabolism* cystathionine gamma-lyase activity cytoplasm	-2.63275	3.49098	8.78898	0.0103686	0.0677661
YAL015C	YAL015C ... NTG1 DNA repair* DNA-(apurinic or apyrimidinic site)nucleus*	0.636325	7.96966	1.92195	0.187612	0.37663
YAL016C-B	YAL016C-B ... YAL016C-B biological process unknown molecular function unknown cellular component unknown	1.69954	8.43829	19.1327	0.000655326	0.0134613
YAL016W	YAL016W ... TPD3 protein biosynthesis* protein phosphatase type 2A activitcytoplasm*	-1.46709	3.85558	1.04598	0.324013	0.532964
YAL018C	YAL018C ... YAL018C biological process unknown molecular function unknown cellular component unknown	0.0395857	8.48353	0.0144862	0.905932	0.95173
YAL019W	YAL019W ... FUN30 chromosome organization and bi molecular function unknown nucleus*	-1.5519	6.05103	0.74258	0.403547	0.603769
YAL020C	YAL020C ... ATS1 budding cell bud growth* molecular function unknown cytoplasm	0.688133	8.29649	2.07773	0.171746	0.356739
YAL021C_2	YAL021C ... CCR4 regulation of transcription fr 3'-5'-exoribonuclease activity cytoplasm*	-3.03418	3.05562	16.2865	0.00125878	0.0195519
YAL022C	YAL022C ... FUN26 nucleoside transport nucleoside transporter activity membrane*	0.349748	9.07129	1.08543	0.315377	0.52703
YAL023C	YAL023C ... PMT2 O-linked glycosylation dolichyl-phosphate-mannose-protein endoplasmic reticulum	-2.68429	3.23504	7.1979	0.0180099	0.0949892
YAL025C	YAL025C PAC cluster MAK16 ribosomal large subunit biogen molecular function unknown nucleolus	1.0696	7.07864	3.02563	0.104181	0.271491
YAL026C	YAL026C ... DRS2 processing of 20S pre-rRNA* ATPase activity* plasma membrane*	0.200602	3.85527	0.0305532	0.863777	0.932633
YAL027W	YAL027W … SAW1 biological process unknown molecular function unknown	0.686573	7.24949	0.894977	0.360387	0.568311
YAL028W	YAL028W ... FRT2 response to stress molecular function unknown endoplasmic reticulum	-0.0463764	7.78423	0.0123955	0.912952	0.955137
YAL029C	YAL029C ... MYO4 intracellular mRNA localizatio microfilament motor activity mitochondrion*	-0.438104	5.57085	0.116801	0.737674	0.856635
YAL030W	YAL030W ... SNC1 endocytosis* v-SNARE activity transport vesicle	0.3254	8.03556	0.597736	0.45247	0.646325
YAL031C	YAL031C … GIP4 biological process unknown molecular function unknown cytoplasm	0.529265	7.98228	1.58167	0.229366	0.432592
YAL032C	YAL032C ... PRP45 positive regulation of transcr transcriptional activator activity nucleus	0.539704	8.14825	1.57244	0.230659	0.433236
YAL033W	YAL033W ... POP5 rRNA processing* ribonuclease P activity* ribonuclease MRP complex*	-0.281531	8.06335	0.486731	0.496965	0.683503
YAL034C	YAL034C ... FUN19 biological process unknown molecular function unknown cellular component unknown	0.450678	6.59288	0.399945	0.537445	0.714461
YAL034W-A	YAL034W-A ... MTW1 chromosome segregation molecular function unknown spindle pole*	0.763841	7.05409	1.26474	0.279919	0.491133
YAL037C-A	YAL037C-A ... YAL037C-A biological process unknown molecular function unknown cellular component unknown	0.2101	8.17115	0.2268	0.641351	0.792288
YAL038W	YAL038W PAC cluster CDC19 glycolysis* pyruvate kinase activity cytosol	0.307369	8.40172	0.657135	0.431318	0.628439
YAL039C	YAL039C ... CYC3 cytochrome c-heme linkage holocytochrome-c synthase activity mitochondrial intermembrane space	0.512377	8.48256	2.17919	0.162318	0.34503
YAL040C	YAL040C ... CLN3 G1/S transition of mitotic cel cyclin-dependent protein kinase regnucleus	-0.183873	4.6475	0.0313408	0.862052	0.931654
YAL041W	YAL041W ... CDC24 establishment of cell polarity signal transducer activity* nucleus*	-0.545201	7.84267	1.13703	0.304563	0.514967
YAL042W	YAL042W ... ERV46 ER to Golgi transport molecular function unknown integral to endoplasmic reticulum m	1.03996	6.47174	1.68995	0.214882	0.412949
YAL043C	YAL043C ... PTA1 mRNA polyadenylylation* RNA binding mRNA cleavage and polyadenylation s	0.398591	6.83188	0.421802	0.526691	0.706655
YAL044C	YAL044C ... GCV3 one-carbon compound metabolism glycine dehydrogenase (decarboxylatmitochondrion*	-0.759474	7.03929	1.38629	0.258921	0.465199
YAL044W-A	YAL044W-A ... YAL044W-A biological process unknown molecular function unknown cellular component unknown	0.448884	6.13877	0.250912	0.62432	0.779391
YAL046C	YAL046C … AIM1 biological process unknown molecular function unknown	0.0540602	7.88733	0.0159547	0.901305	0.94906
YAL047C	YAL047C ... SPC72 mitotic sister chromatid segre structural constituent of cytoskeleouter plaque of spindle pole body	-1.91798	6.49174	3.12404	0.0992169	0.263174
YAL048C	YAL048C ... GEM1 vesicle-mediated transport GTPase activity mitochondrial outer membrane	0.511704	8.24047	1.42532	0.25263	0.459152
YAL049C_1	YAL049C … AIM2 biological process unknown molecular function unknown	0.543057	8.74712	2.81069	0.116113	0.287367
YAL049C_2	YAL049C … AIM2 biological process unknown molecular function unknown	-1.24065	9.34103	16.0435	0.00133501	0.0196803
YAL051W	YAL051W ... OAF1 peroxisome organization and bi DNA binding* nucleus	0.316811	7.50158	0.365246	0.555404	0.727798
YAL053W	YAL053W … FLC2 biological process unknown molecular function unknown	-5.8544	7.08531	55.9117	3.22993e-06	0.000774714
YAL054C	YAL054C ... ACS1 acetyl-CoA biosynthesis* acetate-CoA ligase activity mitochondrion*	0.347573	6.38052	0.188742	0.670675	0.810258
YAL055W	YAL055W ... PEX22 protein-peroxisome targeting molecular function unknown peroxisome	0.986039	8.76221	7.19429	0.0180336	0.0949892
YAL056W	YAL056W ... GPB2 signal transduction signal transducer activity cytoplasm*	0.585445	8.31592	1.49217	0.242317	0.446696
YAL058W	YAL058W ... CNE1 protein folding* unfolded protein binding integral to endoplasmic reticulum m	0.607494	7.21894	0.834985	0.376509	0.580648
YAL059W	YAL059W PAC cluster ECM1 cell wall organization and bio molecular function unknown nucleus*	0.190783	8.17723	0.083919	0.776358	0.880583
YAL060W	YAL060W ... BDH1 butanediol fermentation "(R,R)-butanediol dehydrogenase acti"cytoplasm | YAL061W	0.980809	8.93047	5.3338	0.0369099	0.144683
YAL062W	YAL062W ... GDH3 glutamate biosynthesis glutamate dehydrogenase activity nucleus*	0.846484	8.4342	5.14189	0.0399481	0.152392
YAL064C-A	YAL064C-A ... YAL064C-A biological process unknown molecular function unknown cellular component unknown	-0.793435	8.14695	2.9763	0.106782	0.274556
YAL067C	YAL067C ... SEO1 transport transporter activity membrane	0.268598	8.41743	0.37829	0.548518	0.722729
YAL068C	YAL068C ... YAL068C biological process unknown molecular function unknown cellular component unknown	-1.25867	6.52437	1.7532	0.206967	0.402696
YAR002C-A	YAR002C-A ... ERP1 ER to Golgi transport molecular function unknown mitochondrion*	0.871208	8.04837	2.44404	0.140585	0.31752
YAR002W	YAR002W ... NUP60 nucleocytoplasmic transport* structural constituent of nuclear pnuclear pore	-6.96578	7.33171	86.8016	2.48609e-07	0.000147655
YAR003W	YAR003W ... SWD1 chromatin silencing at telomer histone lysine N-methyltransferase COMPASS complex	-0.268351	7.7209	0.254794	0.621676	0.778476
YAR007C	YAR007C ... RFA1 DNA recombination* damaged DNA binding* cytoplasm*	-0.20727	7.71052	0.221518	0.645231	0.793849
YAR015W	YAR015W ... ADE1 purine nucleotide biosynthesis phosphoribosylaminoimidazolesuccinocytoplasm*	1.50218	8.26646	14.0998	0.00217866	0.0258879
YAR018C	YAR018C ... KIN3 chromosome segregation protein kinase activity cellular component unknown	-0.568247	8.23427	1.58945	0.228283	0.431265
YAR019C	YAR019C ... CDC15 protein amino acid phosphoryla protein kinase activity bud neck*	-2.16195	4.89591	2.26108	0.155177	0.33701
YAR020C	YAR020C ... PAU7 biological process unknown molecular function unknown cellular component unknown	0.00192079	8.90265	2.89098e-05	0.995787	0.99776
YAR023C	YAR023C ... YAR023C biological process unknown molecular function unknown cellular component unknown	-0.0338668	7.65081	0.00229857	0.962448	0.982225
YAR027W	YAR027W ... UIP3 biological process unknown molecular function unknown nuclear membrane	0.311641	7.82482	0.330135	0.574818	0.743815
YAR028W	YAR028W ... YAR028W biological process unknown molecular function unknown cellular component unknown	-0.0613777	6.11047	0.00510633	0.944057	0.972477
YAR029W	YAR029W ... YAR029W biological process unknown molecular function unknown cytoplasm	-0.413038	7.18023	0.509694	0.48716	0.674906
YAR031W	YAR031W ... PRM9 vesicle organization and bioge molecular function unknown endoplasmic reticulum*	0.882519	9.1652	8.60482	0.0110261	0.0701813
YAR035C-A	YAR035C-A ... YAR035C-A biological process unknown molecular function unknown cellular component unknown	-1.076	7.12774	3.5452	0.0809487	0.234286
YAR035W	YAR035W ... YAT1 alcohol metabolism* carnitine O-acetyltransferase activmitochondrion	1.49829	8.32763	13.7655	0.00237906	0.0271356
YAR042W	YAR042W ... SWH1 steroid biosynthesis phosphatidylinositol binding endoplasmic reticulum*	-0.0116836	8.3945	0.00055708	0.981507	0.991064
YBL001C	YBL001C ... ECM15 cell wall organization and bio molecular function unknown cytoplasm*	-6.51671	7.03039	63.161	1.61522e-06	0.000525062
YBL002W	YBL002W ... HTB2 chromatin assembly or disassem DNA binding nuclear nucleosome	-0.465694	7.00409	0.477938	0.500812	0.685951
YBL003C	YBL003C ... HTA2 chromatin assembly or disassem DNA binding nuclear nucleosome	-2.53291	7.74976	16.8145	0.00110978	0.0182201
YBL005W	YBL005W ... PDR3 regulation of transcription fr DNA binding* cytoplasm*	1.02051	8.32611	4.98099	0.0427239	0.159505
YBL006C	YBL006C ... LDB7 cell wall mannoprotein biosynt molecular function unknown cellular component unknown	0.74018	8.3553	3.06621	0.102098	0.268583
YBL007C	YBL007C ... SLA1 cell wall organization and bio "protein binding, bridging*" actin cortical patch | YBL008W	0.841888	7.54063	3.26843	0.0924424	0.251769
YBL008W	YBL008W ... HIR1 regulation of transcription fr transcription corepressor activity nucleus*	0.566332	8.19569	1.40218	0.256334	0.46128
YBL008W-A	YBL008W-A ... YBL008W-A biological process unknown molecular function unknown cellular component unknown	0.0728103	7.46776	0.0172956	0.897266	0.947957
YBL009W	YBL009W … ALK2 meiosis protein serine/threonine kinas	-0.871131	7.7722	3.94978	0.0670759	0.208512
YBL010C	YBL010C ... YBL010C biological process unknown molecular function unknown clathrin-coated vesicle	-0.341119	8.01499	0.73936	0.404542	0.603936
YBL011W	YBL011W ... SCT1 phospholipid biosynthesis glycerol-3-phosphate O-acyltransferendoplasmic reticulum	-1.11133	6.20856	0.768439	0.395689	0.597083
YBL013W	YBL013W ... FMT1 translational initiation* methionyl-tRNA formyltransferase acmitochondrion	0.688083	8.50253	3.1625	0.0973557	0.2601
YBL015W	YBL015W ... ACH1 acetate metabolism* acetyl-CoA hydrolase activity mitochondrion*	-0.442001	7.34142	0.385611	0.544726	0.720235
YBL016W	YBL016W ... FUS3 protein amino acid phosphoryla MAP kinase activity cytoplasm*	0.576788	8.41115	2.20115	0.160363	0.342607
YBL017C	YBL017C ... PEP1 protein-vacuolar targeting* signal sequence binding Golgi apparatus	-2.53419	2.73851	9.22778	0.00897695	0.0618065
YBL018C	YBL018C ... POP8 rRNA processing* ribonuclease P activity* ribonuclease MRP complex*	-0.693481	8.33562	2.98439	0.10635	0.274064
YBL019W	YBL019W ... APN2 DNA repair phosphodiesterase I activity* nucleus	0.402011	7.84366	0.438774	0.518614	0.700441
YBL020W	YBL020W ... RFT1 N-linked glycosylation* oligosaccharide transporter activitendoplasmic reticulum membrane	0.182963	9.16314	0.311313	0.585805	0.752659
YBL021C	YBL021C ... HAP3 transcription* transcriptional activator activity nucleus*	-0.330227	8.07794	0.500649	0.490981	0.677313
YBL022C	YBL022C ... PIM1 proteolysis and peptidolysis* ATP-dependent peptidase activity mitochondrial matrix	-1.1089	5.84479	1.45774	0.247557	0.45228
YBL023C	YBL023C ... MCM2 DNA replication initiation* chromatin binding* cytoplasm*	-0.303948	8.8823	0.635763	0.438741	0.634936
YBL024W	YBL024W PAC cluster NCL1 tRNA methylation tRNA (cytosine-5-)-methyltransferasnucleus	0.0896537	8.87616	0.0788039	0.783085	0.885202
YBL025W	YBL025W ... RRN10 transcription from RNA polymer RNA polymerase I transcription factRNA polymerase I upstream activatin	1.2641	8.41232	8.70195	0.0106735	0.0685122
YBL026W	YBL026W ... LSM2 nuclear mRNA splicing, via spl RNA binding nucleolus* | YBL027W	1.1357	4.22152	0.742265	0.403644	0.603769
YBL027W	YBL027W RP cluster RPL19B protein biosynthesis structural constituent of ribosome cytosolic large ribosomal subunit (	-0.600272	7.88232	1.42563	0.25258	0.459152
YBL028C	YBL028C PAC cluster YBL028C biological process unknown molecular function unknown nucleus*	-0.649089	8.14747	2.33902	0.148741	0.328946
YBL029C-A	YBL029C-A ... YBL029C-A biological process unknown molecular function unknown cellular component unknown	0.685297	7.69809	1.65973	0.218801	0.41751
YBL029W	YBL029W ... YBL029W biological process unknown molecular function unknown cytoplasm*	0.751927	8.37282	2.9437	0.108544	0.277048
YBL031W	YBL031W ... SHE1 biological process unknown molecular function unknown microtubule cytoskeleton	0.521535	7.20361	0.877195	0.365057	0.570939
YBL032W	YBL032W ... HEK2 telomerase-dependent telomere mRNA binding cytoplasm*	0.862835	7.54297	3.22464	0.0944359	0.255429
YBL033C	YBL033C ... RIB1 riboflavin biosynthesis cyclohydrolase activity cytoplasm*	0.843034	8.2296	3.42066	0.0858942	0.242497
YBL035C	YBL035C PAC cluster POL12 DNA replication initiation* alpha DNA polymerase activity nucleus*	-1.38805	6.93998	4.32744	0.0566136	0.187244
YBL036C	YBL036C ... YBL036C amino acid metabolism alanine racemase activity* intracellular	-0.0749322	7.63807	0.0288754	0.867531	0.935296
YBL037W	YBL037W ... APL3 vesicle-mediated transport molecular function unknown AP-2 adaptor complex	-2.04485	7.37065	5.36358	0.0364633	0.143426
YBL038W	YBL038W ... MRPL16 protein biosynthesis structural constituent of ribosome*mitochondrial large ribosomal subun	-5.6042	6.70491	27.0157	0.000141132	0.00596671
YBL039C	YBL039C PAC cluster URA7 phospholipid biosynthesis* CTP synthase activity cytosol	-0.00764779	7.64819	0.0002824	0.986833	0.993381
YBL040C	YBL040C ... ERD2 protein-ER retention HDEL sequence binding integral to endoplasmic reticulum m	2.16894	7.16567	12.0004	0.00386416	0.0362661
YBL041W	YBL041W ... PRE7 ubiquitin-dependent protein ca endopeptidase activity "proteasome core complex, beta-subun" | YBL042C	0.768623	7.0843	1.28703	0.275899	0.4865
YBL045C	YBL045C ... COR1 aerobic respiration ubiquinol-cytochrome-c reductase acrespiratory chain complex III (sens	0.789849	8.56087	3.0854	0.101131	0.26681
YBL049W	YBL049W iESR cluster MOH1 biological process unknown molecular function unknown cellular component unknown	0.445572	8.44812	1.05826	0.321289	0.530839
YBL050W	YBL050W ... SEC17 ER to Golgi transport* soluble NSF attachment protein actiperipheral to membrane of membrane	1.73191	10.0335	31.9415	6.28419e-05	0.0037142
YBL051C	YBL051C ... PIN4 G2/M transition of mitotic cel molecular function unknown cytoplasm	-0.274104	3.89523	0.0769679	0.785558	0.886675
YBL052C	YBL052C ... SAS3 chromatin silencing at telomer histone acetyltransferase activity*histone acetyltransferase complex*	-2.12045	6.36293	6.2431	0.0257303	0.116632
YBL054W	YBL054W … PAC cluster TOD6 biological process unknown molecular function unknown	-0.446171	7.71196	1.04533	0.324158	0.532964
YBL055C	YBL055C ... YBL055C biological process unknown molecular function unknown cytoplasm	0.760525	7.05758	0.914826	0.355278	0.564042
YBL056W	YBL056W ... PTC3 protein amino acid dephosphory protein phosphatase type 2C activitcytoplasm*	0.693767	7.25824	1.42939	0.251985	0.45853
YBL057C	YBL057C ... PTH2 protein biosynthesis aminoacyl-tRNA hydrolase activity cytoplasm*	0.444092	8.28515	1.03601	0.326248	0.534853
YBL058W	YBL058W ... SHP1 sporulation (sensu Fungi)* molecular function unknown cytoplasm*	1.37809	6.22609	3.023	0.104317	0.271491
YBL059W	YBL059W ... YBL059W biological process unknown molecular function unknown mitochondrion	-1.78848	7.89438	12.5992	0.0032647	0.033017
YBL060W	YBL060W … YEL1 biological process unknown molecular function unknown	0.0104816	3.22297	7.32993e-05	0.993291	0.996544
YBL061C	YBL061C ... SKT5 response to osmotic stress* enzyme activator activity bud neck*	-0.141226	7.19252	0.0372947	0.849677	0.925091
YBL063W	YBL063W ... KIP1 microtubule nucleation* structural constituent of cytoskelespindle pole body*	-5.58076	5.71352	24.1622	0.000236593	0.00742576
YBL064C	YBL064C iESR cluster PRX1 regulation of cell redox homeo thioredoxin peroxidase activity mitochondrion	1.16781	7.90079	6.03015	0.0279441	0.122869
YBL066C	YBL066C ... SEF1 biological process unknown molecular function unknown cellular component unknown	0.842274	8.36138	5.30532	0.0373433	0.146256
YBL067C	YBL067C ... UBP13 biological process unknown ubiquitin-specific protease activitcellular component unknown	0.669741	9.00384	4.36548	0.0556714	0.185238
YBL068W	YBL068W PAC cluster PRS4 histidine biosynthesis* ribose-phosphate diphosphokinase accytoplasm	0.802552	7.92484	3.62898	0.0778132	0.227735
YBL069W	YBL069W ... AST1 protein-membrane targeting molecular function unknown extrinsic to membrane	0.107233	7.80807	0.0565978	0.815449	0.906032
YBL071C-B	YBL071C-B ... YBL071C-B biological process unknown molecular function unknown cellular component unknown	0.557115	7.1059	0.934077	0.350423	0.559962
YBL071W-A	YBL071W-A ... KTI11 peptidyl-diphthamide biosynthe molecular function unknown cytoplasm*	-0.394686	7.91731	0.549901	0.470778	0.661698
YBL072C	YBL072C RP cluster RPS8A protein biosynthesis structural constituent of ribosome cytosolic small ribosomal subunit (	0.0769647	7.90688	0.0300919	0.864798	0.933072
YBL074C	YBL074C ... AAR2 assembly of spliceosomal tri-s molecular function unknown snRNP U5	0.596015	8.87133	1.30988	0.27186	0.481977
YBL075C	YBL075C iESR cluster SSA3 response to stress* ATPase activity cytosol	-3.86155	5.88758	10.8107	0.00547452	0.0443319
YBL076C	YBL076C ... ILS1 protein biosynthesis isoleucine-tRNA ligase activity cytosol	-0.953667	5.34601	0.816454	0.381706	0.584818
YBL078C	YBL078C iESR cluster ATG8 protein-vacuolar targeting* microtubule binding autophagic vacuole*	-1.32807	8.22923	4.39636	0.05492	0.184437
YBL079W	YBL079W ... NUP170 mRNA-nucleus export* structural molecule activity nuclear pore	-2.33138	2.21622	15.2322	0.0016307	0.0221201
YBL080C	YBL080C ... PET112 protein biosynthesis* molecular function unknown mitochondrion	1.1077	8.23895	6.47844	0.023518	0.111374
YBL081W	YBL081W ... YBL081W biological process unknown molecular function unknown cellular component unknown	0.595957	8.00645	1.11791	0.308509	0.518949
YBL085W	YBL085W ... BOI1 establishment of cell polarity phospholipid binding bud neck*	0.321956	7.93434	0.48865	0.496132	0.682763
YBL086C	YBL086C ... YBL086C biological process unknown molecular function unknown cellular component unknown	0.145897	6.09151	0.0354871	0.853318	0.927059
YBL087C	YBL087C RP cluster RPL23A protein biosynthesis structural constituent of ribosome cytosolic large ribosomal subunit (	-0.119356	7.8457	0.0547713	0.818393	0.907995
YBL089W	YBL089W ... AVT5 transport transporter activity cellular component unknown	0.644912	8.37195	2.44918	0.140201	0.316966
YBL090W	YBL090W ... MRP21 protein biosynthesis* structural constituent of ribosome mitochondrial small ribosomal subun	0.0513799	8.27384	0.0127998	0.91155	0.954391
YBL091C	YBL091C ... MAP2 proteolysis and peptidolysis methionyl aminopeptidase activity cytoplasm	0.47788	8.04271	1.46493	0.246451	0.451537
YBL091C-A	YBL091C-A ... SCS22 biological process unknown* molecular function unknown cellular component unknown	-0.880019	7.85933	3.27777	0.0920232	0.251228
YBL092W	YBL092W RP cluster RPL32 protein biosynthesis structural constituent of ribosome cytosolic large ribosomal subunit (	0.72397	8.95089	4.91742	0.0438828	0.161343
YBL093C	YBL093C ... ROX3 transcription from RNA polymer RNA polymerase II transcription mednucleus*	-0.184824	7.71806	0.134973	0.718898	0.844093
YBL102W	YBL102W ... SFT2 Golgi to endosome transport molecular function unknown Golgi membrane	0.845003	8.16611	3.74946	0.0735556	0.220667
YBL103C	YBL103C ... RTG3 transcription initiation from specific RNA polymerase II transcricytoplasm*	0.691881	6.9102	1.23472	0.285458	0.496355
YBL104C	YBL104C ... YBL104C biological process unknown molecular function unknown cytoplasm	-1.5003	7.17571	4.87831	0.0446141	0.163083
YBL105C	YBL105C ... PKC1 cell wall organization and bio protein kinase C activity cytoplasm*	-3.5397	4.75078	8.34157	0.0120516	0.0743815
YBL106C	YBL106C ... SRO77 exocytosis* molecular function unknown plasma membrane	-2.03409	3.77221	6.21439	0.0260166	0.117233
YBL107C	YBL107C ... YBL107C biological process unknown molecular function unknown cytoplasm	0.474247	9.06333	1.75835	0.20634	0.401767
YBR001C	YBR001C ... NTH2 response to stress* "alpha,alpha-trehalase activity" cytoplasm* | YBR002C	0.935313	8.60168	6.37556	0.0244566	0.11369
YBR002C	YBR002C ... RER2 protein amino acid glycosylati prenyltransferase activity endoplasmic reticulum	0.938182	8.48681	3.46647	0.0840337	0.239323
YBR003W	YBR003W ... COQ1 ubiquinone metabolism trans-hexaprenyltranstransferase acmitochondrion	0.11057	7.86745	0.0637697	0.804353	0.897738
YBR005W	YBR005W ... RCR1 cell wall organization and bio molecular function unknown integral to endoplasmic reticulum m	0.224062	6.62198	0.0759543	0.786936	0.887591
YBR006W	YBR006W iESR cluster UGA2 response to oxidative stress* succinate-semialdehyde dehydrogenascytoplasm	0.331746	5.16233	0.151686	0.702867	0.833245
YBR007C	YBR007C ... DSF2 biological process unknown molecular function unknown cellular component unknown	1.34066	8.45457	9.3859	0.00852936	0.0606185
YBR009C	YBR009C ... HHF1 chromatin assembly or disassem DNA binding nuclear nucleosome	-1.03272	7.12591	2.73032	0.120998	0.293374
YBR010W	YBR010W ... HHT1 chromatin assembly or disassem DNA binding nucleus*	-0.450828	8.09484	0.876274	0.365302	0.571023
YBR011C	YBR011C ... IPP1 phosphate metabolism inorganic diphosphatase activity cytosol	0.71337	7.49712	2.23873	0.157086	0.338653
YBR013C	YBR013C ... YBR013C biological process unknown molecular function unknown cellular component unknown	0.596327	7.46696	1.42588	0.252541	0.459152
YBR015C	YBR015C ... MNN2 protein amino acid glycosylati "alpha-1,2-mannosyltransferase activ"Golgi apparatus | YBR016W	-0.108356	2.43599	0.0175888	0.896404	0.947627
YBR016W	YBR016W ... YBR016W response to dessication molecular function unknown plasma membrane	-1.13461	5.4781	0.655055	0.432032	0.628781
YBR018C	YBR018C ... GAL7 galactose metabolism UTP-hexose-1-phosphate uridylyltrancytoplasm	0.493819	6.4263	0.324249	0.578208	0.74608
YBR020W	YBR020W ... GAL1 galactose metabolism galactokinase activity cellular component unknown	0.651668	8.1799	2.58189	0.130702	0.305351
YBR021W	YBR021W ... FUR4 uracil transport uracil permease activity plasma membrane*	-1.5803	7.16403	3.71198	0.0748495	0.223224
YBR022W	YBR022W ... POA1 tRNA splicing phosphoric monoester hydrolase acticellular component unknown	0.203456	7.67501	0.208432	0.655095	0.800151
YBR024W	YBR024W ... SCO2 copper ion transport thioredoxin peroxidase activity mitochondrial membrane	1.04392	8.10589	6.38312	0.0243862	0.113576
YBR025C	YBR025C … PAC cluster OLA1 biological process unknown molecular function unknown	0.0974179	6.91451	0.0195304	0.890874	0.945992
YBR026C	YBR026C iESR cluster ETR1 aerobic respiration* enoyl-[acyl-carrier protein] reductmitochondrion	0.482973	7.74931	0.907311	0.3572	0.565235
YBR028C	YBR028C ... YBR028C biological process unknown protein kinase activity cytoplasm	0.20734	8.36912	0.223186	0.644	0.793192
YBR029C	YBR029C ... CDS1 phosphatidylglycerol biosynthe phosphatidate cytidylyltransferase mitochondrion*	1.75742	8.92561	27.7874	0.000123525	0.00572682
YBR030W	YBR030W … PAC cluster RKM3 phospholipid metabolism molecular function unknown	0.594168	8.78496	2.6876	0.123698	0.297319
YBR031W	YBR031W RP cluster RPL4A protein biosynthesis structural constituent of ribosome cytosolic large ribosomal subunit (	0.309183	7.82107	0.412532	0.531203	0.70957
YBR034C	YBR034C PAC cluster HMT1 mRNA-nucleus export* protein-arginine N-methyltransferasnucleus	0.803969	4.91346	0.769837	0.395271	0.597083
YBR035C	YBR035C ... PDX3 fatty acid metabolism pyridoxamine-phosphate oxidase acticellular component unknown	-2.53088	6.78614	10.7948	0.00550078	0.0444655
YBR036C	YBR036C ... CSG2 calcium ion homeostasis* enzyme regulator activity integral to endoplasmic reticulum m	-0.264098	7.69997	0.295819	0.595185	0.759587
YBR037C	YBR037C ... SCO1 protein complex assembly* thioredoxin peroxidase activity* mitochondrial inner membrane	0.865513	8.44489	3.87927	0.0692758	0.213311
YBR038W	YBR038W ... CHS2 cytokinesis chitin synthase activity bud neck	0.854656	7.50658	2.53852	0.133716	0.30877
YBR039W	YBR039W ... ATP3 ATP synthesis coupled proton t hydrogen-transporting ATP synthase "proton-transporting ATP synthase, c" | YBR040W	0.442686	8.05988	1.22834	0.286653	0.497544
YBR040W	YBR040W ... FIG1 cellular morphogenesis during molecular function unknown cell wall (sensu Fungi)*	-0.0698548	8.97077	0.0534282	0.82059	0.909057
YBR041W	YBR041W ... FAT1 lipid transport* long-chain-fatty-acid-CoA ligase acplasma membrane*	-1.06655	7.81501	6.19643	0.0261974	0.117621
YBR043C	YBR043C ... QDR3 multidrug transport multidrug efflux pump activity plasma membrane*	0.953593	8.80142	8.39045	0.0118531	0.0738949
YBR044C	YBR044C ... TCM62 protein complex assembly unfolded protein binding mitochondrial inner membrane	1.16861	8.91302	8.20547	0.0126249	0.0753024
YBR045C	YBR045C ... GIP1 spore wall assembly (sensu Fun protein phosphatase 1 binding prospore membrane*	-5.82492	7.06915	41.3607	1.67386e-05	0.00200467
YBR046C	YBR046C ... ZTA1 biological process unknown molecular function unknown cytoplasm*	0.478231	8.4181	2.0026	0.179177	0.366157
YBR047W	YBR047W ... FMP23 biological process unknown molecular function unknown mitochondrion	0.789408	8.9584	5.93406	0.0290156	0.125762
YBR048W	YBR048W RP cluster RPS11B protein biosynthesis* structural constituent of ribosome cytosolic small ribosomal subunit (	-0.59082	7.21563	0.953746	0.345561	0.554922
YBR049C	YBR049C ... REB1 regulation of transcription fr RNA polymerase II transcription facnucleus	-1.81021	7.33794	8.28737	0.0122761	0.0749688
YBR050C	YBR050C ... REG2 negative regulation of transcr protein phosphatase type 1 activityprotein phosphatase type 1 complex	0.6873	8.21681	2.99548	0.105761	0.273788
YBR052C	YBR052C … iESR cluster RFS1 biological process unknown molecular function unknown	0.358696	7.96663	0.397	0.538926	0.716103
YBR053C	YBR053C iESR cluster YBR053C biological process unknown molecular function unknown cellular component unknown	0.158231	8.18414	0.128862	0.725042	0.84868
YBR055C	YBR055C ... PRP6 nuclear mRNA splicing, via spl "RNA splicing factor activity, trans"U4/U6 x U5 tri-snRNP complex | YBR056W	0.442155	9.11266	2.1734	0.162838	0.345812
YBR056W	YBR056W iESR cluster YBR056W biological process unknown molecular function unknown cytoplasm	1.09351	8.68167	5.18274	0.0392775	0.150718
YBR056W-A	YBR056W-A ... YBR056W-A biological process unknown molecular function unknown cellular component unknown	-0.36096	5.56024	0.0684231	0.797506	0.893266
YBR057C	YBR057C ... MUM2 premeiotic DNA synthesis molecular function unknown cytoplasm	-0.198916	7.80798	0.190965	0.668868	0.80962
YBR058C-A	YBR058C-A ... TSC3 sphingolipid biosynthesis* enzyme activator activity membrane fraction*	1.67158	6.98163	6.38087	0.0244072	0.113576
YBR059C	YBR059C ... AKL1 actin cytoskeleton organizatio protein kinase activity cytoplasm*	-1.13331	5.87392	0.839353	0.375299	0.579567
YBR060C	YBR060C ... ORC2 DNA replication initiation* DNA replication origin binding pre-replicative complex*	-0.47558	8.2545	0.930715	0.351263	0.560715
YBR061C	YBR061C PAC cluster TRM7 protein biosynthesis* tRNA methyltransferase activity cytoplasm	0.472638	8.56847	0.88396	0.36327	0.569887
YBR062C_2	YBR062C ... YBR062C biological process unknown molecular function unknown cellular component unknown	-3.41988	6.01217	5.2173	0.0387204	0.149634
YBR063C	YBR063C ... YBR063C biological process unknown molecular function unknown cellular component unknown	-0.853213	7.91642	2.11886	0.167843	0.352007
YBR065C	YBR065C ... ECM2 cell wall organization and bio molecular function unknown nucleus	-0.760683	7.65724	2.40985	0.143178	0.320514
YBR066C	YBR066C ... NRG2 invasive growth (sensu Sacchar transcriptional repressor activity nucleus	0.550887	8.59543	1.29477	0.274523	0.485186
YBR067C	YBR067C ... TIP1 cell wall organization and bio structural constituent of cell wallcell wall (sensu Fungi)	0.75077	8.70744	4.13537	0.0616713	0.198326
YBR068C	YBR068C ... BAP2 amino acid transport amino acid transporter activity plasma membrane	-0.222977	5.78705	0.0455723	0.834074	0.914667
YBR069C	YBR069C ... TAT1 amino acid transport amino acid transporter activity plasma membrane	0.0448737	8.55122	0.0112564	0.917031	0.957643
YBR070C	YBR070C ... ALG14 dolichol-linked oligosaccharid "transferase activity, transferring"nuclear envelope-endoplasmic reticu | YBR071W	0.1422	7.60638	0.101028	0.755353	0.865243
YBR071W	YBR071W ... YBR071W biological process unknown molecular function unknown cytoplasm	-0.142623	7.67641	0.0460084	0.833295	0.914667
YBR072C-A	YBR072C-A ... YBR072C-A biological process unknown molecular function unknown cellular component unknown	0.638375	8.28083	2.77366	0.118333	0.289534
YBR072W	YBR072W iESR cluster HSP26 response to stress* unfolded protein binding cytoplasm*	0.548124	8.28233	2.02509	0.17691	0.363643
YBR076W	YBR076W ... ECM8 cell wall organization and bio molecular function unknown cellular component unknown	0.275306	8.21256	0.428792	0.523337	0.703606
YBR077C	YBR077C ... SLM4 signal transduction "phosphatidylinositol-3,4-bisphospha"cytoplasm* | YBR078W	-0.42323	7.88102	0.855281	0.370937	0.575762
YBR078W	YBR078W ... ECM33 cell wall organization and bio molecular function unknown mitochondrion*	-0.214477	8.37942	0.115317	0.739278	0.856967
YBR079C	YBR079C PAC cluster RPG1 translational initiation translation initiation factor activcytoplasm*	-2.0994	5.48832	2.25456	0.155731	0.337312
YBR080C	YBR080C ... SEC18 ER to Golgi transport* ATPase activity cytoplasm*	0.684073	8.26959	2.1531	0.164678	0.348109
YBR081C	YBR081C ... SPT7 protein complex assembly* structural molecule activity mitochondrion*	-1.03592	9.05223	5.53185	0.034055	0.137605
YBR082C	YBR082C ... UBC4 response to stress* ubiquitin conjugating enzyme activiproteasome complex (sensu Eukaryota	1.58732	8.6762	14.7874	0.00182452	0.023792
YBR083W	YBR083W ... TEC1 pseudohyphal growth* specific RNA polymerase II transcrinucleus	0.439134	7.57439	0.876001	0.365374	0.571023
YBR084C-A	YBR084C-A RP cluster RPL19A protein biosynthesis structural constituent of ribosome cytosolic large ribosomal subunit (	-0.142275	7.0024	0.0405836	0.84328	0.92077
YBR084W	YBR084W PAC cluster MIS1 nucleobase, nucleoside, nucleo formate-tetrahydrofolate ligase actmitochondrion | YBR085C-A	-0.215831	7.93589	0.210439	0.653558	0.799555
YBR085C-A	YBR085C-A ... YBR085C-A biological process unknown molecular function unknown cytoplasm*	0.824861	8.00609	3.65864	0.0767386	0.22619
YBR085W	YBR085W ... AAC3 anaerobic respiration ATP:ADP antiporter activity mitochondrial inner membrane	-0.289197	7.70092	0.368606	0.553614	0.725936
YBR086C	YBR086C ... IST2 response to osmotic stress molecular function unknown plasma membrane*	-1.36662	6.91946	2.79878	0.116821	0.287367
YBR087W	YBR087W ... RFC5 mismatch repair* DNA clamp loader activity DNA replication factor C complex	0.128104	7.65056	0.0779561	0.784223	0.885828
YBR088C	YBR088C ... POL30 nucleotide-excision repair* DNA polymerase processivity factor nucleus*	1.23346	7.83702	6.67272	0.0218576	0.106389
YBR090C	YBR090C ... YBR090C biological process unknown molecular function unknown cytoplasm*	0.163811	7.4734	0.0798513	0.781689	0.884502
YBR091C	YBR091C … TIM12 (MRS5) biological process unknown molecular function unknown cellular component unknown | Essential protein of the inner mitochondrial membrane, peripherally localized; component of the TIM22 complex, which is a twin-pore translocase that mediates insertion of numerous multispanning inner membrane proteinsYBR092C	1.54156	9.85416	31.0771	7.19417e-05	0.00414439
YBR092C	YBR092C ... PHO3 phosphate metabolism* acid phosphatase activity periplasmic space (sensu Fungi)	-1.8478	6.98019	4.27974	0.0578224	0.189589
YBR093C	YBR093C ... PHO5 phosphate metabolism* acid phosphatase activity cell wall (sensu Fungi)*	0.423269	5.23024	0.0680645	0.798025	0.893266
YBR095C	YBR095C ... RXT2 conjugation with cellular fusi molecular function unknown nucleus	0.864215	8.14075	2.51684	0.135255	0.310411
YBR096W	YBR096W ... YBR096W biological process unknown molecular function unknown endoplasmic reticulum	0.156365	7.67004	0.12904	0.724861	0.84868
YBR098W_1	YBR098W ... MMS4 DNA repair* transcription coactivator activity*nucleus	1.30085	8.55409	14.1381	0.00215695	0.0258879
YBR098W_2	YBR098W ... MMS4 DNA repair* transcription coactivator activity*nucleus	-1.67144	8.191	5.61385	0.0329492	0.134862
YBR102C	YBR102C ... EXO84 exocytosis* protein binding bud neck*	0.314029	8.3584	0.587866	0.45615	0.64873
YBR103W	YBR103W ... SIF2 chromatin silencing at telomer NAD-dependent histone deacetylase anucleus*	1.47151	4.12809	0.702527	0.416204	0.614607
YBR104W	YBR104W ... YMC2 transport transporter activity mitochondrial inner membrane	-3.08175	7.59346	20.5311	0.000485988	0.0115797
YBR105C	YBR105C ... VID24 vesicle-mediated transport* molecular function unknown extrinsic to membrane*	0.396128	7.62324	0.660984	0.430003	0.627768
YBR106W	YBR106W PAC cluster PHO88 phosphate transport phosphate transporter activity mitochondrion*	0.935661	8.96525	8.44817	0.0116235	0.0729124
YBR107C	YBR107C ... IML3 chromosome segregation molecular function unknown outer kinetochore of condensed nucl	-0.772387	7.85283	1.54142	0.235074	0.438943
YBR109C	YBR109C ... CMD1 endocytosis* protein binding* cytoplasm*	0.916212	10.0481	13.0429	0.00288922	0.0303668
YBR110W	YBR110W ... ALG1 N-linked glycosylation* "beta-1,4-mannosyltransferase activi"endoplasmic reticulum* | YBR111C	0.334111	5.95273	0.103477	0.752512	0.863728
YBR111C	YBR111C ... YSA1 biological process unknown phosphoribosyl-ATP diphosphatase accytoplasm*	-2.90653	6.35601	6.30968	0.0250807	0.114716
YBR111W-A	YBR111W-A ... SUS1 mRNA-nucleus export* molecular function unknown nuclear pore*	0.683292	7.22088	1.0421	0.324879	0.533733
YBR117C	YBR117C ... TKL2 pentose-phosphate shunt transketolase activity cytoplasm*	0.268823	7.57893	0.289759	0.598942	0.762884
YBR118W	YBR118W PAC cluster TEF2 translational elongation translation elongation factor activribosome*	-0.849642	6.33654	1.17347	0.297237	0.507779
YBR119W	YBR119W ... MUD1 nuclear mRNA splicing, via spl RNA binding snRNP U1 | YBR120C	-5.80999	7.34248	48.8437	6.83947e-06	0.000941597
YBR120C	YBR120C ... CBP6 protein biosynthesis molecular function unknown mitochondrion	0.392105	8.73185	1.35823	0.263575	0.471409
YBR121C	YBR121C PAC cluster GRS1 glycyl-tRNA aminoacylation* glycine-tRNA ligase activity cytoplasm*	0.837471	9.36989	8.22245	0.0125516	0.0751018
YBR123C	YBR123C ... TFC1 transcription initiation from RNA polymerase III transcription fatranscription factor TFIIIC complex	0.922695	9.12344	9.16835	0.00915217	0.0626339
YBR125C	YBR125C ... PTC4 biological process unknown protein phosphatase type 2C activitcytoplasm	-1.50715	5.69764	1.22903	0.286525	0.49751
YBR126C	YBR126C iESR cluster TPS1 response to stress* "alpha,alpha-trehalose-phosphate syn"cytoplasm* | YBR127C	1.09574	8.94669	13.4868	0.00256247	0.0283133
YBR127C	YBR127C ... VMA2 vacuolar acidification hydrogen-transporting ATPase activicytoplasm*	0.642254	8.79989	2.74709	0.119958	0.291785
YBR128C	YBR128C ... ATG14 autophagy molecular function unknown membrane fraction	-5.22014	6.19458	25.5693	0.000182488	0.0066976
YBR129C	YBR129C ... OPY1 conjugation with cellular fusi molecular function unknown cytoplasm*	0.106785	8.12465	0.0325856	0.85937	0.930967
YBR130C	YBR130C ... SHE3 intracellular mRNA localizatio mRNA binding cytoplasm*	0.330647	8.43165	0.814801	0.382175	0.584824
YBR131W	YBR131W ... CCZ1 protein-vacuolar targeting* guanyl-nucleotide exchange factor amembrane*	-0.154309	6.48002	0.0253008	0.875922	0.938523
YBR132C	YBR132C ... AGP2 response to osmotic stress* amino acid transporter activity* endoplasmic reticulum membrane*	0.742753	7.29126	0.736469	0.405439	0.604513
YBR133C_1	YBR133C ... HSL7 regulation of cell cycle* protein-arginine N-methyltransferasbud neck	-2.52993	5.43929	3.68674	0.0757364	0.224621
YBR133C_2	YBR133C ... HSL7 regulation of cell cycle* protein-arginine N-methyltransferasbud neck	-3.33726	6.11934	7.72233	0.0149317	0.0832771
YBR137W	YBR137W ... YBR137W biological process unknown molecular function unknown cytoplasm	0.195597	8.97285	0.190846	0.668965	0.80962
YBR138C	YBR138C ... YBR138C biological process unknown molecular function unknown cytoplasm	0.548734	8.63261	2.85159	0.113719	0.284529
YBR139W	YBR139W iESR cluster YBR139W biological process unknown carboxypeptidase C activity vacuole (sensu Fungi)	-0.390204	8.19187	0.629166	0.441073	0.637043
YBR140C	YBR140C ... IRA1 sporulation (sensu Fungi)* Ras GTPase activator activity mitochondrion*	-2.83906	3.22894	15.2797	0.00161144	0.0220804
YBR141C	YBR141C ... YBR141C biological process unknown molecular function unknown nucleolus	0.0269766	8.44731	0.00302833	0.956902	0.979501
YBR142W	YBR142W PAC cluster MAK5 rRNA processing* ATP-dependent RNA helicase activitynucleolus	-0.199911	7.913	0.220687	0.645847	0.794151
YBR143C	YBR143C PAC cluster SUP45 cytokinesis* translation release factor activitycytosol*	1.04952	8.56437	9.55559	0.00807744	0.0584003
YBR145W	YBR145W ... ADH5 alcohol metabolism alcohol dehydrogenase activity cytoplasm*	0.404061	8.70986	1.21713	0.288773	0.499698
YBR146W	YBR146W ... MRPS9 protein biosynthesis structural constituent of ribosome mitochondrial small ribosomal subun	0.080916	7.35583	0.022083	0.884014	0.941969
YBR147W	YBR147W … RTC2 biological process unknown molecular function unknown	-0.473871	8.13248	1.08656	0.315134	0.526883
YBR148W	YBR148W ... YSW1 biological process unknown molecular function unknown cellular component unknown	-0.181235	8.74233	0.30743	0.588126	0.754599
YBR149W	YBR149W iESR cluster ARA1 carbohydrate metabolism aldo-keto reductase activity* cytosol	0.0214582	6.79316	0.000830963	0.977415	0.990474
YBR151W	YBR151W ... APD1 biological process unknown molecular function unknown cytoplasm*	-0.646999	8.61351	2.0347	0.175953	0.362993
YBR152W	YBR152W ... SPP381 nuclear mRNA splicing, via spl molecular function unknown spliceosome complex | YBR153W	-6.18186	7.78922	80.2768	3.96923e-07	0.000200711
YBR153W	YBR153W ... RIB7 riboflavin biosynthesis diaminohydroxyphosphoribosylaminopycellular component unknown	-0.511956	7.15608	0.530005	0.478764	0.667951
YBR154C	YBR154C PAC cluster RPB5 transcription from RNA polymer DNA-directed RNA polymerase activitDNA-directed RNA polymerase III com	-3.41698	5.81329	8.40407	0.0117984	0.0736552
YBR155W	YBR155W PAC cluster CNS1 protein folding unfolded protein binding cytoplasm	0.918888	10.7222	11.9994	0.00386527	0.0362661
YBR156C	YBR156C ... SLI15 protein amino acid phosphoryla protein kinase activator activity spindle microtubule*	-3.65602	4.5906	11.6867	0.00422842	0.037585
YBR157C	YBR157C ... ICS2 biological process unknown molecular function unknown cellular component unknown	-0.632143	8.43089	2.397	0.144168	0.321852
YBR158W	YBR158W ... AMN1 negative regulation of exit fr protein binding cytoplasm*	1.24015	8.41738	8.48457	0.0114814	0.0722711
YBR160W	YBR160W ... CDC28 protein amino acid phosphoryla cyclin-dependent protein kinase actcytoplasm*	0.119471	8.97751	0.166209	0.689751	0.822389
YBR161W	YBR161W ... CSH1 sphingolipid biosynthesis* mannosyltransferase activity* vacuole (sensu Fungi)	0.834531	9.1666	7.15414	0.0182986	0.0961627
YBR162W-A	YBR162W-A ... YSY6 protein secretion molecular function unknown endoplasmic reticulum	-1.50715	2.93902	3.10206	0.1003	0.26508
YBR163W	YBR163W ... DEM1 biological process unknown molecular function unknown mitochondrion	-1.43997	8.29976	9.91123	0.00721714	0.0541107
YBR164C	YBR164C ... ARL1 protein-vacuolar targeting* GTPase activity Golgi apparatus*	0.510332	8.52094	1.89577	0.190457	0.379331
YBR165W	YBR165W ... UBS1 protein-nucleus export* molecular function unknown nucleus	0.483855	9.47214	1.38087	0.259811	0.466061
YBR166C	YBR166C ... TYR1 tyrosine metabolism prephenate dehydrogenase activity cytoplasm	0.181166	8.90693	0.205812	0.657115	0.801106
YBR167C	YBR167C ... POP7 rRNA processing* ribonuclease P activity* ribonuclease MRP complex*	0.781721	9.14401	6.32433	0.0249404	0.114549
YBR168W	YBR168W ... PEX32 peroxisome organization and bi molecular function unknown integral to peroxisomal membrane	-2.53706	2.29568	16.5274	0.00118813	0.0187749
YBR170C	YBR170C ... NPL4 ER-associated protein cataboli molecular function unknown endoplasmic reticulum*	0.04531	8.1335	0.0127214	0.91182	0.954391
YBR171W	YBR171W ... SEC66 posttranslational protein-memb protein transporter activity endoplasmic reticulum membrane*	0.814067	8.02712	2.63166	0.127345	0.301533
YBR172C	YBR172C ... SMY2 cytoskeleton organization and molecular function unknown cytoplasm	-2.31105	4.63312	2.10297	0.169338	0.353512
YBR173C	YBR173C ... UMP1 ubiquitin-dependent protein ca proteasome activator activity cytoplasm*	0.677621	7.25206	0.933418	0.350587	0.560029
YBR175W	YBR175W ... SWD3 chromatin silencing at telomer histone lysine N-methyltransferase COMPASS complex	-0.734215	8.69799	2.6002	0.129454	0.30384
YBR176W	YBR176W ... ECM31 pantothenate biosynthesis 3-methyl-2-oxobutanoate hydroxymethmitochondrion	-0.0418385	7.16183	0.0047398	0.946099	0.974139
YBR177C	YBR177C ... EHT1 lipid metabolism serine hydrolase activity mitochondrion*	0.863985	8.32146	4.62981	0.0496118	0.17462
YBR179C	YBR179C ... FZO1 mitochondrion organization and GTPase activity mitochondrial inner membrane*	-1.51763	7.53618	7.58877	0.0156534	0.085933
YBR180W	YBR180W ... DTR1 spore wall assembly (sensu Fun multidrug transporter activity* prospore membrane	-1.94798	7.55039	14.774	0.00183075	0.023805
YBR181C	YBR181C RP cluster RPS6B protein biosynthesis structural constituent of ribosome cytoplasm*	0.47545	8.64846	1.8361	0.197154	0.387245
YBR182C	YBR182C ... SMP1 positive regulation of transcr transcription factor activity* cytoplasm*	1.66131	8.99072	14.0022	0.00223506	0.0261609
YBR182C-A	YBR182C-A ... YBR182C-A biological process unknown molecular function unknown cellular component unknown	1.18808	9.09856	6.76984	0.021079	0.104798
YBR183W	YBR183W iESR cluster YPC1 ceramide metabolism ceramidase activity endoplasmic reticulum	0.787746	8.7731	5.23091	0.0385036	0.149634
YBR185C	YBR185C ... MBA1 aerobic respiration* molecular function unknown mitochondrial inner membrane	0.629722	8.73493	3.66512	0.0765061	0.22573
YBR186W	YBR186W ... PCH2 regulation of meiosis molecular function unknown nucleolus	-1.5934	6.10179	3.64632	0.0771826	0.227058
YBR188C	YBR188C ... NTC20 nuclear mRNA splicing, via spl "RNA splicing factor activity, trans"spliceosome complex | YBR189W	-1.91331	7.83057	18.7772	0.000708609	0.0138565
YBR189W	YBR189W RP cluster RPS9B protein biosynthesis* structural constituent of ribosome cytosolic small ribosomal subunit (	-2.14724	6.73677	9.24353	0.00893117	0.0617483
YBR192W	YBR192W ... RIM2 mitochondrial genome maintenan transporter activity mitochondrion	-0.241306	6.35794	0.078548	0.783428	0.885369
YBR193C	YBR193C ... MED8 transcription from RNA polymer RNA polymerase II transcription medmediator complex	0.57319	8.95576	3.51885	0.0819657	0.236092
YBR194W	YBR194W … AIM4 (SOY1) sporulation (sensu Fungi)* DNA binding nucleus | Protein proposed to be associated with the nuclear pore complex; null mutant is viable, displays elevated frequency of mitochondrial genome loss and is sensitive to freeze-thaw stressYBR195C	-0.556664	7.7922	1.08318	0.315862	0.527293
YBR195C	YBR195C ... MSI1 DNA repair* transcription regulator activity chromatin silencing complex*	0.852201	7.70416	3.6091	0.0785438	0.229219
YBR196C	YBR196C ... PGI1 glycolysis* glucose-6-phosphate isomerase activcytosol	1.5685	9.27173	27.9363	0.000120425	0.00572682
YBR196C-B	YBR196C-B ... YBR196C-B biological process unknown molecular function unknown cellular component unknown	0.119456	7.7124	0.0755079	0.787547	0.887765
YBR197C	YBR197C ... YBR197C biological process unknown molecular function unknown cytoplasm*	-1.92772	5.27077	2.5771	0.13103	0.305583
YBR198C	YBR198C ... TAF5 transcription initiation from general RNA polymerase II transcripSAGA complex*	-0.88354	7.96628	4.56322	0.0510617	0.178207
YBR199W	YBR199W ... KTR4 N-linked glycosylation mannosyltransferase activity Golgi apparatus	-1.15707	7.02451	2.52923	0.134373	0.309323
YBR200W	YBR200W ... BEM1 establishment of cell polarity protein binding bud neck*	1.18614	8.57554	11.5548	0.00439319	0.0383586
YBR200W-A	YBR200W-A ... YBR200W-A biological process unknown molecular function unknown cellular component unknown	-0.0925738	8.5025	0.0503401	0.825757	0.912085
YBR201W	YBR201W ... DER1 ER-associated protein cataboli molecular function unknown endoplasmic reticulum membrane	-0.771008	7.60599	1.98979	0.180483	0.368001
YBR202W	YBR202W … MCM7 DNA replication initiation* chromatin binding* cytoplasm* | Component of the hexameric MCM complex, which is important for priming origins of DNA replication in G1 and becomes an active ATP-dependent helicase that promotes DNA melting and elongation when activated by Cdc7p-Dbf4p in S-phaseYBR203W	-1.06788	7.14735	3.27634	0.0920876	0.251246
YBR204C	YBR204C iESR cluster YBR204C biological process unknown serine hydrolase activity lipid particle	-1.08565	7.56222	4.04787	0.0641522	0.202466
YBR205W	YBR205W ... KTR3 cell wall organization and bio mannosyltransferase activity membrane fraction	0.939923	8.61917	7.03031	0.0191451	0.0992359
YBR207W	YBR207W ... FTH1 endocytosis* iron ion transporter activity vacuolar membrane (sensu Fungi)	-1.27083	6.7204	2.31004	0.151094	0.331593
YBR210W	YBR210W ... ERV15 axial bud site selection molecular function unknown integral to membrane	0.542018	8.50661	2.69612	0.123153	0.296791
YBR211C	YBR211C ... AME1 attachment of spindle microtub molecular function unknown spindle pole body*	1.25819	9.05163	16.3634	0.00123572	0.0193923
YBR212W	YBR212W ... NGR1 mitochondrion organization and RNA binding* cytoplasm*	0.138553	8.3621	0.123972	0.73008	0.852576
YBR213W	YBR213W ... MET8 sulfate assimilation* ferrochelatase activity* cellular component unknown	0.337664	8.38878	0.78381	0.391129	0.593813
YBR214W	YBR214W ... SDS24 endocytosis* molecular function unknown cytoplasm	0.734836	8.2083	3.18171	0.0964416	0.258365
YBR215W	YBR215W ... HPC2 G1/S-specific transcription in transcription regulator activity nucleus	0.513316	8.60633	1.04849	0.323454	0.532383
YBR216C	YBR216C ... YBP1 response to oxidative stress molecular function unknown cytoplasm	0.127879	6.90394	0.0318373	0.860975	0.931598
YBR217W	YBR217W ... ATG12 protein-vacuolar targeting* molecular function unknown membrane fraction	0.621013	7.77202	1.39083	0.258178	0.464231
YBR218C	YBR218C ... PYC2 gluconeogenesis* pyruvate carboxylase activity cytosol	-1.60229	6.12893	1.97051	0.182474	0.370565
YBR219C	YBR219C ... YBR219C biological process unknown molecular function unknown cellular component unknown	0.535316	8.44462	1.40296	0.256208	0.46128
YBR220C	YBR220C ... YBR220C biological process unknown molecular function unknown cellular component unknown	-1.09813	4.72383	0.603081	0.450499	0.645419
YBR221C	YBR221C ... PDB1 pyruvate metabolism pyruvate dehydrogenase (acetyl-tranmitochondrion*	-1.09237	6.33582	0.954117	0.34547	0.554922
YBR221W-A	YBR221W-A ... YBR221W-A biological process unknown molecular function unknown cellular component unknown	0.624649	8.44743	2.86515	0.112938	0.283811
YBR222C	YBR222C ... PCS60 biological process unknown AMP binding cytoplasm*	-0.190905	7.39007	0.13686	0.717033	0.842991
YBR223C	YBR223C ... TDP1 DNA repair tyrosyl-DNA phosophodiesterase actinucleus	-1.51382	8.39016	13.6533	0.00245103	0.027725
YBR225W	YBR225W ... YBR225W biological process unknown molecular function unknown cellular component unknown	0.102964	6.35839	0.0192651	0.891612	0.945992
YBR227C	YBR227C ... MCX1 biological process unknown unfolded protein binding* mitochondrial matrix	-0.300129	8.73791	0.871361	0.366609	0.572363
YBR228W	YBR228W ... SLX1 DNA repair* 5'-flap endonuclease activity nucleus	-2.28362	6.69167	6.63858	0.0221392	0.107091
YBR229C	YBR229C ... ROT2 cell wall biosynthesis (sensu alpha-glucosidase activity mitochondrion*	0.192589	8.15038	0.254647	0.621776	0.778476
YBR230C	YBR230C … iESR cluster OM14 biological process unknown molecular function unknown	-2.86087	8.07309	11.764	0.00413503	0.0373384
YBR230W-A	YBR230W-A ... YBR230W-A biological process unknown molecular function unknown cellular component unknown	0.246733	8.09832	0.23606	0.634683	0.786184
YBR231C	YBR231C ... SWC5 chromatin remodeling molecular function unknown nucleus*	-1.50446	6.7124	3.6337	0.0776412	0.22754
YBR233W	YBR233W ... PBP2 biological process unknown molecular function unknown cytoplasm	0.272945	8.17804	0.383337	0.545899	0.720529
YBR234C	YBR234C ... ARC40 actin filament organization* structural constituent of cytoskeleArp2/3 protein complex	1.42767	9.53821	15.0416	0.00171069	0.0228409
YBR236C	YBR236C ... ABD1 mRNA capping mRNA (guanine-N7-)-methyltransferasnucleus*	-1.71489	4.92165	2.13073	0.166738	0.35082
YBR238C	YBR238C PAC cluster YBR238C biological process unknown molecular function unknown cytoplasm*	0.861939	3.98856	0.54232	0.473794	0.664009
YBR239C	YBR239C ... YBR239C biological process unknown molecular function unknown cytoplasm*	-0.458116	8.19555	0.940612	0.348796	0.558344
YBR241C	YBR241C ... YBR241C biological process unknown molecular function unknown vacuolar membrane (sensu Fungi)	-5.47208	7.20514	36.414	3.24797e-05	0.00263955
YBR242W	YBR242W ... YBR242W biological process unknown molecular function unknown cytoplasm*	0.777884	8.74733	3.98632	0.0659687	0.206554
YBR244W	YBR244W ... GPX2 response to oxidative stress glutathione peroxidase activity cytoplasm*	0.656117	7.5912	1.46467	0.24649	0.451537
YBR245C	YBR245C ... ISW1 chromatin remodeling ATPase activity ISW1 complex	-1.57033	7.52517	10.9967	0.00517797	0.0426129
YBR246W	YBR246W … PAC cluster RRT2 biological process unknown molecular function unknown	0.0177701	8.06391	0.0010982	0.974038	0.988592
YBR247C	YBR247C PAC cluster ENP1 rRNA processing* snoRNA binding nucleus*	0.554642	8.50082	2.53398	0.134036	0.30886
YBR249C	YBR249C PAC cluster ARO4 aromatic amino acid family bio 3-deoxy-7-phosphoheptulonate synthacytoplasm*	0.193739	8.92336	0.308345	0.587578	0.754433
YBR250W	YBR250W … SPO23 biological process unknown molecular function unknown	0.0534878	8.26168	0.0171999	0.897549	0.947957
YBR251W	YBR251W ... MRPS5 protein biosynthesis structural constituent of ribosome mitochondrial small ribosomal subun	0.414644	8.64014	1.25349	0.281977	0.493188
YBR252W	YBR252W PAC cluster DUT1 pyrimidine deoxyribonucleoside dUTP diphosphatase activity cytoplasm*	0.0671336	6.70261	0.00944117	0.923991	0.962574
YBR253W	YBR253W ... SRB6 transcription from RNA polymer RNA polymerase II transcription medmediator complex	1.14669	9.64549	14.5817	0.00192301	0.0245832
YBR254C	YBR254C ... TRS20 ER to Golgi transport molecular function unknown TRAPP complex	0.693561	9.17884	4.5522	0.0513063	0.178734
YBR257W	YBR257W ... POP4 rRNA processing* ribonuclease P activity* ribonuclease MRP complex*	0.331764	8.71141	0.861116	0.369358	0.574443
YBR258C	YBR258C ... SHG1 histone methylation histone lysine N-methyltransferase nucleus*	0.0550184	9.51998	0.0432534	0.838284	0.917492
YBR259W	YBR259W ... YBR259W biological process unknown molecular function unknown cellular component unknown	0.220825	8.67386	0.37287	0.551359	0.724794
YBR261C	YBR261C … TAE1 biological process unknown S-adenosylmethionine-dependent	1.04621	9.33293	6.33066	0.02488	0.114488
YBR262C	YBR262C … AIM5 biological process unknown molecular function unknown mitochondrion | Protein of unknown function; the authentic, non-tagged protein is detected in purified mitochondria in high-throughput studies; null mutant displays elevated frequency of mitochondrial genome lossYBR263W	-0.398265	6.86421	0.18073	0.677294	0.816305
YBR263W	YBR263W ... SHM1 one-carbon compound metabolism glycine hydroxymethyltransferase acmitochondrion	0.946779	7.54202	3.90972	0.0683156	0.211212
YBR264C	YBR264C ... YPT10 Golgi organization and biogene guanyl nucleotide binding cytoplasm	0.390104	8.53029	1.10637	0.310924	0.521569
YBR265W	YBR265W ... TSC10 sphingolipid biosynthesis* "oxidoreductase activity, acting on"cytoplasm* | YBR266C	1.45814	9.58315	23.7344	0.000256543	0.00785343
YBR267W	YBR267W PAC cluster REI1 budding cell bud growth* molecular function unknown cytoplasm	0.790457	8.46362	4.53121	0.0517763	0.179462
YBR268W	YBR268W ... MRPL37 protein biosynthesis structural constituent of ribosome mitochondrial large ribosomal subun	-0.770218	7.01705	1.27437	0.278171	0.490022
YBR269C	YBR269C iESR cluster FMP21 biological process unknown molecular function unknown mitochondrion	0.202721	9.45999	0.361405	0.557464	0.729237
YBR271W	YBR271W ... YBR271W biological process unknown S-adenosylmethionine-dependent methcytoplasm	-0.147126	8.89204	0.12604	0.727935	0.850814
YBR273C	YBR273C ... UBX7 ubiquitin-dependent protein ca molecular function unknown endoplasmic reticulum*	0.269786	7.11516	0.141895	0.712128	0.840114
YBR274W_1	YBR274W ... CHK1 protein amino acid phosphoryla protein kinase activity nucleus	-2.0277	7.26626	10.8794	0.00536273	0.0438165
YBR274W_2	YBR274W ... CHK1 protein amino acid phosphoryla protein kinase activity nucleus	-0.0996795	8.42208	0.0680333	0.79807	0.893266
YBR276C	YBR276C ... PPS1 protein amino acid dephosphory protein tyrosine/threonine phosphatcellular component unknown	-0.568872	7.28017	0.685103	0.421905	0.619776
YBR278W	YBR278W ... DPB3 chromatin silencing at telomer epsilon DNA polymerase activity replication fork*	0.588289	8.35669	2.29771	0.15211	0.332974
YBR279W	YBR279W ... PAF1 RNA elongation from RNA polyme RNA polymerase II transcription elonucleus*	1.20125	8.95929	12.7742	0.00311024	0.0320968
YBR281C	YBR281C … DUG2 biological process unknown molecular function unknown	1.27906	7.8464	5.22479	0.0386009	0.149634
YBR282W	YBR282W ... MRPL27 protein biosynthesis structural constituent of ribosome mitochondrial large ribosomal subun	-1.31757	7.9531	9.76157	0.0075656	0.0558039
YBR283C	YBR283C PAC cluster SSH1 cotranslational protein-membra protein transporter activity endoplasmic reticulum membrane*	0.372606	8.47078	0.561944	0.466054	0.657474
YBR284W	YBR284W ... YBR284W biological process unknown molecular function unknown cellular component unknown	0.692197	8.64427	2.55074	0.132858	0.307872
YBR285W	YBR285W iESR cluster YBR285W biological process unknown molecular function unknown cellular component unknown	0.380216	9.34391	1.49888	0.241314	0.445526
YBR286W	YBR286W ... APE3 vacuolar protein catabolism aminopeptidase activity vacuole (sensu Fungi)	0.427971	8.40158	0.573646	0.461539	0.65435
YBR287W	YBR287W iESR cluster ZSP1 biological process unknown molecular function unknown endoplasmic reticulum	-1.36571	2.43031	4.46409	0.0533135	0.181473
YBR288C	YBR288C ... APM3 vesicle-mediated transport* molecular function unknown AP-3 adaptor complex	-2.44266	5.07542	2.25292	0.155871	0.337312
YBR289W	YBR289W ... SNF5 chromatin remodeling general RNA polymerase II transcripSWI/SNF complex*	0.263989	5.22481	0.0462162	0.832925	0.914667
YBR290W	YBR290W ... BSD2 protein-vacuolar targeting* molecular function unknown endoplasmic reticulum	-2.97895	7.14294	14.0004	0.00223612	0.0261609
YBR291C	YBR291C ... CTP1 mitochondrial citrate transpor tricarboxylate carrier activity mitochondrial inner membrane	0.802516	8.13224	4.36806	0.0556081	0.185238
YBR294W	YBR294W ... SUL1 sulfate transport sulfate transporter activity plasma membrane	0.182678	7.47339	0.10178	0.754477	0.864676
YBR295W	YBR295W ... PCA1 iron ion homeostasis* "ATPase activity, coupled to transme"membrane | YBR296C	-3.0234	3.06734	18.3899	0.000772395	0.0145858
YBR296C-A	YBR296C-A ... YBR296C-A biological process unknown molecular function unknown cellular component unknown	-0.192009	8.2875	0.189519	0.670042	0.809923
YBR298C	YBR298C ... MAL31 alpha-glucoside transport alpha-glucoside:hydrogen symporter membrane fraction	-0.997932	5.93257	0.748153	0.401833	0.603067
YBR299W	YBR299W ... MAL32 maltose catabolism alpha-glucosidase activity cellular component unknown	0.878197	8.36415	4.58823	0.0505114	0.176965
YBR301W	YBR301W ... DAN3 biological process unknown molecular function unknown cell wall (sensu Fungi)	-0.0395205	6.117	0.00169991	0.967703	0.985229
YCL001W	YCL001W ... RER1 ER to Golgi transport* molecular function unknown COPII-coated vesicle*	0.0503145	7.48322	0.00954224	0.923586	0.962574
YCL001W-A	YCL001W-A ... YCL001W-A biological process unknown molecular function unknown cellular component unknown	0.492864	9.40505	3.1232	0.0992583	0.263174
YCL001W-B	YCL001W-B ... YCL001W-B biological process unknown molecular function unknown cellular component unknown	-0.654777	8.04707	1.41676	0.253991	0.460276
YCL002C	YCL002C ... YCL002C biological process unknown molecular function unknown cellular component unknown	-0.86203	8.95209	5.605	0.0330666	0.134966
YCL004W	YCL004W ... PGS1 phospholipid biosynthesis CDP-diacylglycerol-glycerol-3-phospmitochondrion	0.998446	8.38987	5.45434	0.0351403	0.140902
YCL005W-A	YCL005W-A ... VMA9 vacuolar acidification* "ATPase activity, coupled to transme"vacuolar membrane* | YCL007C	1.4914	7.42132	7.13453	0.0184297	0.0965173
YCL008C	YCL008C ... STP22 protein-vacuolar targeting* protein binding endosome*	-2.46983	2.39075	11.7764	0.00412038	0.0372801
YCL009C	YCL009C ... ILV6 branched chain family amino ac enzyme regulator activity* mitochondrion*	-1.52988	4.78411	0.985642	0.337883	0.54742
YCL010C	YCL010C ... SGF29 histone acetylation molecular function unknown SAGA complex	0.136336	7.93065	0.0838214	0.776484	0.880583
YCL011C	YCL011C ... GBP2 telomere maintenance* RNA binding* nucleus	-2.95019	4.68593	5.26672	0.03794	0.147956
YCL016C	YCL016C ... DCC1 mitotic sister chromatid cohes molecular function unknown DNA replication factor C complex	-1.738	2.59727	6.99519	0.0193934	0.100067
YCL017C	YCL017C ... NFS1 iron ion homeostasis* cystathionine gamma-lyase activity mitochondrion	0.750296	8.84999	3.37802	0.0876705	0.244331
YCL025C	YCL025C ... AGP1 amino acid transport amino acid transporter activity* plasma membrane	-0.514943	8.37076	1.50568	0.240302	0.444197
YCL026C-A	YCL026C-A ... FRM2 negative regulation of fatty a molecular function unknown cytoplasm*	-2.32636	5.64279	6.58561	0.0225845	0.108413
YCL026C-B	YCL026C-B ... HBN1 biological process unknown molecular function unknown cytoplasm*	1.63512	8.38856	19.1138	0.000658045	0.0134613
YCL028W	YCL028W ... RNQ1 biological process unknown molecular function unknown cytosol	-0.266912	5.53728	0.0847647	0.775267	0.879759
YCL029C	YCL029C ... BIK1 mitotic spindle organization a microtubule binding spindle pole body*	-5.03553	7.42478	21.9487	0.00036358	0.00967632
YCL030C	YCL030C ... HIS4 histidine biosynthesis phosphoribosyl-ATP diphosphatase acintracellular	0.40288	8.01073	1.03836	0.325718	0.534371
YCL031C_1	YCL031C PAC cluster RRP7 35S primary transcript process molecular function unknown nucleus*	0.600416	9.03596	2.9067	0.110587	0.279757
YCL031C_2	YCL031C PAC cluster RRP7 35S primary transcript process molecular function unknown nucleus*	-0.303089	6.90708	0.23565	0.634974	0.786331
YCL032W	YCL032W ... STE50 signal transduction during con protein kinase regulator activity cytoplasm	-0.982606	5.22287	0.891322	0.36134	0.569017
YCL034W	YCL034W ... LSB5 endocytosis* molecular function unknown cell cortex	-1.95206	3.49248	5.77221	0.0309306	0.129295
YCL035C	YCL035C iESR cluster GRX1 response to oxidative stress* thiol-disulfide exchange intermediacytoplasm*	-2.41339	7.28806	17.4797	0.000950032	0.0166848
YCL036W	YCL036W ... GFD2 biological process unknown molecular function unknown cellular component unknown	0.0302789	5.99909	0.00127908	0.971982	0.987827
YCL038C	YCL038C ... ATG22 protein-vacuolar targeting* molecular function unknown integral to membrane*	-0.438331	6.62556	0.324614	0.577996	0.746019
YCL042W	YCL042W iESR cluster YCL042W biological process unknown molecular function unknown cytoplasm	0.393981	8.42358	1.06828	0.319091	0.52905
YCL045C	YCL045C … PAC cluster EMC1 biological process unknown molecular function unknown	-1.81745	5.39129	2.94261	0.108603	0.277048
YCL047C	YCL047C ... YCL047C biological process unknown molecular function unknown cellular component unknown	-0.586365	8.39198	2.15213	0.164767	0.348109
YCL048W	YCL048W ... SPS22 cell wall organization and bio molecular function unknown plasma membrane	-2.52548	4.10309	7.6818	0.0151465	0.0840631
YCL049C	YCL049C ... YCL049C biological process unknown molecular function unknown membrane fraction	1.66744	9.39377	27.2579	0.000135314	0.00596058
YCL050C	YCL050C ... APA1 nucleotide metabolism bis(5'-nucleosyl)-tetraphosphatase cytoplasm*	0.602606	8.90632	3.3757	0.0877682	0.244428
YCL051W	YCL051W ... LRE1 cell wall organization and bio transcription regulator activity* cell wall (sensu Fungi)	-1.11955	8.26079	6.31945	0.0249871	0.114549
YCL052C	YCL052C ... PBN1 GPI anchor biosynthesis* mannosyltransferase activity endoplasmic reticulum	0.738018	9.75564	5.44698	0.0352455	0.140968
YCL054W	YCL054W PAC cluster SPB1 processing of 27S pre-rRNA S-adenosylmethionine-dependent methnucleus*	0.31233	7.44871	0.406768	0.534044	0.711277
YCL055W	YCL055W ... KAR4 meiosis* transcription regulator activity nucleus	-0.307746	7.47717	0.409173	0.532855	0.710345
YCL056C	YCL056C ... YCL056C biological process unknown molecular function unknown cytoplasm	0.486773	8.1079	1.26572	0.279739	0.491133
YCL057C-A	YCL057C-A ... YCL057C-A biological process unknown molecular function unknown cellular component unknown	1.1434	8.53179	4.29225	0.0575023	0.188948
YCL057W	YCL057W ... PRD1 proteolysis and peptidolysis metalloendopeptidase activity* cytoplasm*	-2.47496	5.10123	3.25305	0.0931366	0.253053
YCL061C_1	YCL061C ... MRC1 chromatin silencing at telomer molecular function unknown nucleus*	-2.09142	7.6533	13.3649	0.00264773	0.0287181
YCL061C_2	YCL061C ... MRC1 chromatin silencing at telomer molecular function unknown nucleus*	0.29777	8.53736	0.598989	0.452007	0.646054
YCL063W	YCL063W ... VAC17 vacuole inheritance receptor activity vacuolar membrane	0.188592	8.50236	0.223433	0.643818	0.793182
YCL064C	YCL064C ... CHA1 threonine catabolism* L-serine ammonia-lyase activity* mitochondrion*	-0.504069	5.9424	0.306385	0.588755	0.754798
YCL069W	YCL069W ... VBA3 basic amino acid transport basic amino acid permease activity vacuolar membrane (sensu Fungi)	-1.65663	7.4623	2.16315	0.163764	0.34713
YCR002C	YCR002C ... CDC10 cell wall organization and bio GTPase activity* septin ring (sensu Saccharomyces)	0.590233	8.55836	2.32651	0.149751	0.330308
YCR003W	YCR003W ... MRPL32 protein biosynthesis structural constituent of ribosome mitochondrial large ribosomal subun	0.218512	8.7407	0.368512	0.553664	0.725936
YCR004C	YCR004C iESR cluster YCP4 biological process unknown electron transporter activity cytoplasm*	-0.536523	8.38367	1.63737	0.221762	0.421217
YCR005C	YCR005C ... CIT2 glutamate biosynthesis* citrate (Si)-synthase activity mitochondrion*	-1.27496	7.488	5.67655	0.032132	0.13265
YCR007C	YCR007C ... YCR007C biological process unknown molecular function unknown cellular component unknown	0.360981	6.16175	0.189738	0.669864	0.809923
YCR009C	YCR009C ... RVS161 endocytosis* cytoskeletal protein binding actin cortical patch*	1.14574	8.75841	9.61949	0.00791449	0.057711
YCR010C	YCR010C ... ADY2 transport* transporter activity* mitochondrion*	1.2387	9.01546	9.98066	0.00706182	0.0532974
YCR012W	YCR012W ... PGK1 glycolysis* phosphoglycerate kinase activity cytoplasm*	0.924574	8.63959	7.01551	0.0192493	0.0995494
YCR014C	YCR014C ... POL4 double-strand break repair via beta DNA polymerase activity nucleus	-0.663372	8.27191	3.18205	0.0964255	0.258365
YCR015C	YCR015C ... YCR015C biological process unknown molecular function unknown cellular component unknown	-2.3674	7.58344	20.1429	0.000527341	0.0120356
YCR016W	YCR016W PAC cluster YCR016W biological process unknown molecular function unknown nucleus*	0.96761	8.65005	4.63296	0.0495445	0.174518
YCR019W	YCR019W ... MAK32 viral life cycle molecular function unknown cellular component unknown	-0.80446	7.33395	0.775374	0.393622	0.595933
YCR020C	YCR020C ... PET18 mitochondrion organization and molecular function unknown cellular component unknown	-1.28869	7.62039	4.70965	0.0479372	0.170501
YCR020C-A	YCR020C-A ... MAK31 N-terminal protein amino acid amino-acid N-acetyltransferase acticellular component unknown	-0.197766	7.98864	0.160673	0.694668	0.826685
YCR020W-B	YCR020W-B ... HTL1 regulation of cell cycle* molecular function unknown RSC complex	0.596777	8.97222	3.39483	0.0869651	0.244006
YCR021C	YCR021C ... HSP30 response to stress molecular function unknown plasma membrane	0.327588	6.88528	0.225361	0.642403	0.792531
YCR024C	YCR024C ... SLM5 protein biosynthesis asparagine-tRNA ligase activity mitochondrion	0.667159	10.9351	7.0505	0.019004	0.0986804
YCR027C	YCR027C ... RHB1 L-arginine transport* GTPase activity extrinsic to plasma membrane	0.48441	9.59226	2.64482	0.126475	0.300821
YCR028C	YCR028C ... FEN2 endocytosis* pantothenate transporter activity plasma membrane	-1.62313	6.6024	3.68959	0.0756355	0.224621
YCR028C-A	YCR028C-A ... RIM1 mitochondrial genome maintenan single-stranded DNA binding mitochondrion*	0.619995	8.67781	2.48245	0.137741	0.313356
YCR030C	YCR030C ... SYP1 biological process unknown molecular function unknown bud neck*	0.0972444	6.84576	0.0213068	0.886055	0.943039
YCR031C	YCR031C RP cluster RPS14A protein biosynthesis* structural constituent of ribosome*cytosolic small ribosomal subunit (	-2.15325	3.4769	5.96674	0.0286458	0.124992
YCR035C	YCR035C PAC cluster RRP43 35S primary transcript process 3'-5'-exoribonuclease activity nuclear exosome (RNase complex)*	1.09766	8.63954	9.62767	0.00789391	0.0576648
YCR036W	YCR036W ... RBK1 D-ribose metabolism ATP binding* cytoplasm*	0.950855	8.66175	6.24332	0.0257282	0.116632
YCR037C	YCR037C ... PHO87 phosphate transport inorganic phosphate transporter actmembrane	-0.5953	7.96408	1.36733	0.262054	0.469345
YCR043C	YCR043C ... YCR043C biological process unknown molecular function unknown Golgi apparatus	-0.626555	7.55325	1.68027	0.216126	0.414812
YCR044C	YCR044C ... PER1 response to unfolded protein* molecular function unknown vacuolar membrane (sensu Fungi)	1.06087	9.71859	15.538	0.00151118	0.0212265
YCR045C	YCR045C … RRT12 biological process unknown serine-type peptidase activity	1.26062	10.0131	22.2958	0.000339275	0.00913632
YCR046C	YCR046C ... IMG1 protein biosynthesis structural constituent of ribosome mitochondrial large ribosomal subun	0.00816852	6.00094	7.63824e-05	0.993152	0.996544
YCR047C	YCR047C ... BUD23 bud site selection S-adenosylmethionine-dependent methcytoplasm*	-0.22983	6.51767	0.0720786	0.792302	0.888995
YCR051W	YCR051W ... YCR051W biological process unknown molecular function unknown cytoplasm*	-1.66372	7.19456	5.8805	0.0296335	0.12631
YCR052W	YCR052W ... RSC6 chromatin remodeling molecular function unknown RSC complex	1.0467	8.79993	8.05277	0.0133061	0.0776359
YCR053W	YCR053W PAC cluster THR4 endocytosis* threonine synthase activity cytoplasm*	-1.69344	7.06539	5.34954	0.036673	0.144007
YCR054C	YCR054C ... CTR86 biological process unknown molecular function unknown cytoplasm	1.10515	9.37006	14.03	0.00221884	0.0261605
YCR057C	YCR057C PAC cluster PWP2 35S primary transcript process snoRNA binding cytoplasm*	2.42325	6.21864	6.3228	0.024955	0.114549
YCR059C	YCR059C ... YIH1 regulation of amino acid metab molecular function unknown cytoplasm*	0.199803	7.93599	0.260026	0.618152	0.776905
YCR060W	YCR060W ... TAH1 protein folding chaperone binding cytoplasm*	-1.93331	4.34057	3.69074	0.075595	0.224621
YCR061W	YCR061W iESR cluster YCR061W biological process unknown molecular function unknown cytoplasm	-1.091	6.67762	0.840766	0.374909	0.579286
YCR063W	YCR063W ... BUD31 bud site selection* molecular function unknown nucleus	0.169936	9.54732	0.325435	0.577521	0.746019
YCR065W	YCR065W ... HCM1 transcription initiation from specific RNA polymerase II transcrinucleus	-0.132028	5.86142	0.0141637	0.90698	0.952151
YCR067C	YCR067C ... SED4 ER to Golgi transport molecular function unknown endoplasmic reticulum*	-0.058636	6.80315	0.00605556	0.939089	0.969994
YCR068W	YCR068W ... ATG15 autophagy* lipase activity integral to membrane*	0.520588	6.40951	0.222434	0.644554	0.793578
YCR069W	YCR069W ... CPR4 biological process unknown peptidyl-prolyl cis-trans isomerasemembrane	-0.0339897	7.44346	0.00447453	0.947626	0.974609
YCR071C	YCR071C ... IMG2 protein biosynthesis structural constituent of ribosome mitochondrial large ribosomal subun	0.89481	9.46468	8.68725	0.010726	0.0687523
YCR072C	YCR072C … PAC cluster RSA4 biological process unknown molecular function unknown | WD-repeat protein involved in ribosome biogenesis; may interact with ribosomes; required for maturation and efficient intra-nuclear transport or pre-60S ribosomal subunits, localizes to the nucleolusYCR073C	1.10249	6.48456	2.26265	0.155044	0.33701
YCR073W-A	YCR073W-A ... SOL2 tRNA-nucleus export* molecular function unknown* cytoplasm*	-2.80224	5.61393	5.83129	0.0302149	0.128033
YCR075C	YCR075C ... ERS1 L-cystine transport L-cystine transporter activity integral to membrane	-1.59944	7.76429	8.2262	0.0125355	0.0751018
YCR075W-A	YCR075W-A ... YCR075W-A biological process unknown molecular function unknown cellular component unknown	0.175337	8.00691	0.19014	0.669537	0.809923
YCR076C	YCR076C ... YCR076C biological process unknown molecular function unknown cellular component unknown	0.620959	8.56856	3.10901	0.0999562	0.264323
YCR077C	YCR077C ... PAT1 chromosome segregation* molecular function unknown cytosolic small ribosomal subunit (	-3.28648	5.02325	5.05421	0.0414335	0.15679
YCR079W	YCR079W … PTC6 biological process unknown phosphoprotein phosphatase act	0.236109	8.59336	0.414629	0.530176	0.709137
YCR083W	YCR083W ... TRX3 response to oxidative stress thiol-disulfide exchange intermediamitochondrion	0.962729	6.76968	1.37832	0.260231	0.466448
YCR087C-A	YCR087C-A ... YCR087C-A biological process unknown molecular function unknown nucleolus	-1.37692	4.94004	0.89305	0.360889	0.5687
YCR088W	YCR088W ... ABP1 establishment of cell polarity protein binding cytoplasm*	-1.48152	5.18886	0.55235	0.469811	0.660726
YCR090C	YCR090C ... YCR090C biological process unknown molecular function unknown cytoplasm*	1.14913	6.76585	2.88469	0.111825	0.281793
YCR091W	YCR091W iESR cluster KIN82 protein amino acid phosphoryla protein kinase activity cellular component unknown	-0.615968	6.8248	0.780809	0.392013	0.594684
YCR094W	YCR094W ... CDC50 regulation of transcription* transcription regulator activity late endosome*	-0.0861528	8.04244	0.0232715	0.880959	0.939813
YCR095C	YCR095C … OCA4 biological process unknown molecular function unknown | Cytoplasmic protein required for replication of Brome mosaic virus in S. cerevisiae, which is a model system for studying replication of positive-strand RNA viruses in their natural hostsYCR095W-A	-1.78375	5.28383	4.18429	0.0603339	0.195736
YCR095W-A	YCR095W-A ... YCR095W-A biological process unknown molecular function unknown cellular component unknown	0.951188	7.17394	2.77064	0.118517	0.289827
YCR099C	YCR099C ... YCR099C biological process unknown molecular function unknown cellular component unknown	0.223964	8.72046	0.268116	0.612791	0.772952
YCR100C	YCR100C ... YCR100C biological process unknown molecular function unknown cellular component unknown	0.112206	7.38155	0.0317165	0.861237	0.931654
YCR101C	YCR101C ... YCR101C biological process unknown molecular function unknown membrane fraction	0.122285	7.4787	0.0501144	0.826141	0.912085
YCR102C	YCR102C ... YCR102C biological process unknown molecular function unknown cellular component unknown	-1.14351	2.52836	2.82921	0.135973	0.311745
YCR105W	YCR105W ... ADH7 alcohol metabolism alcohol dehydrogenase (NADP+) activsoluble fraction	-0.892236	7.26932	0.72593	0.408734	0.607098
YCR106W	YCR106W ... RDS1 response to xenobiotic stimulu DNA binding* nucleus	0.115697	5.23935	0.0127462	0.911735	0.954391
YCR107W	YCR107W ... AAD3 aldehyde metabolism aryl-alcohol dehydrogenase activitycellular component unknown	1.15281	8.17297	8.21023	0.0126042	0.0752781
YDL001W	YDL001W ... RMD1 biological process unknown molecular function unknown cytoplasm	0.974362	8.65562	7.77356	0.0146652	0.0823138
YDL003W	YDL003W ... MCD1 mitotic sister chromatid cohes molecular function unknown nucleus*	-0.231307	8.78747	0.468145	0.505159	0.689762
YDL004W	YDL004W ... ATP16 ATP synthesis coupled proton t hydrogen-transporting ATP synthase "proton-transporting ATP synthase, c" | YDL005C	0.917847	9.36493	10.66	0.00572936	0.0460677
YDL005C	YDL005C ... MED2 transcription from RNA polymer RNA polymerase II transcription medmediator complex	0.766757	8.52585	4.93988	0.0434691	0.16073
YDL006W	YDL006W ... PTC1 protein amino acid dephosphory protein phosphatase type 2C activitcytoplasm*	0.196071	8.3525	0.212775	0.651781	0.798453
YDL007W	YDL007W ... RPT2 ubiquitin-dependent protein ca ATPase activity* nucleus*	1.25723	8.45041	8.77501	0.0104169	0.0677661
YDL008W	YDL008W ... APC11 mitotic sister chromatid segre protein binding* anaphase-promoting complex	1.41604	7.69881	9.84784	0.00736242	0.0549285
YDL010W	YDL010W … GRX6 biological process unknown molecular function unknown	-1.12941	7.39229	3.21827	0.0947304	0.255555
YDL012C	YDL012C ... YDL012C biological process unknown molecular function unknown plasma membrane	-0.00929771	8.51841	0.000716081	0.979034	0.991006
YDL013W	YDL013W … SLX5 (HEX3) mitochondrial matrix protein i protein transporter activity mitochondrion* | Subunit of the Slx5-Slx8 SUMO-targeted ubiquitin ligase (STUbL) complex, stimulated by SUMO-modified substrates; contains a RING domain and two SIMs (SUMO-interacting motifs); forms SUMO-dependent nuclear foci, including DNA repair centersYDL014W	0.267806	8.7056	0.57215	0.462112	0.654754
YDL014W	YDL014W ... NOP1 rRNA modification* methyltransferase activity nucleolus*	0.262029	9.27915	0.559418	0.467038	0.6586
YDL017W	YDL017W ... CDC7 protein amino acid phosphoryla protein serine/threonine kinase actnucleoplasm	1.52774	7.85263	10.4142	0.00617474	0.0485341
YDL018C	YDL018C ... ERP3 secretory pathway molecular function unknown integral to membrane	-0.0744919	8.6282	0.0333625	0.857723	0.929625
YDL019C	YDL019C ... OSH2 steroid biosynthesis oxysterol binding plasma membrane*	0.0760025	7.32031	0.0201874	0.889066	0.945323
YDL020C	YDL020C ... RPN4 ubiquitin-dependent protein ca transcriptional activator activity proteasome regulatory particle (sen	0.286946	5.14744	0.0471905	0.831202	0.914161
YDL022W	YDL022W iESR cluster GPD1 intracellular accumulation of glycerol-3-phosphate dehydrogenase cytosol*	-2.79211	3.1036	15.0002	0.00172867	0.0229503
YDL024C	YDL024C ... DIA3 pseudohyphal growth* acid phosphatase activity cell wall (sensu Fungi)	-1.3421	4.71651	1.13565	0.304845	0.515122
YDL025C	YDL025C ... YDL025C biological process unknown protein kinase activity cellular component unknown	-1.3272	8.62112	15.1915	0.00164743	0.0222476
YDL027C	YDL027C iESR cluster YDL027C biological process unknown molecular function unknown mitochondrion	0.0240217	6.64815	0.00117152	0.973185	0.988388
YDL028C	YDL028C ... MPS1 mitotic spindle checkpoint* protein threonine/tyrosine kinase aspindle pole body*	-5.24429	5.6323	21.6611	0.000385242	0.00974021
YDL029W	YDL029W ... ARP2 actin filament organization* structural constituent of cytoskelemitochondrion*	-0.0269716	6.86937	0.00106672	0.974412	0.988752
YDL030W	YDL030W ... PRP9 nuclear mRNA splicing, via spl RNA binding snRNP U2 | YDL031W	1.14351	8.85381	11.1228	0.00498743	0.0414193
YDL031W	YDL031W PAC cluster DBP10 35S primary transcript process ATP-dependent RNA helicase activitynucleolus	0.415939	8.78626	1.1925	0.293505	0.504054
YDL033C	YDL033C ... SLM3 protein biosynthesis* tRNA (5-methylaminomethyl-2-thiourimitochondrion	-0.171776	8.14201	0.152671	0.701956	0.833002
YDL036C	YDL036C … PUS9 biological process unknown molecular function unknown | Mitochondrial tRNA:pseudouridine synthase, catalyzes the formation of pseudouridine at position 32 in mitochondrial tRNAs; contains an N-terminal mitochondrial targeting sequenceYDL037C	-0.0607893	7.93628	0.0156751	0.902169	0.94975
YDL037C	YDL037C ... BSC1 biological process unknown molecular function unknown cellular component unknown	0.432926	8.18185	0.921321	0.353629	0.562321
YDL040C	YDL040C ... NAT1 protein amino acid acetylation peptide alpha-N-acetyltransferase acytoplasm*	-1.0923	6.03386	1.21176	0.289795	0.500494
YDL042C	YDL042C ... SIR2 chromatin silencing at telomer histone deacetylase activity* nucleolus*	1.58667	7.00653	1.94223	0.185444	0.374162
YDL043C	YDL043C ... PRP11 spliceosome assembly RNA binding snRNP U2	0.312708	8.27221	0.611085	0.447572	0.643607
YDL044C	YDL044C ... MTF2 protein biosynthesis* RNA binding mitochondrion	0.526657	8.43091	1.79408	0.202051	0.395329
YDL045C	YDL045C ... FAD1 FAD biosynthesis FMN adenylyltransferase activity cytoplasm	0.222057	8.16811	0.299189	0.593118	0.75813
YDL046W	YDL046W ... NPC2 biological process unknown molecular function unknown vacuole (sensu Fungi)	0.243699	8.79332	0.498945	0.491707	0.677903
YDL047W	YDL047W ... SIT4 cell wall organization and bio protein serine/threonine phosphatascytoplasm*	0.557147	7.50517	1.38092	0.259803	0.466061
YDL048C	YDL048C ... STP4 biological process unknown molecular function unknown cytoplasm*	-0.470128	5.61275	0.133162	0.720702	0.845339
YDL049C	YDL049C ... KNH1 beta-1,6 glucan biosynthesis molecular function unknown cell wall (sensu Fungi)* | YDL050C	1.47933	5.74235	2.46352	0.139134	0.315494
YDL051W	YDL051W PAC cluster LHP1 tRNA processing RNA binding nucleus*	0.357067	8.77074	1.13059	0.305885	0.516159
YDL052C	YDL052C ... SLC1 sphingolipid biosynthesis 1-acylglycerol-3-phosphate O-acyltrlipid particle	0.27847	8.65575	0.428889	0.523291	0.703606
YDL053C	YDL053C ... PBP4 biological process unknown molecular function unknown cytoplasm*	0.591308	6.48271	0.653594	0.432534	0.629027
YDL054C	YDL054C ... MCH1 transport transporter activity* membrane	0.213584	8.10254	0.225101	0.642593	0.792531
YDL055C	YDL055C ... PSA1 protein amino acid glycosylati mannose-1-phosphate guanylyltransfecytoplasm	-1.08454	7.302	2.5019	0.136328	0.31193
YDL056W	YDL056W ... MBP1 regulation of cell cycle* DNA binding* nucleus	-0.726909	7.44315	1.61387	0.224929	0.426166
YDL057W	YDL057W ... YDL057W biological process unknown molecular function unknown cellular component unknown	-1.01503	8.79488	7.12956	0.0184631	0.0965415
YDL059C	YDL059C ... RAD59 telomerase-independent telomer protein binding* nucleus	0.343177	8.2598	0.814721	0.382198	0.584824
YDL060W	YDL060W PAC cluster TSR1 rRNA processing* ribonucleoprotein binding cytoplasm*	-1.08566	6.15227	1.32135	0.269863	0.479744
YDL061C	YDL061C RP cluster RPS29B protein biosynthesis structural constituent of ribosome cytosolic small ribosomal subunit (	0.746269	8.21215	4.32221	0.0567448	0.187542
YDL063C	YDL063C PAC cluster YDL063C biological process unknown molecular function unknown cytoplasm*	-0.0796455	4.07732	0.00452915	0.947308	0.974609
YDL064W	YDL064W ... UBC9 G2/M transition of mitotic cel ubiquitin-like conjugating enzyme anucleus	1.00557	8.72718	8.72634	0.010587	0.0683362
YDL065C	YDL065C ... PEX19 protein folding* protein binding cytosol	0.532206	7.57793	0.904661	0.357881	0.566116
YDL066W	YDL066W ... IDP1 glutamate biosynthesis* isocitrate dehydrogenase (NADP+) acmitochondrion*	0.990853	8.88028	7.95932	0.013744	0.0790759
YDL067C	YDL067C ... COX9 aerobic respiration* cytochrome-c oxidase activity respiratory chain complex IV (sensu	0.153261	7.51389	0.108116	0.747231	0.85999
YDL069C	YDL069C ... CBS1 protein biosynthesis "translation factor activity, nuclei"mitochondrial inner membrane* | YDL070W	-0.923596	8.19621	3.22095	0.0946063	0.255555
YDL070W	YDL070W ... BDF2 biological process unknown molecular function unknown nucleus	0.0592807	8.35503	0.0287897	0.867725	0.935296
YDL072C	YDL072C ... YET3 biological process unknown molecular function unknown endoplasmic reticulum	0.275722	8.81448	0.372061	0.551786	0.72495
YDL074C	YDL074C ... BRE1 chromatin silencing at telomer ubiquitin-protein ligase activity nucleus	0.0308446	8.58592	0.00750476	0.932209	0.965795
YDL075W	YDL075W RP cluster RPL31A protein biosynthesis structural constituent of ribosome cytosolic large ribosomal subunit (	0.532158	9.06801	2.18723	0.161599	0.344305
YDL076C	YDL076C ... RXT3 chromatin silencing histone deacetylase activity nucleus	-0.416564	8.00208	1.05052	0.323002	0.531832
YDL077C_1	YDL077C ... VAM6 vacuole organization and bioge Rab guanyl-nucleotide exchange factvacuole (sensu Fungi)*	-3.40324	3.31924	11.7976	0.00409532	0.0371271
YDL077C_2	YDL077C ... VAM6 vacuole organization and bioge Rab guanyl-nucleotide exchange factvacuole (sensu Fungi)*	-2.81263	3.6897	7.99874	0.0135573	0.0784976
YDL078C	YDL078C ... MDH3 fatty acid beta-oxidation* L-malate dehydrogenase activity peroxisome*	0.651861	8.80302	2.18328	0.161951	0.344572
YDL079C	YDL079C ... MRK1 protein amino acid phosphoryla glycogen synthase kinase 3 activitycellular component unknown	-0.56901	3.80669	0.432098	0.521764	0.702117
YDL080C	YDL080C ... THI3 thiamin biosynthesis transcriptional activator activity*nucleus	-1.10178	7.98644	5.78749	0.0307437	0.129072
YDL082W	YDL082W RP cluster RPL13A protein biosynthesis structural constituent of ribosome cytosolic large ribosomal subunit (	-0.254865	8.41768	0.438354	0.518811	0.700441
YDL083C	YDL083C RP cluster RPS16B protein biosynthesis structural constituent of ribosome cytosolic small ribosomal subunit (	0.178207	9.00712	0.27369	0.609157	0.769862
YDL084W	YDL084W PAC cluster SUB2 mRNA-nucleus export* protein binding* nucleus*	-1.01747	7.85415	2.36265	0.146856	0.326339
YDL085C-A	YDL085C-A ... YDL085C-A biological process unknown molecular function unknown cytoplasm*	0.712404	8.3534	2.52606	0.134598	0.309684
YDL085W	YDL085W ... NDE2 ethanol fermentation* NADH dehydrogenase activity mitochondrion	0.999543	9.56842	14.1013	0.00217779	0.0258879
YDL086W	YDL086W ... YDL086W biological process unknown carboxymethylenebutenolidase activicytoplasm*	-1.09075	7.72859	5.10762	0.0405212	0.153949
YDL087C	YDL087C ... LUC7 mRNA splice site selection mRNA binding snRNP U1	-0.0580949	8.22847	0.00758245	0.93186	0.965795
YDL088C	YDL088C ... ASM4 mRNA-nucleus export* structural molecule activity nuclear pore	1.02316	7.64661	4.91703	0.0438899	0.161343
YDL089W	YDL089W … NUR1 biological process unknown molecular function unknown | Protein of unknown function; interacts with Csm1p, Lrs4p; required for rDNA repeat stability; null mutant causes increase in unequal sister-chromatid exchange; GFP-fusion protein localizes to the nuclear periphery, possible Cdc28p substrateYDL090C	0.678113	9.03921	3.18534	0.09627	0.258328
YDL090C	YDL090C ... RAM1 protein amino acid farnesylati protein farnesyltransferase activitprotein farnesyltransferase complex	0.703094	9.22605	5.94376	0.0289052	0.125642
YDL091C	YDL091C ... UBX3 biological process unknown molecular function unknown cytoplasm	-3.98574	7.98218	34.4037	4.33557e-05	0.00296794
YDL092W	YDL092W ... SRP14 protein-ER targeting* signal sequence binding signal recognition particle (sensu	-2.27178	7.27196	11.9654	0.0039029	0.0363233
YDL093W	YDL093W ... PMT5 O-linked glycosylation dolichyl-phosphate-mannose-protein endoplasmic reticulum	-1.42355	4.25639	2.07353	0.172151	0.357092
YDL098C	YDL098C ... SNU23 nuclear mRNA splicing, via spl "RNA splicing factor activity, trans"U4/U6 x U5 tri-snRNP complex | YDL099W	0.944361	8.78765	8.31897	0.0121446	0.0745887
YDL099W	YDL099W … BUG1 biological process unknown molecular function unknown | Cis-golgi localized protein involved in ER to Golgi transport; forms a complex with the mammalian GRASP65 homolog, Grh1p; mutants are compromised for the fusion of ER-derived vesicles with Golgi membranesYDL100C	-0.171904	7.22596	0.0896129	0.769126	0.87595
YDL100C	YDL100C … GET3 (ARR4) | Guanine nucleotide exchange factor for Gpa1p; amplifies G protein signaling; subunit of the GET complex, which is involved in Golgi to ER trafficking and insertion of proteins into the ER membrane; has low-level ATPase activityYDL101C	1.27959	8.94774	19.3946	0.000619022	0.0131031
YDL101C	YDL101C ... DUN1 protein amino acid phosphoryla protein kinase activity nucleus	0.0589783	8.01418	0.0207021	0.887671	0.944447
YDL105W	YDL105W ... NSE4 DNA repair molecular function unknown nucleus*	-3.53841	4.53386	10.6488	0.00574875	0.0460738
YDL106C	YDL106C ... PHO2 transcription* transcription factor activity nucleus	-3.0195	3.23211	16.8	0.0011136	0.0182201
YDL107W	YDL107W ... MSS2 protein complex assembly* protein translocase activity mitochondrial inner membrane	0.479155	6.56781	0.478664	0.500492	0.68586
YDL109C	YDL109C ... YDL109C lipid metabolism lipase activity cellular component unknown	-1.49222	7.77805	2.92292	0.109686	0.278716
YDL110C	YDL110C … iESR cluster TMA17 biological process unknown molecular function unknown	0.178231	8.71181	0.341223	0.568541	0.739055
YDL113C	YDL113C ... ATG20 protein-vacuolar targeting* lipid binding membrane	1.28399	4.63875	2.10525	0.169122	0.353224
YDL114W	YDL114W ... YDL114W biological process unknown molecular function unknown cellular component unknown	0.519376	7.74898	0.658796	0.43075	0.628181
YDL115C	YDL115C ... IWR1 meiosis molecular function unknown cytoplasm*	1.32313	9.37083	13.4587	0.00258184	0.0284502
YDL116W	YDL116W ... NUP84 mRNA-nucleus export* structural molecule activity nuclear pore	0.450083	8.57607	1.42448	0.252763	0.459212
YDL117W	YDL117W ... CYK3 cytokinesis molecular function unknown cytoplasm*	0.874985	8.91772	5.28877	0.0375977	0.147103
YDL120W	YDL120W ... YFH1 iron ion homeostasis* enzyme regulator activity mitochondrion*	0.912674	9.03042	8.81435	0.0102817	0.0673266
YDL121C	YDL121C ... YDL121C biological process unknown molecular function unknown endoplasmic reticulum	0.620083	8.47958	2.99315	0.105885	0.273943
YDL122W	YDL122W ... UBP1 protein deubiquitination ubiquitin-specific protease activitcytoplasm*	-1.57058	2.66867	4.14316	0.0614558	0.198218
YDL123W	YDL123W ... SNA4 biological process unknown molecular function unknown vacuolar membrane (sensu Fungi)	-0.69003	8.13457	2.14114	0.165775	0.349567
YDL124W	YDL124W iESR cluster YDL124W metabolism alpha-keto amide reductase activitycytoplasm*	0.277324	8.59227	0.57642	0.460479	0.653051
YDL125C	YDL125C ... HNT1 nucleotide metabolism hydrolase activity* cytoplasm*	0.282748	7.54378	0.326382	0.576975	0.745758
YDL126C	YDL126C ... CDC48 ubiquitin-dependent protein ca ATPase activity nucleus*	0.110707	6.52357	0.0249292	0.876828	0.938644
YDL127W	YDL127W ... PCL2 cell cycle cyclin-dependent protein kinase regcyclin-dependent protein kinase hol	-0.152267	8.59237	0.172089	0.684633	0.819808
YDL128W	YDL128W ... VCX1 calcium ion homeostasis* calcium ion transporter activity* vacuole (sensu Fungi)*	0.499935	8.45768	1.76335	0.205732	0.400808
YDL129W	YDL129W ... YDL129W biological process unknown molecular function unknown cytoplasm*	-0.00713795	8.83074	0.000462808	0.983144	0.991916
YDL130W	YDL130W ... RPP1B translational elongation* structural constituent of ribosome cytosolic large ribosomal subunit (	0.131473	8.69592	0.0985412	0.758278	0.867502
YDL130W-A	YDL130W-A ... STF1 ATP synthesis coupled proton t molecular function unknown proton-transporting ATP synthase co	-0.321143	6.49397	0.17493	0.682196	0.818977
YDL133C-A	YDL133C-A ... RPL41B protein biosynthesis structural constituent of ribosome cytosolic large ribosomal subunit (	-1.16476	7.08831	1.05059	0.322987	0.531832
YDL133W	YDL133W ... YDL133W biological process unknown molecular function unknown cellular component unknown	0.616033	8.40459	2.85901	0.11329	0.284241
YDL134C	YDL134C ... PPH21 protein biosynthesis* protein phosphatase type 2A activitprotein phosphatase type 2A complex	-0.911806	7.81792	2.42921	0.141703	0.318307
YDL135C	YDL135C ... RDI1 actin filament organization* signal transducer activity* cytosol	-0.280558	8.10351	0.386155	0.544446	0.720074
YDL136W	YDL136W PAC cluster RPL35B protein biosynthesis structural constituent of ribosome cytosolic large ribosomal subunit (	0.522918	8.60876	1.63961	0.221462	0.420824
YDL137W	YDL137W ... ARF2 ER to Golgi transport* GTPase activity cytosol*	-0.237521	9.41734	0.582586	0.458138	0.650542
YDL138W	YDL138W ... RGT2 signal transduction* receptor activity* plasma membrane	1.61486	6.8074	5.56675	0.0335792	0.136324
YDL139C	YDL139C ... SCM3 biological process unknown molecular function unknown cytoplasm*	1.07685	7.26732	3.62267	0.0780445	0.228176
YDL141W	YDL141W ... BPL1 protein amino acid biotinylati biotin-[acetyl-CoA-carboxylase] ligcytoplasm*	0.635712	8.72066	2.76634	0.118778	0.29031
YDL142C	YDL142C ... CRD1 mitochondrial membrane organiz cardiolipin synthase activity mitochondrial membrane	0.553587	8.86472	3.37799	0.0876715	0.244331
YDL143W	YDL143W PAC cluster CCT4 protein folding* unfolded protein binding cytoplasm*	-0.226377	7.99713	0.20309	0.65923	0.801966
YDL144C	YDL144C ... YDL144C biological process unknown molecular function unknown cytoplasm*	0.9297	8.71738	9.24851	0.00891676	0.0617483
YDL146W	YDL146W … LDB17 biological process unknown molecular function unknown | Protein involved in the regulation of endocytosis; transiently recruited to actin cortical patches in a SLA1-dependent manner after late coat component assembly; GFP-fusion protein localizes to the periphery, cytoplasm, bud, and bud neckYDL147W	-0.881545	7.16617	2.28838	0.152883	0.333697
YDL148C	YDL148C ... NOP14 processing of 20S pre-rRNA snoRNA binding mitochondrion*	-0.430786	7.28854	0.437567	0.519181	0.700441
YDL149W	YDL149W ... ATG9 protein-vacuolar targeting* molecular function unknown cytoplasm*	0.0249904	5.75596	0.000612946	0.980602	0.991064
YDL150W	YDL150W PAC cluster RPC53 transcription from RNA polymer DNA-directed RNA polymerase activitDNA-directed RNA polymerase III com	-1.97413	7.07566	3.50915	0.0823441	0.236388
YDL153C	YDL153C PAC cluster SAS10 processing of 20S pre-rRNA* snoRNA binding nucleus*	0.978076	8.0405	5.37154	0.0363448	0.143193
YDL154W	YDL154W ... MSH5 meiotic recombination molecular function unknown nucleus	-0.763865	6.80236	0.603959	0.450176	0.645419
YDL155W	YDL155W ... CLB3 G2/M transition of mitotic cel cyclin-dependent protein kinase regcytoplasm*	-2.22037	5.95949	6.62059	0.0222893	0.107456
YDL156W	YDL156W ... YDL156W biological process unknown molecular function unknown cytoplasm*	-1.04468	7.66862	2.20982	0.159599	0.342197
YDL157C	YDL157C ... YDL157C biological process unknown molecular function unknown mitochondrion	-6.66932	7.56173	86.7657	2.4923e-07	0.000147655
YDL159W	YDL159W ... STE7 protein amino acid phosphoryla MAP kinase kinase activity cytoplasm*	0.647548	8.51675	3.41725	0.0860345	0.242653
YDL159W-A	YDL159W-A ... YDL159W-A biological process unknown molecular function unknown cellular component unknown	0.613791	7.35775	1.24821	0.28295	0.49409
YDL160C	YDL160C ... DHH1 deadenylylation-dependent deca protein binding cytoplasm*	0.0220531	8.30166	0.00231615	0.962304	0.982225
YDL160C-A	YDL160C-A ... YDL160C-A biological process unknown molecular function unknown cellular component unknown	0.105307	7.12202	0.0305997	0.863674	0.932633
YDL164C	YDL164C ... CDC9 DNA recombination* DNA ligase (ATP) activity nucleus*	0.537442	8.38158	2.30566	0.151454	0.332017
YDL165W	YDL165W ... CDC36 regulation of transcription fr 3'-5'-exoribonuclease activity cytoplasm*	0.904787	8.66387	6.73958	0.021318	0.105063
YDL166C	YDL166C ... FAP7 processing of 20S pre-rRNA* molecular function unknown nucleus	0.765304	8.38592	3.91742	0.0680751	0.210755
YDL167C	YDL167C PAC cluster NRP1 biological process unknown molecular function unknown cytoplasm	0.104904	8.07764	0.0781254	0.783996	0.88579
YDL168W	YDL168W ... SFA1 formaldehyde catabolism alcohol dehydrogenase activity* cytoplasm*	0.346482	9.30715	0.927663	0.352029	0.561027
YDL169C	YDL169C ... UGX2 biological process unknown molecular function unknown cellular component unknown	0.0655843	7.63156	0.016832	0.898644	0.948233
YDL170W	YDL170W ... UGA3 regulation of transcription fr transcription factor activity* nucleus	0.604178	9.14809	3.40818	0.0864095	0.243107
YDL173W	YDL173W ... YDL173W biological process unknown molecular function unknown cytoplasm	-0.871414	8.07001	3.94448	0.0672384	0.208875
YDL174C	YDL174C ... DLD1 aerobic respiration* D-lactate dehydrogenase (cytochromemitochondrial inner membrane	-0.265855	8.07268	0.384554	0.545271	0.720529
YDL175C	YDL175C ... AIR2 mRNA-nucleus export* molecular function unknown nucleus	0.728801	7.44012	1.7823	0.203452	0.397728
YDL176W	YDL176W ... YDL176W biological process unknown molecular function unknown cellular component unknown	0.255492	8.47829	0.54025	0.474623	0.664009
YDL177C	YDL177C ... YDL177C biological process unknown molecular function unknown cellular component unknown	0.261206	8.78215	0.221081	0.645554	0.794032
YDL178W	YDL178W ... DLD2 biological process unknown* actin binding* mitochondrial matrix	0.264589	8.62697	0.60946	0.448163	0.643607
YDL179W	YDL179W ... PCL9 cell cycle cyclin-dependent protein kinase regcyclin-dependent protein kinase hol	0.542482	9.28744	1.87582	0.192663	0.381222
YDL180W	YDL180W ... YDL180W biological process unknown molecular function unknown vacuole (sensu Fungi)	0.704022	8.97071	4.0222	0.0649023	0.204692
YDL181W	YDL181W ... INH1 ATP synthesis coupled proton t enzyme inhibitor activity proton-transporting ATP synthase co	-0.156881	8.43082	0.170546	0.685965	0.819808
YDL182W	YDL182W ... LYS20 lysine biosynthesis, aminoadip homocitrate synthase activity nucleus* | YDL183C	-0.665077	8.12056	2.49422	0.136884	0.312573
YDL183C	YDL183C ... YDL183C biological process unknown molecular function unknown cellular component unknown	1.2618	9.50895	11.6334	0.00429415	0.0378734
YDL184C	YDL184C ... RPL41A protein biosynthesis structural constituent of ribosome cytosolic large ribosomal subunit (	-0.789622	7.96657	1.51469	0.238969	0.442093
YDL185W	YDL185W ... TFP1 vacuolar acidification* hydrogen-transporting ATPase activivacuolar membrane (sensu Fungi)*	-7.212	6.90032	55.8981	3.23436e-06	0.000774714
YDL186W	YDL186W ... YDL186W biological process unknown molecular function unknown cellular component unknown	0.143464	8.39612	0.173984	0.683004	0.819713
YDL188C	YDL188C ... PPH22 protein biosynthesis* protein phosphatase type 2A activitprotein phosphatase type 2A complex	-3.51172	7.74934	31.5762	6.65157e-05	0.00388093
YDL189W	YDL189W ... RBS1 galactose metabolism molecular function unknown cytoplasm	0.822199	9.25034	5.6245	0.0328088	0.134516
YDL190C	YDL190C ... UFD2 response to stress* ubiquitin conjugating enzyme activicytoplasm*	-0.859835	6.9448	1.50415	0.24053	0.444438
YDL191W	YDL191W RP cluster RPL35A protein biosynthesis structural constituent of ribosome cytosolic large ribosomal subunit (	-0.0742181	9.38514	0.0315055	0.861694	0.931654
YDL192W	YDL192W ... ARF1 ER to Golgi transport* GTPase activity cytosol*	0.271832	8.41813	0.237667	0.633542	0.784985
YDL193W	YDL193W … NUS1 biological process unknown prenyltransferase activity | Putative prenyltransferase, required for cell viability; proposed to be involved in protein trafficking because tet-repressible mutant shows accumulation of hypoglycosylated forms of CPYYDL194W	0.794389	8.77154	5.17887	0.0393405	0.150833
YDL194W	YDL194W ... SNF3 signal transduction* receptor activity* plasma membrane	-2.30375	6.8132	8.52786	0.011315	0.0714211
YDL195W	YDL195W ... SEC31 ER to Golgi transport structural molecule activity COPII vesicle coat	-0.139457	8.13552	0.0474524	0.830742	0.914161
YDL197C	YDL197C ... ASF2 chromatin silencing at silent molecular function unknown nucleus*	-0.0239417	5.51212	0.000553822	0.981561	0.991064
YDL198C	YDL198C ... GGC1 iron ion homeostasis* guanine nucleotide transporter actimitochondrial inner membrane	-7.24527	6.95165	54.1036	3.88353e-06	0.000789698
YDL199C	YDL199C iESR cluster YDL199C biological process unknown molecular function unknown cellular component unknown	-0.154438	6.9991	0.0683802	0.797568	0.893266
YDL200C	YDL200C ... MGT1 DNA dealkylation methylated-DNA-[protein]-cysteine Snucleus	-0.246037	7.34973	0.193684	0.666675	0.808215
YDL201W	YDL201W PAC cluster TRM8 tRNA methylation protein binding* nucleus	-0.00795585	8.27177	0.000387344	0.984579	0.99199
YDL202W	YDL202W ... MRPL11 protein biosynthesis structural constituent of ribosome mitochondrial large ribosomal subun	1.01369	8.37529	7.2919	0.0174076	0.092441
YDL203C	YDL203C … ACK1 biological process unknown molecular function unknown	0.100158	8.79588	0.068161	0.797885	0.893266
YDL204W	YDL204W iESR cluster RTN2 biological process unknown molecular function unknown endoplasmic reticulum	-0.194702	6.5515	0.0427467	0.839219	0.918023
YDL205C	YDL205C ... HEM3 heme biosynthesis hydroxymethylbilane synthase activicytoplasm*	0.884961	7.57015	3.64198	0.07734	0.227227
YDL206W	YDL206W ... YDL206W biological process unknown molecular function unknown cellular component unknown	0.564449	4.85378	0.373892	0.550822	0.724296
YDL209C	YDL209C ... CWC2 nuclear mRNA splicing, via spl molecular function unknown spliceosome complex | YDL210W	0.460576	6.89249	0.350553	0.563366	0.733794
YDL211C	YDL211C ... YDL211C biological process unknown molecular function unknown vacuole (sensu Fungi)	0.342341	8.80751	0.750807	0.401021	0.602553
YDL212W	YDL212W ... SHR3 ER to Golgi transport* unfolded protein binding integral to endoplasmic reticulum m	1.24242	8.51134	9.87034	0.00731047	0.0546305
YDL213C	YDL213C ... NOP6 rRNA processing* molecular function unknown nucleolus	1.63	6.20842	2.35654	0.147341	0.326937
YDL214C	YDL214C ... PRR2 MAPKKK cascade receptor signaling protein serine/tnucleus	-1.49332	8.26597	8.11968	0.0130025	0.0765515
YDL216C	YDL216C ... RRI1 adaptation to pheromone during metalloendopeptidase activity signalosome complex	-3.11883	3.22472	10.2321	0.00653074	0.0505967
YDL217C	YDL217C ... TIM22 mitochondrial inner membrane p protein transporter activity mitochondrial inner membrane protei	0.951455	7.31716	2.03113	0.176308	0.36354
YDL218W	YDL218W ... YDL218W biological process unknown molecular function unknown cytoplasm	0.776814	9.03329	4.48889	0.0527394	0.1806
YDL219W	YDL219W ... DTD1 translation* "hydrolase activity, acting on ester"cytoplasm | YDL220C	0.0607387	7.77407	0.0169971	0.898151	0.948088
YDL222C	YDL222C iESR cluster FMP45 cell wall organization and bio molecular function unknown mitochondrion*	-0.405989	8.58129	1.07527	0.317569	0.528214
YDL224C	YDL224C ... WHI4 regulation of cell size RNA binding cytoplasm	-4.94741e-05	9.18961	2.44907e-08	0.999877	0.999877
YDL227C	YDL227C ... HO mating type switching and reco endonuclease activity nucleus	0.847994	7.29701	2.43081	0.141581	0.318191
YDL229W	YDL229W ... SSB1 protein biosynthesis ATPase activity* soluble fraction*	-0.678817	8.29954	3.05239	0.102802	0.269381
YDL230W	YDL230W ... PTP1 protein amino acid dephosphory protein tyrosine phosphatase activicytoplasm*	0.717922	8.97305	6.08305	0.0273741	0.121304
YDL234C	YDL234C ... GYP7 vesicle-mediated transport Rab GTPase activator activity cytoplasm	-2.98985	3.7263	9.63773	0.00786868	0.0576168
YDL235C	YDL235C ... YPD1 response to osmotic stress* "transferase activity, transferring"cytoplasm | YDL236W	1.51853	8.76701	11.9662	0.00390204	0.0363233
[truncated: 3,863 more rows]

## Sheet: Chr12_Day1vsT0
Chr12_Day1vsT0
	Gene annotation	logFC	logCPM	F	PValue	FDR
[truncated: 4,548 more rows]

## Sheet: Eu_Day1vsT0
Eu_Day1vsT0
	Gene annotation	logFC	logCPM	F	PValue	FDR
[truncated: 4,548 more rows]
