# Supplementary material for: Chromosome duplication causes premature aging via defects in ribosome quality control
Source: PLoS Biol. 2025 Nov 17;23(11):e3003509. doi: 10.1371/journal.pbio.3003509 (PMC12633879; doi:10.1371/journal.pbio.3003509)
Supplement: S2 Data — (XLSX) [file pbio.3003509.s010.xlsx]

## Sheet: Sheet1
UID	NAME	GWEIGHT	EuploidWT_D1vsLog_RepAvg	EuploidWT_D3vsLog_RepAvg	EuploidWT_D7vsLog_RepAvg	x	Chr4WT_D1vsLog_RepAvg	Chr4WT_D3vsLog_RepAvg	Chr4WT_D7vsLog_RepAvg	x	Chr12WT_D1vsLog_RepAvg	Chr12WT_D3vsLog_RepAvg	Chr12WT_D7vsLog_RepAvg	x	Chr14WT_D1vsLog_RepAvg	Chr14WT_D3vsLog_RepAvg	Chr14WT_D7vsLog_RepAvg	x	Chr15WT_D1vsLog_RepAvg	Chr15WT_D3vsLog_RepAvg	Chr15WT_D7vsLog_RepAvg	x	x	Chr4WTvsEuWT_Log_RepAvg	Chr4WTvsEuWT_D1_RepAvg	Chr4WTvsEuWT_D3_RepAvg	Chr4WTvsEuWT_D7_RepAvg	x	Chr12WTvsEuWT_Log_RepAvg	Chr12WTvsEuWT_D1_RepAvg	Chr12WTvsEuWT_D3_RepAvg	Chr12WTvsEuWT_D7_RepAvg	x	Chr14WTvsEuWT_Log_RepAvg	Chr14WTvsEuWT_D1_RepAvg	Chr14WTvsEuWT_D3_RepAvg	Chr14WTvsEuWT_D7_RepAvg	x	Chr15WTvsEuWT_Log_RepAvg	Chr15WTvsEuWT_D1_RepAvg	Chr15WTvsEuWT_D3_RepAvg	Chr15WTvsEuWT_D7_RepAvg
YHL028W	YHL028W ... WSC4 cell wall organization and bio transmembrane receptor activity endoplasmic reticulum membrane* | YHL029C	1	-0.350183	-3.49198	-2.74185		-0.097456	-3.02902	-2.44255		-0.536825	-1.10812	-2.29062		1.65218	-0.0592575	-0.755827		-2.12629	-4.0384	-4.64676			-0.007079	0.245648	0.455876	0.292218		-1.95354	-2.14018	0.430316	-1.50232		-1.91655	0.0858105	1.51617	0.06947		1.48612	-0.28999	0.939698	-0.418794
YCL025C	YCL025C ... AGP1 amino acid transport amino acid transporter activity* plasma membrane | YCL026C-A	1	-0.325991	-1.95902	0.255301		0.509126	-0.409799	-3.58087		1.43714	0.651317	-1.47288		-0.587611	-2.59505	-1.74538		-0.921734	-1.8041	-1.39561			1.1269	1.96202	2.67612	-2.70927		0.209806	1.97294	2.82014	-1.51837		0.896857	0.635238	0.260823	-1.10382		-0.0885105	-0.684253	0.066406	-1.73942
YDR342C	YDR342C ... HXT7 hexose transport glucose transporter activity* mitochondrion* | YDR343C	1	-1.78694	-4.07946	-1.89284		-0.922543	-4.44736	-4.32721		2.48229	2.29281	0.708487		-2.61272	-3.50688	-3.36522		-5.46672	-6.19085	-6.0263			-1.06149	-0.197092	-1.42939	-3.49586		-1.56294	2.7063	4.80933	1.03838		1.42094	0.595156	1.99351	-0.051444		2.45268	-1.2271	0.34129	-1.68079
YPL026C	YPL026C ... SKS1 protein amino acid phosphoryla protein serine/threonine kinase actcytoplasm | YPL027W	1	-0.680264	-2.4095	-0.33827		-1.30397	-1.3465	-1.35046		1.46857	1.25339	-0.423667		-0.24654	-1.15534	-1.29421		-2.76907	-4.00213	-4.35455			0.90834	0.284635	1.97134	-0.103853		-0.154298	1.99453	3.50859	-0.239694		-0.134731	0.298992	1.11942	-1.09067		1.72898	-0.359822	0.136349	-2.2873
YLR136C	YLR136C ... TIS11 mRNA catabolism* mRNA binding cytoplasm* | YLR137W	1	0.206328	-2.73748	-2.75351		-0.869441	-5.67899	-6.1427		-0.509606	0.33147	-0.411663		0.799262	-0.987349	-3.22332		-0.22968	-2.93167	-4.36932			0.113545	-0.962225	-2.82797	-3.27565		1.09232	0.376388	4.16127	3.43417		0.257725	0.85066	2.00785	-0.212088		-0.100624	-0.536632	-0.294814	-1.71644
YHR018C	YHR018C ... ARG4 arginine biosynthesis argininosuccinate lyase activity cytosol | YHR019C	1	0.807346	-2.0565	-3.0465		2.12426	-1.77621	-4.41268		-1.66106	-1.59321	-3.61685		-3.42102	-5.25169	-6.25893		-0.746612	-3.49667	-3.27295			0.836356	2.15327	1.11664	-0.529819		0.568654	-1.89975	1.03194	-0.001698		3.90913	-0.319229	0.713938	0.696704		1.40057	-0.153388	-0.0396	1.17412
YJL088W	YJL088W ... ARG3 arginine biosynthesis* ornithine carbamoyltransferase acticytosol | YJL089W	1	0.172193	-1.97334	-0.784918		1.89651	-0.616527	-1.54568		-0.091412	-0.384698	-2.42338		-2.194	-3.03432	-2.75451		-1.08896	-2.34489	-2.29661			-1.00491	0.719405	0.351903	-1.76567		-0.794098	-1.0577	0.794542	-2.43256		1.76682	-0.599371	0.705838	-0.20277		1.07509	-0.186064	0.703539	-0.436605
YMR173W	YMR173W iESR cluster DDR48 DNA repair ATPase activity* cytoplasm | YMR173W-A	1	0.722335	-4.83168	-4.68443		4.7283	-1.93545	-2.71417		-0.231895	0.162182	-2.64617		-0.960673	-6.30697	-6.11838		1.2528	-2.75724	-2.42971			-1.98926	2.0167	0.906973	-0.018992		-2.11418	-3.06841	2.87968	-0.0759175		1.99791	0.314903	0.522618	0.563967		-1.76117	-1.23071	0.31327	0.493554
YBL101C	YBL101C ... ECM21 cell wall organization and bio molecular function unknown cytoplasm | YBL102W	1	1.14197	-1.17891	-1.29659		1.13774	-0.724641	-2.22585		-0.149733	-0.167046	-1.7464		0.737379	-0.945338	-1.31961		0.464502	-1.654	-1.96906			0.262796	0.258561	0.717071	-0.666463		-0.058437	-1.35014	0.953431	-0.508239		-0.166801	-0.571392	0.0667755	-0.189819		0.342143	-0.335325	-0.132943	-0.330325
YDR055W	YDR055W ... PST1 cell wall organization and bio molecular function unknown cell wall (sensu Fungi) | YDR056C	1	0.706473	-2.95429	-2.88084		-0.383408	-3.83421	-6.40919		-1.97522	-1.91206	-4.93249		1.04159	-2.85063	-5.63228		-0.675656	-4.71593	-6.61949			1.47762	0.387742	0.597696	-2.05073		-0.250417	-2.93211	0.791806	-2.30207		0.04612	0.38124	0.149776	-2.70532		0.929085	-0.453044	-0.832563	-2.80957
YBR105C	YBR105C ... VID24 vesicle-mediated transport* molecular function unknown extrinsic to membrane* | YBR106W	1	-2.69079	-0.663948	0.249213		-2.96995	-3.31438	-5.73271		-1.3455	-1.40575	-1.62384		-1.90892	-0.293036	-0.299584		-4.6285	-2.91811	-2.48474			0.508845	0.229688	-2.14159	-5.47308		-0.118331	1.22696	-0.860133	-1.99139		-0.001547	0.780321	0.369366	-0.550343		1.49948	-0.438231	-0.754686	-1.23447
YAL053W	YAL053W ÔøΩ FLC2 biological process unknown molecular function unknown | Putative FAD transporter; required for uptake of FAD into endoplasmic reticulum; involved in cell wall maintenanceYAL054C	1	-1.15045	-1.08066	-0.834875		-1.37533	-1.85199	-2.40364		-2.0323	-2.03868	-2.72378		-1.4272	-0.235558	0.123678		-1.49262	-1.70326	-1.22094			-0.0946415	-0.319526	-0.865972	-1.66341		0.13533	-0.746518	-0.822687	-1.75358		-0.239591	-0.516336	0.605512	0.718963		0.100041	-0.242131	-0.522555	-0.286023
YER061C	YER061C ... CEM1 hexadecanal biosynthesis 3-oxoacyl-[acyl-carrier protein] symitochondrion | YER062C	1	-1.39234	-1.14672	-0.568634		0.146933	-0.576893	-2.40517		-0.470152	-0.823591	-1.75665		-0.447889	-0.870043	-0.954898		-1.61671	-1.50266	-1.60866			-0.698545	0.840731	-0.128721	-2.53508		-0.429594	0.492596	-0.10647	-1.61762		-0.515609	0.428844	-0.238937	-0.901873		-0.169646	-0.394012	-0.525589	-1.20967
YMR176W	YMR176W ... ECM5 cell wall organization and bio molecular function unknown nucleus | YMR177W	1	-1.43336	-0.938415	-1.79717		-0.971077	-1.09516	-3.08195		-1.3325	-1.8326	-3.51356		-1.08789	-1.38793	-1.86265		-1.37686	-1.94834	-1.93945			0.145189	0.607468	-0.011551	-1.13959		-0.291148	-0.190288	-1.18533	-2.00753		-0.442458	-0.096995	-0.891976	-0.507931		-0.521216	-0.464725	-1.53114	-0.663489
YIL046W	YIL046W ... MET30 protein ubiquitination* protein binding SCF ubiquitin ligase complex* | YIL046W-A	1	-1.11244	-0.896137	-0.688909		-0.565643	-1.06018	-1.1094		-0.537729	-1.08136	-1.50561		-0.862496	-0.69706	-1.30381		-0.905451	-0.924171	-1.43435			0.101735	0.64853	-0.0623095	-0.318754		-0.366737	0.207973	-0.551955	-1.18343		-0.452491	-0.202549	-0.253414	-1.06739		-0.399859	-0.192873	-0.427893	-1.14531
YPL159C	YPL159C ... PET20 biological process unknown molecular function unknown cellular component unknown | YPL160W	1	-0.613865	-0.649558	-0.324215		-0.0149355	-0.85932	-1.48291		-0.536521	-0.788512	-2.0484		0.057616	-0.162615	-0.204817		-0.979138	-1.12863	-1.45941			0.295048	0.893977	0.0852865	-0.863643		-0.376614	-0.29927	-0.515568	-2.1008		-0.465263	0.206218	0.021679	-0.345865		0.121854	-0.243419	-0.357221	-1.01334
YDR384C	YDR384C ... ATO3 transport* transporter activity mitochondrion* | YDR385W	1	0.63224	-4.12316	-2.85523		-1.23381	-3.57246	-5.45344		-1.43939	-2.0349	-3.70513		-1.70204	-2.97055	-2.65159		0.61826	-1.47388	-2.20982			0.799863	-1.06619	1.35056	-1.79835		0.383737	-1.68789	2.472	-0.466165		0.204586	-2.1297	1.35719	0.40823		-0.620155	-0.634134	2.02913	0.025257
YMR303C	YMR303C ... ADH2 fermentation* alcohol dehydrogenase activity cytoplasm | YMR304C-A	1	0.717174	-3.50239	-3.24615		0.071368	-2.55212	-5.02838		-0.593754	-2.09139	-4.10932		-0.695505	-1.71272	-1.18528		-0.312059	-2.27602	-2.5881			-0.448742	-1.09455	0.501524	-2.23097		0.116573	-1.19435	1.52756	-0.746594		-0.466918	-1.8796	1.32275	1.59395		0.168883	-0.860349	1.39525	0.826928
YCL064C	YCL064C ... CHA1 threonine catabolism* L-serine ammonia-lyase activity* mitochondrion* | YCL065W	1	-5.38619	-9.11876	-9.1257		-0.45002	-5.63709	-5.69136		-3.21131	-3.28466	-5.73257		-2.70938	-7.08797	-7.3835		-1.48858	-6.79267	-8.44749			-2.35132	2.58485	1.13034	1.08302		0.728012	2.9029	6.5621	4.12114		-0.239206	2.43761	1.79158	1.503		-0.491894	3.40572	1.83419	0.186316
Q0060	Q0060 ... AI3 biological process unknown endonuclease activity mitochondrion | Q0065	1	-1.01147	-2.88947	-3.17001		0.360167	-1.71138	-2.10349		0.669663	0.168992	-1.34742		0.129961	-1.58311	-1.76059		-0.94509	-2.34915	-1.47938			-0.586629	0.785011	0.591458	0.479888		-0.249756	1.43138	2.8087	1.57284		-1.16354	-0.0221085	0.142818	0.245873		-0.793446	-0.727063	-0.253129	0.897188
YGR249W	YGR249W ... MGA1 filamentous growth molecular function unknown cellular component unknown | YGR250C	1	-2.66361	-6.65315	-5.97226		-0.628248	-4.74035	-4.63936		-0.935213	-0.876741	-4.8705		-0.491007	-4.47662	-3.95486		-1.39805	-2.86734	-2.81643			-2.06718	-0.031825	-0.154387	-0.734275		-0.982077	0.746315	4.79433	0.119689		-2.05562	0.116978	0.120912	-0.0382175		-2.73304	-1.46748	1.05277	0.422797
YDL054C	YDL054C ... MCH1 transport transporter activity* membrane | YDL055C	1	-2.17738	-2.5486	-0.671424		-0.958978	-1.04302	-1.35428		-1.1497	-1.5904	-2.63722		-2.35003	-2.16532	-2.12775		-1.8741	-1.09273	-2.78347			1.07381	2.29222	2.5794	0.390956		-0.250206	0.777478	0.707995	-2.216		0.42022	0.24757	0.803501	-1.0361		-0.171686	0.131592	1.28419	-2.28373
YDL020C	YDL020C ... RPN4 ubiquitin-dependent protein ca transcriptional activator activity proteasome regulatory particle (sen | YDL021W	1	-0.0215465	-1.52379	-1.012		-1.04484	-2.70361	-2.05136		-0.779987	-1.38663	-1.35381		-1.06018	-2.05134	-2.06249		-1.35821	-2.29182	-2.19991			2.3666	1.34331	1.18678	1.32724		0.296965	-0.461476	0.434125	-0.044854		0.589727	-0.448905	0.062178	-0.460767		0.862414	-0.474253	0.094383	-0.325501
YDL013W	YDL013W ÔøΩ SLX5 (HEX3) mitochondrial matrix protein i protein transporter activity mitochondrion* | Subunit of the Slx5-Slx8 SUMO-targeted ubiquitin ligase (STUbL) complex, stimulated by SUMO-modified substrates; contains a RING domain and two SIMs (SUMO-interacting motifs); forms SUMO-dependent nuclear foci, including DNA repair centersYDL014W	1	-2.29858	-2.64116	-1.72999		-1.70052	-3.08852	-2.80659		-2.06997	-2.30595	-2.88766		-2.01206	-1.87744	-1.75843		-2.27783	-2.51711	-2.09954			1.37194	1.97	0.924577	0.295335		-0.253963	-0.0253495	0.08124	-1.41163		-0.296861	-0.010341	0.466853	-0.325304		-0.408579	-0.38783	-0.284531	-0.778131
YDL182W	YDL182W ... LYS20 lysine biosynthesis, aminoadip homocitrate synthase activity nucleus* | YDL183C	1	-2.2759	-3.64457	-2.93777		-1.59523	-3.47019	-3.28663		-1.62953	-1.97422	-3.1415		-1.83409	-2.42918	-3.1836		-1.83489	-3.38112	-3.06259			1.67922	2.35989	1.8536	1.33036		-1.02366	-0.377292	0.64669	-1.22739		-0.529066	-0.087258	0.686331	-0.774895		-0.798026	-0.357013	-0.534569	-0.922841
YBL107C	YBL107C ... YBL107C biological process unknown molecular function unknown cytoplasm | YBL107W-A	1	-2.28851	-1.86659	-1.84116		-1.40193	-0.895456	-1.15382		-1.71827	-1.53893	-2.09953		-1.98117	-2.13712	-2.76761		-3.44702	-1.63731	-2.9821			-0.219225	0.667361	0.751907	0.46811		-0.385951	0.184295	-0.0582905	-0.644324		-0.217468	0.0898765	-0.488001	-1.14392		0.314069	-0.844437	0.543353	-0.826878
YOL130W	YOL130W ... ALR1 magnesium ion transport* di-, tri-valent inorganic cation trplasma membrane | YOL131W	1	-1.24966	-2.66589	-1.51572		-0.721606	-1.21661	-1.0503		-1.36361	-1.67123	-3.53875		-0.999001	-2.49591	-2.31014		-1.09276	-1.79592	-2.59482			-0.447933	0.0801175	1.00135	0.0174875		-0.255445	-0.369401	0.739217	-2.27848		-0.540073	-0.289417	-0.370093	-1.33449		-0.045551	0.111345	0.82442	-1.12465
YMR016C	YMR016C ... SOK2 pseudohyphal growth transcription factor activity nucleus | YMR017W	1	-3.83308	-3.44973	-1.63808		-2.98557	-1.64852	-0.845445		-4.55291	-4.62285	-3.62849		-3.33546	-2.4842	-2.20452		-3.66161	-2.5815	-2.75341			-0.0434365	0.804067	1.75777	0.7492		-0.014638	-0.734474	-1.18775	-2.00505		-0.260866	0.236753	0.70467	-0.827303		-0.699536	-0.528075	0.168702	-1.81486
YJL151C	YJL151C ... SNA3 biological process unknown molecular function unknown membrane* | YJL152W	1	-1.22337	-1.54048	-1.59899		0.332116	-1.41417	-1.91499		-0.532975	-1.18281	-2.28014		-0.341203	-1.18072	-1.28296		-1.29851	-1.97057	-2.03704			-0.339064	1.21643	-0.212749	-0.655068		-0.318663	0.371737	0.0390065	-0.999818		-0.300156	0.582015	0.059611	0.015873		-0.183986	-0.259126	-0.614072	-0.622036
YER062C	YER062C ... HOR2 response to osmotic stress* glycerol-1-phosphatase activity cytoplasm* | YER063W	1	-1.64004	-5.31716	-2.36199		-0.0314595	-4.88422	-6.62404		0.665111	0.403929	-4.42465		-0.23093	-3.56033	-3.36516		-4.41798	-6.26478	-7.04507			-0.341488	1.26709	0.0914585	-4.60354		-1.21683	1.08832	4.50427	-3.27949		-0.4998	0.909307	1.25704	-1.50297		2.08795	-0.689993	1.14034	-2.59512
YJR119C	YJR119C ÔøΩ JHD2 biological process unknown molecular function unknown | JmjC domain family histone demethylase specific for H3-K4 (histone H3 Lys4); removes methyl groups specifically added by Set1p methyltransferase; protein levels regulated by Not4p (E3 ubiquitin ligase) polyubiquitin-mediated degradationYJR120W	1	0.458875	-1.81496	-0.679203		0.849958	-2.57431	-3.36068		0.612754	0.024303	-2.58073		-0.530995	-1.58604	-1.38699		-1.48372	-2.56859	-2.23473			0.746869	1.13795	-0.0124845	-1.93461		-0.374731	-0.220853	1.46453	-2.27626		0.7678	-0.222069	0.996714	0.0600105		1.34459	-0.598008	0.59095	-0.210945
YNL242W	YNL242W ... ATG2 protein-vacuolar targeting* molecular function unknown extrinsic to membrane | YNL243W	1	0.257273	-2.06703	-1.25856		0.305893	-2.81236	-3.22597		-0.207479	-0.461645	-3.34259		0.11678	-1.59936	-1.14027		-0.631174	-2.27823	-2.04589			0.59159	0.640209	-0.153748	-1.37583		-0.0340075	-0.49876	1.57137	-2.11805		0.887003	0.746509	1.35466	1.00529		0.50837	-0.380076	0.297167	-0.278967
YGR238C	YGR238C ... KEL2 conjugation with cellular fusi molecular function unknown bud neck* | YGR239C	1	-2.83827	-4.04867	-3.16811		-2.26322	-4.69178	-4.34143		-3.24079	-3.64212	-4.4088		-1.50868	-1.34522	-0.769806		-1.74433	-2.12235	-1.33274			-0.337778	0.23727	-0.980886	-1.51109		0.002862	-0.399655	0.409419	-1.23783		-1.63774	-0.308158	1.06571	0.760564		-1.7172	-0.623255	0.209124	0.118179
YDL091C	YDL091C ... UBX3 biological process unknown molecular function unknown cytoplasm | YDL092W	1	-0.264796	-1.7552	-2.1747		-0.270334	-2.62155	-3.51404		-0.697887	-1.31895	-3.24106		-0.045853	-1.1361	-1.07884		-0.84554	-2.01024	-1.17681			1.56217	1.55664	0.695821	0.222834		-0.041121	-0.474211	0.395126	-1.10748		-0.22515	-0.0062065	0.393954	0.870705		0.110739	-0.470005	-0.144302	1.10863
YDR173C	YDR173C ... ARG82 arginine metabolism* inositol or phosphatidylinositol kinucleus | YDR174W	1	-0.55333	-2.1437	-2.28592		0.351691	-3.59169	-3.69574		-1.16724	-1.61581	-3.26351		-0.942446	-1.99421	-1.40006		-0.655799	-1.73442	-0.921011			0.768071	1.67309	-0.679919	-0.641743		0.158341	-0.455572	0.686234	-0.819251		0.103876	-0.28524	0.253372	0.989736		-0.15872	-0.261189	0.250566	1.20619
YOL151W	YOL151W iESR cluster GRE2 response to stress oxidoreductase activity* cytoplasm* | YOL152W	1	-0.176546	-3.96843	-4.20021		0.195624	-6.23827	-7.32942		-3.17834	-2.31364	-3.7986		0.288996	-2.39209	-1.97094		-0.868954	-3.82525	-2.70456			1.07962	1.45179	-1.19023	-2.04959		-0.787664	-3.78946	0.867125	-0.386053		-0.702129	-0.236586	0.874212	1.52714		0.125986	-0.566422	0.269169	1.62163
YDR076W	YDR076W ... RAD55 meiotic DNA recombinase assemb protein binding nucleus | YDR077W	1	-1.009	-1.91166	-0.195059		-0.731707	-3.28925	-3.23707		-1.59651	-2.29014	-3.43611		-1.26347	-0.327887	1.11698		-1.6967	-2.13027	-0.669522			1.50426	1.78155	0.126661	-1.53776		0.394821	-0.192693	0.0163365	-2.84623		0.026249	-0.22822	1.61002	1.33829		0.278531	-0.409168	0.0599255	-0.195932
YDR254W	YDR254W iESR cluster CHL4 chromosome segregation DNA binding outer kinetochore of condensed nucl | YDR255C	1	-0.592337	-0.726562	-0.974596		-0.700797	-3.55821	-4.45496		-1.41054	-2.10136	-3.55399		-1.216	-0.957696	-0.894123		-1.10932	-1.10769	-0.88062			1.91213	1.80367	-0.919516	-1.56824		0.406811	-0.411395	-0.967986	-2.17258		0.572998	-0.050665	0.341865	0.653472		0.585812	0.068825	0.204684	0.679789
YHR006W	YHR006W ... STP2 positive regulation of transcr specific RNA polymerase II transcrinucleus | YHR007C	1	-0.154514	-1.23275	-0.580365		0.068118	-0.874946	-1.90264		-0.735083	-1.10056	-2.61841		-0.627123	-0.929176	-0.826474		-0.918811	-1.6686	-1.21507			0.07848	0.301112	0.436287	-1.24379		0.088939	-0.491631	0.22113	-1.94911		-0.209388	-0.681996	0.094189	-0.455496		0.33054	-0.433758	-0.10531	-0.304163
YER004W	YER004W ... FMP52 biological process unknown molecular function unknown mitochondrion* | YER005W	1	-0.937974	-1.52042	-1.18993		-1.09091	-2.28018	-3.62723		-1.51615	-1.77989	-3.28805		-1.71215	-1.06137	-1.01407		-1.32418	-1.46913	-2.28194			0.811065	0.658125	0.0513005	-1.62623		-0.205455	-0.783633	-0.464925	-2.30358		-0.335665	-1.10984	0.123386	-0.159804		-0.087676	-0.473882	-0.036391	-1.17968
YGL163C	YGL163C ... RAD54 chromatin remodeling* DNA-dependent ATPase activity* nucleus | YGL164C	1	-2.28737	-2.43167	-0.961392		-2.02417	-3.02023	-3.25485		-2.16993	-2.38005	-3.9539		-2.20243	-1.46841	-1.26743		-2.7805	-2.36407	-1.87923			0.732009	0.995213	0.143453	-1.56145		0.234822	0.352268	0.28644	-2.75768		-0.191065	-0.106117	0.772199	-0.497098		-0.15954	-0.652666	-0.0919395	-1.07738
YGR196C	YGR196C ... FYV8 biological process unknown molecular function unknown cytoplasm | YGR197C	1	-1.9599	-2.10204	-1.3238		-0.966576	-2.03011	-4.14669		-2.44994	-2.82712	-4.58706		-2.15183	-1.51554	-1.35316		-2.27723	-2.13286	-1.33816			0.471471	1.46479	0.543396	-2.35142		0.0416075	-0.448429	-0.683477	-3.22166		0.277595	0.085665	0.86409	0.248231		0.0009245	-0.31641	-0.0298985	-0.0134435
YPR115W	YPR115W ... YPR115W biological process unknown molecular function unknown cytoplasm | YPR116W	1	-0.822492	-1.59013	-0.907479		-0.131975	-1.48626	-2.37846		-1.08373	-1.33221	-2.73688		-0.602868	-1.39508	-0.82602		-1.7292	-2.49865	-2.12915			0.235132	0.92565	0.339003	-1.23585		-0.308866	-0.570099	-0.050939	-2.13826		-0.235571	-0.015946	-0.040522	-0.154111		0.728054	-0.17865	-0.180461	-0.49362
YBL086C	YBL086C ... YBL086C biological process unknown molecular function unknown cellular component unknown | YBL087C	1	-1.17497	-2.23625	-1.67851		-1.33737	-4.09806	-3.44694		-1.76179	-2.25194	-3.09879		-1.20514	-1.96283	-1.71768		-1.87476	-2.57158	-1.85717			0.479822	0.317431	-1.38198	-1.28861		0.08336	-0.503451	0.067676	-1.33692		-0.619854	-0.650022	-0.34643	-0.659026		0.315051	-0.384731	-0.0202815	0.136388
YOR062C	YOR062C ... YOR062C biological process unknown molecular function unknown cytoplasm* | YOR063W	1	-1.71977	-1.96362	-0.872745		-2.2534	-4.52104	-5.13533		-3.11123	-3.54309	-3.57923		-1.5625	-1.25707	-1.11858		-3.64187	-3.22596	-2.73616			0.848291	0.314657	-1.70913	-3.41429		0.466955	-0.924507	-1.11252	-2.23953		-0.347722	-0.190452	0.358828	-0.593555		1.73024	-0.191863	0.467902	-0.13317
YGL059W	YGL059W ÔøΩ iESR cluster PKP2 biological process unknown protein kinase activity | Mitochondrial protein kinase that negatively regulates activity of the pyruvate dehydrogenase complex by phosphorylating the ser-133 residue of the Pda1p subunit; acts in concert with kinase Pkp1p and phosphatases Ptc5p and Ptc6pYGL060W	1	1.34616	-1.93328	-2.6809		1.67706	-2.59712	-4.67791		-0.315942	-0.759003	-3.32844		-0.0070565	-2.75856	-3.46729		0.271767	-2.76604	-2.22211			0.0394125	0.37031	-0.624426	-1.9576		0.007874	-1.65423	1.18215	-0.639664		0.859765	-0.493452	0.0344815	0.073369		0.785301	-0.289094	-0.0474585	1.24409
YBR222C	YBR222C ... PCS60 biological process unknown AMP binding cytoplasm* | YBR223C	1	0.286789	-2.81233	-2.69578		1.45516	-4.38981	-6.05555		0.388723	-0.386006	-3.38426		-0.0322675	-2.72513	-2.88691		0.412685	-3.36612	-3.1149			0.466019	1.63439	-1.11146	-2.89375		-0.421208	-0.319275	2.00512	-1.10969		0.172082	-0.146975	0.259286	-0.0190425		-0.242581	-0.116684	-0.796371	-0.661702
YGR143W	YGR143W ... SKN1 cell wall organization and bio glucosidase activity integral to membrane | YGR144W	1	0.507699	-0.840585	-1.24139		0.97139	-2.72044	-4.7932		-0.646695	-0.557882	-2.08203		0.629459	-0.927713	-1.04791		-0.613178	-1.77415	-1.56197			0.121403	0.585094	-1.75845	-3.43041		-0.464507	-1.6189	-0.181803	-1.30514		-0.272143	-0.150382	-0.35927	-0.0786625		0.456944	-0.663933	-0.476621	0.136361
YGR046W	YGR046W ÔøΩ TAM41 mitochondrial matrix protein i molecular function unknown | Mitochondrial protein involved in protein import into the mitochondrial matrix; maintains the functional integrity of the TIM23 protein translocator complex; viability of null mutant is strain-dependent; mRNA is targeted to the budYGR047C	1	-0.263908	-1.11918	-1.16616		0.042309	-2.19003	-3.82999		-0.55699	-1.06855	-2.89855		-0.187217	-1.02592	-1.6351		-0.733006	-1.74642	-2.24323			0.143315	0.44953	-0.927534	-2.52052		-0.18847	-0.481552	-0.137846	-1.92086		-0.204504	-0.127813	-0.111244	-0.673446		0.187264	-0.281834	-0.439975	-0.889807
YIL017C	YIL017C ... VID28 negative regulation of glucone molecular function unknown cytoplasm* | YIL018W	1	0.744251	-0.800102	-0.807372		0.623461	-2.31496	-3.98421		-0.552199	-0.956151	-2.59871		0.156758	-1.29086	-1.03379		-0.322298	-1.2939	-1.01398			0.938663	0.817873	-0.5762	-2.23818		0.193839	-1.10261	0.03779	-1.5975		0.382234	-0.205259	-0.108525	0.155812		0.51099	-0.555558	0.0171945	0.304381
YIR014W	YIR014W ... YIR014W biological process unknown molecular function unknown vacuole (sensu Fungi) | YIR015W	1	0.0747775	-1.99304	-1.23935		0.076834	-3.98055	-5.11662		-1.41424	-1.42409	-3.73212		-0.782262	-1.91064	-1.8591		-0.644065	-2.54219	-2.57484			0.777249	0.779305	-1.21027	-3.10003		0.264143	-1.22488	0.83309	-2.22863		0.554791	-0.30225	0.637187	-0.064962		0.64801	-0.070834	0.0988605	-0.687487
YFR022W	YFR022W ... ROG3 biological process unknown molecular function unknown cellular component unknown | YFR023W	1	-0.500931	-1.44478	-1.53701		-0.614378	-4.97772	-5.2224		-1.69791	-1.83243	-3.6421		-0.454491	-1.33187	-1.24811		-2.17784	-2.53159	-2.10183			1.12675	1.01331	-2.40619	-2.55864		0.984322	-0.212653	0.596669	-1.12077		0.385634	0.432075	0.498547	0.674531		0.798062	-0.878842	-0.288749	0.233241
YLR270W	YLR270W iESR cluster DCS1 deadenylylation-dependent deca hydrolase activity, acting on acidcytoplasm* | YLR271W	1	0.307854	-1.41326	-2.10353		1.0717	-2.55182	-5.0532		-1.16309	-1.65894	-3.13029		0.667023	-0.980934	-1.11048		-1.07772	-2.77322	-2.4519			0.343492	1.10734	-0.795067	-2.60618		1.08398	-0.386962	0.838312	0.057223		-0.117078	0.242091	0.315254	0.875975		1.01186	-0.373721	-0.348098	0.663482
YJR025C	YJR025C iESR cluster BNA1 NAD biosynthesis 3-hydroxyanthranilate 3,4-dioxygenacytoplasm | YJR030C	1	-0.243058	-2.57104	-2.19111		1.02096	-4.1902	-4.93032		-1.63766	-2.85698	-3.73472		-1.65776	-3.42003	-2.94212		-1.10111	-3.39015	-2.78183			0.373405	1.63743	-1.24576	-2.3658		0.037226	-1.35737	-0.248715	-1.50638		1.7318	0.317101	0.882811	0.980787		0.864796	0.006745	0.045687	0.274077
YIL117C	YIL117C ... PRM5 conjugation with cellular fusi molecular function unknown integral to membrane | YIL118W	1	-1.18358	-2.62737	-1.73447		0.185663	-4.68638	-5.40611		-2.58856	-2.9349	-5.34016		-2.23446	-2.87727	-3.31343		-2.58061	-4.56278	-4.63318			-1.09522	0.27402	-3.15423	-4.76686		1.23309	-0.171892	0.925559	-2.3726		0.795496	-0.255389	0.545597	-0.783463		1.71141	0.314383	-0.224	-1.1873
YJR073C	YJR073C ... OPI3 phosphatidylcholine biosynthes phosphatidyl-N-methylethanolamine Nmitochondrion* | YJR074W	1	0.244088	-2.03478	-1.71922		1.69474	-2.61966	-5.33324		-0.351352	-0.746529	-3.64943		0.10659	-0.812198	-0.586906		-0.417857	-2.60382	-1.23152			0.419702	1.87035	-0.165178	-3.19432		-0.32263	-0.91807	0.96562	-2.25285		-0.246466	-0.383964	0.976117	0.885845		0.805903	0.143957	0.23686	1.2936
YGL037C	YGL037C iESR cluster PNC1 chromatin silencing at telomer nicotinamidase activity cytoplasm* | YGL038C	1	0.192354	-2.60021	-2.40467		2.42982	-2.25448	-3.56446		-0.740217	-0.787085	-3.12554		1.09427	-0.951402	-0.536972		-1.59774	-4.03148	-2.94054			-0.87859	1.35888	-0.532861	-2.03839		-0.843046	-1.77562	0.970082	-1.56393		-0.82492	0.0769925	0.823893	1.04277		1.27214	-0.517954	-0.159128	0.736267
YPR098C	YPR098C iESR cluster YPR098C biological process unknown molecular function unknown mitochondrion | YPR099C	1	-0.235139	-2.45562	-3.14467		1.29468	-2.73849	-4.83436		-0.528675	-1.27943	-3.19024		0.185009	-1.30987	-1.39104		-0.950175	-2.79466	-2.45784			-0.41797	1.11185	-0.700838	-2.10766		-0.760725	-1.05426	0.415471	-0.806288		-0.612421	-0.192274	0.533335	1.14121		0.226326	-0.488712	-0.112711	0.913163
YMR152W	YMR152W ... YIM1 mitochondrial protein processi peptidase activity cytoplasm* | YMR153C-A	1	-0.905857	-2.11807	-2.67698		-0.074584	-1.76578	-4.03643		-1.78323	-1.73168	-3.40751		-0.772615	-1.77641	-1.48152		-1.86789	-2.80645	-2.10857			0.154469	0.985742	0.506762	-1.20498		-0.351653	-1.22903	0.0347375	-1.08218		-0.214814	-0.0815725	0.12684	0.980645		0.336447	-0.62559	-0.351929	0.904855
YHR202W	YHR202W ... YHR202W biological process unknown molecular function unknown vacuole (sensu Fungi)* | YHR203C	1	-1.4965	-2.6691	-2.69163		-0.109804	-3.37535	-4.88891		-0.7686	-1.33211	-3.6034		-0.945855	-1.17761	-0.964345		-1.18328	-0.983981	-2.201			-0.607873	0.778825	-1.31412	-2.80515		-0.52702	0.200882	0.809975	-1.4388		-0.523714	0.0269325	0.967781	1.20356		-0.067841	0.245387	1.61728	0.422783
YOR352W	YOR352W ... YOR352W biological process unknown molecular function unknown cytoplasm* | YOR353C	1	-1.55375	-1.99151	-1.60052		0.000646	-3.06084	-4.32693		-0.808867	-1.65862	-2.70491		-1.11784	-1.1043	-0.534235		-1.43816	-1.98272	-1.35861			-0.508221	1.04618	-1.57755	-3.23463		-0.771424	-0.0265355	-0.438536	-1.87581		-0.210872	0.225039	0.676335	0.855414		0.767525	0.883126	0.776313	1.00944
YJL137C	YJL137C ... GLG2 glycogen biosynthesis glycogenin glucosyltransferase acticytoplasm | YJL138C	1	-0.442723	-1.02825	-2.34098		-0.59657	-2.46693	-4.91883		-0.626814	-1.75098	-2.26631		-0.367538	-1.01796	-1.56491		-0.551704	-1.31944	-1.98779			0.255039	0.101193	-1.18363	-2.32281		-0.487976	-0.672065	-1.2107	-0.413307		-0.558936	-0.483749	-0.548639	0.217132		0.477413	0.368434	0.18623	0.830603
YOL081W	YOL081W ... IRA2 Ras protein signal transductio Ras GTPase activator activity cytoplasm* | YOL082W	1	-0.637432	-0.842852	-0.979218		-0.687267	-1.3369	-4.40974		-0.955657	-1.0001	-1.48236		-1.04968	-0.867922	-0.983908		-1.00081	-0.377333	-0.919046			0.121736	0.0719025	-0.372315	-3.30879		-0.369763	-0.687986	-0.527008	-0.8729		-0.351856	-0.764101	-0.376926	-0.356545		0.226209	-0.137171	0.691729	0.286382
YOR030W	YOR030W ... DFG16 invasive growth (sensu Sacchar molecular function unknown cellular component unknown | YOR031W	1	-1.89843	-1.48303	-2.07442		-1.51533	-1.83407	-5.05723		-2.07199	-2.39946	-4.71251		-1.58277	-1.88456	-1.76262		-1.79772	-1.27582	-1.54163			-0.051062	0.332032	-0.402106	-3.03387		-0.095317	-0.268876	-1.01175	-2.73341		-0.335465	-0.0198055	-0.737	-0.0236695		0.567879	0.668592	0.775092	1.10066
YOR316C	YOR316C ... COT1 zinc ion homeostasis* di-, tri-valent inorganic cation trmitochondrion* | YOR316C-A	1	0.110706	-0.487597	-0.283525		-0.764	-3.25567	-4.01025		-0.797048	-1.12682	-2.71455		-0.564574	-0.803168	-1.21106		-1.37115	-1.73658	-1.98584			1.02324	0.148536	-1.74484	-2.70348		0.85244	-0.0553135	0.213221	-1.57858		0.602443	-0.072837	0.286872	-0.325095		1.87044	0.388578	0.621456	0.168129
YDL154W	YDL154W ... MSH5 meiotic recombination molecular function unknown nucleus | YDL155W	1	-2.21114	-4.41899	-3.75939		-2.17443	-6.57455	-7.14222		-3.41565	-3.84831	-5.48942		-2.0096	-3.60737	-3.15132		-2.65369	-1.54511	-2.8319			2.02435	2.06106	-0.131209	-1.35849		0.560785	-0.643721	1.13147	-1.16925		0.313515	0.515055	1.12513	0.921582		0.050346	-0.392197	2.92423	0.977836
YMR306W	YMR306W ... FKS3 biological process unknown 1,3-beta-glucan synthase activitymitochondrion | YMR307W	1	-1.53392	-4.22307	-2.87692		-2.40551	-6.36324	-6.19609		-3.03403	-3.55901	-5.61105		-1.09386	-3.15706	-2.92496		-1.60053	-0.515636	-3.31733			0.605334	-0.266255	-1.53484	-2.71384		0.192252	-1.30785	0.85631	-2.54188		0.242253	0.682309	1.30826	0.194207		-0.0469685	-0.11358	3.66046	-0.487382
YGL116W	YGL116W ... CDC20 mitotic sister chromatid segre enzyme activator activity anaphase-promoting complex | YGL117W	1	-4.08653	-4.6019	-4.86605		-2.66305	-5.31586	-5.51953		-3.42083	-4.38449	-5.71376		-4.28335	-3.97558	-3.60798		-3.27695	-3.60763	-2.91726			0.194834	1.61832	-0.519125	-0.458639		-0.140593	0.525103	0.07682	-0.988296		-0.653397	-0.850221	-0.0270725	0.604672		-0.190542	0.61904	0.803728	1.75825
YBL067C	YBL067C ... UBP13 biological process unknown ubiquitin-specific protease activitcellular component unknown | YBL068W	1	-1.64379	-4.22399	-3.81252		-1.49563	-2.07581	-4.62352		-2.75358	-3.31658	-5.06958		-1.97023	-3.08216	-2.94984		-1.37522	-2.65654	-3.28825			-0.071665	0.076497	2.07651	-0.882663		-0.272225	-1.38201	0.635178	-1.52929		-0.325964	-0.652401	0.815864	0.536712		-0.563727	-0.295158	1.00372	-0.0394605
YDL171C	YDL171C ... GLT1 glutamate biosynthesis glutamate synthase (NADH) activity mitochondrion* | YDL172C	1	-2.90498	-4.85848	-4.19675		-1.511	-3.24838	-4.32032		-2.87274	-3.87825	-6.12804		-3.30053	-5.36548	-4.89204		-2.65163	-3.21448	-2.77938			0.866244	2.26023	2.47635	0.742664		0.0555195	0.0877575	1.03575	-1.87577		0.362843	-0.0327095	-0.14415	-0.332448		-0.732268	-0.478913	0.91174	0.685095
YOL064C	YOL064C ... MET22 sulfate assimilation* 3'(2'),5'-bisphosphate nucleotidasecytoplasm | YOL065C	1	-3.20862	-4.24871	-2.92745		-0.909285	-1.94764	-3.23985		-3.85915	-4.09972	-5.95684		-3.47075	-4.18581	-3.93056		-3.23849	-4.40959	-3.8124			-0.333997	1.96534	1.96707	-0.646401		0.283589	-0.366938	0.432577	-2.7458		0.808442	0.54632	0.871341	-0.194673		0.505769	0.4759	0.344888	-0.379183
YHR146W	YHR146W ... CRP1 biological process unknown DNA binding nucleus | YHR147C	1	-2.81911	-3.22538	-2.02696		-2.18829	-2.07286	-1.92137		-2.17777	-2.77573	-2.57456		-2.35569	-1.80426	-0.830163		-2.04529	-1.67808	-1.17319			0.101361	0.732181	1.25388	0.206954		-0.091203	0.550134	0.358444	-0.638799		-0.361388	0.102027	1.05973	0.835411		-0.62159	0.152235	0.92571	0.232182
YNL155W	YNL155W ... YNL155W biological process unknown molecular function unknown cytoplasm* | YNL156C	1	-3.37867	-4.84742	-3.66492		-2.53332	-4.80673	-4.5683		-4.24027	-4.80429	-5.90247		-3.26385	-4.18133	-4.49722		-3.84831	-2.7297	-4.26794			0.817505	1.66286	0.858195	-0.0858755		0.650154	-0.211443	0.693292	-1.5874		0.769319	0.884143	1.43541	-0.062985		0.331152	-0.138479	2.44887	-0.271869
YOR058C	YOR058C ... ASE1 mitotic spindle organization a microtubule binding spindle microtubule* | YOR059C	1	-4.29426	-4.01648	-3.1978		-2.74839	-4.45574	-2.83672		-3.30625	-3.74478	-4.03847		-2.79039	-2.39138	-1.98517		-3.94895	-3.09546	-2.9293			0.147766	1.69363	-0.291486	0.508849		-0.146143	0.841868	0.125561	-0.986807		-0.501679	1.00219	1.12343	0.710955		0.317999	0.663308	1.23903	0.586499
YCR089W	YCR089W ... FIG2 cellular morphogenesis during molecular function unknown cell wall (sensu Fungi) | YCR090C	1	-2.98491	-6.53858	-5.16953		-2.55824	-6.819	-7.87029		-1.79375	-2.2601	-5.55394		-3.3361	-4.90453	-3.46144		-7.70344	-10.4802	-9.71308			0.22001	0.646675	-0.0604105	-2.48075		-0.964661	0.226494	3.31382	-1.34906		-0.123942	-0.475137	1.51011	1.58415		4.84304	0.124513	0.901457	0.299492
YMR315W	YMR315W iESR cluster YMR315W biological process unknown molecular function unknown cytoplasm* | YMR315W-A	1	-1.20602	-4.12103	-4.56936		0.262557	-4.0584	-5.61131		-1.41261	-1.80858	-4.62578		-1.37855	-4.44426	-4.32136		-3.11931	-6.43758	-5.8857			-0.101766	1.36681	-0.039134	-1.14372		-0.347259	-0.553853	1.9652	-0.403689		0.457676	0.28515	0.134444	0.705668		1.70097	-0.21232	-0.615577	0.384629
YER053C-A	YER053C-A ... YER053C-A biological process unknown molecular function unknown endoplasmic reticulum | YER054C	1	-0.457236	-5.55214	-6.33471		-0.674179	-6.02389	-8.69588		0.19709	-0.123537	-3.32872		0.710306	-3.49276	-4.41242		-0.762781	-5.57987	-6.18525			1.38702	1.17008	0.915273	-0.974141		-0.426322	0.228003	5.00228	2.57967		-0.426955	0.740587	1.63243	1.49534		0.258008	-0.0475365	0.230285	0.407463
YLR205C	YLR205C ... HMX1 iron ion homeostasis* heme binding* endoplasmic reticulum* | YLR206W	1	-1.78172	-5.98704	-6.20696		-1.59518	-7.63997	-8.23071		-0.302293	-1.41641	-4.11873		-0.55143	-4.05762	-5.087		-2.45984	-5.63619	-6.73756			1.07068	1.25722	-0.58225	-0.953072		0.431137	1.91057	5.00176	2.51936		-1.00549	0.224805	0.923934	0.114471		0.487179	-0.19094	0.838031	-0.0434275
YGR044C	YGR044C ... RME1 meiosis* specific transcriptional repressor nucleus | YGR045C	1	-0.0636935	-6.29793	-6.69464		0.210823	-6.90422	-8.35139		-2.19584	-2.35227	-5.998		-0.149006	-5.97592	-7.18598		-0.006966	-5.6316	-6.99032			0.324691	0.599208	-0.281606	-1.33206		-0.283264	-2.41541	3.6624	0.413376		-0.430916	-0.516228	-0.108915	-0.922252		-0.0167485	0.039979	0.649579	-0.312424
YDR033W	YDR033W ... MRH1 biological process unknown molecular function unknown mitochondrion* | YDR034C	1	-2.39967	-9.59771	-8.67645		1.72607	-6.95221	-8.34217		0.239609	-1.13429	-7.64168		-0.166102	-7.50349	-6.85125		-3.42373	-10.061	-10.6928			-1.55013	2.57562	1.09537	-1.21585		-2.16474	0.474539	6.29867	-1.12997		-1.67423	0.559339	0.419984	0.150965		1.39362	0.369561	0.930332	-0.622775
YMR120C	YMR120C ... ADE17 purine nucleotide biosynthesis IMP cyclohydrolase activity* cytosol | YMR121C	1	-2.63677	-8.82601	-8.30514		2.55563	-4.49941	-7.42022		-1.30618	-1.98837	-6.7334		-0.132045	-6.81739	-6.81032		-1.55252	-7.20397	-6.96042			-2.86334	2.32906	1.46326	-1.97842		-0.988564	0.34202	5.84907	0.58318		-1.4086	1.09612	0.600016	0.086218		-1.12263	-0.038383	0.499408	0.222095
YEL020C	YEL020C ... YEL020C biological process unknown molecular function unknown cytoplasm | YEL020W-A	1	-0.170611	-4.30159	-2.72879		0.77769	-5.49837	-6.38695		-0.563229	-1.1735	-5.22697		-0.346691	-3.08169	-3.35715		-0.460068	-4.11341	-3.90476			0.629266	1.57757	-0.56751	-3.02889		0.085569	-0.307049	3.21367	-2.41261		-0.169435	-0.345515	1.05046	-0.797794		-0.0904865	-0.379943	0.0976965	-1.26646
YER158C	YER158C iESR cluster YER158C biological process unknown molecular function unknown cellular component unknown | YER159C	1	0.52951	-5.34878	-3.37072		0.785457	-6.10284	-6.49523		0.73562	0.676736	-4.82318		1.08475	-3.99849	-3.82641		-0.327187	-4.82961	-5.00874			-0.0797455	0.176201	-0.833806	-3.20426		-0.608087	-0.401977	5.41743	-2.06055		-0.289453	0.265792	1.06084	-0.745141		0.198892	-0.657805	0.718062	-1.43913
YMR104C	YMR104C ... YPK2 protein amino acid phosphoryla protein kinase activity cytoplasm* | YMR105C	1	0.974177	-4.17323	-2.98855		0.257694	-4.37789	-5.7443		0.418712	-0.553305	-3.78143		0.614669	-3.18754	-3.48751		-0.48355	-4.85278	-4.7629			0.664551	-0.051931	0.459884	-2.09119		0.17783	-0.377636	3.79775	-0.615043		-0.064957	-0.424465	0.920732	-0.563914		1.13955	-0.318182	0.459998	-0.634799
YKL198C	YKL198C ... PTK1 polyamine transport protein kinase activity cellular component unknown | YKL201C	1	-0.125486	-3.66663	-2.56602		-0.483857	-3.93595	-5.92305		-0.560763	-0.557598	-3.68969		-0.089926	-2.41008	-3.05663		-0.77186	-3.68244	-3.43828			0.068407	-0.289965	-0.200911	-3.28863		-0.231452	-0.666729	2.87758	-1.35513		-0.537441	-0.501881	0.719114	-1.02805		-0.628351	-1.27472	-0.644154	-1.50061
YGR233C	YGR233C ... PHO81 phosphate metabolism cyclin-dependent protein kinase inhcytoplasm* | YGR234W	1	0.810654	-3.47449	-2.20083		1.49191	-2.28823	-3.15273		0.307376	-0.231258	-3.10696		1.44384	-2.06396	-1.67824		0.280599	-3.6442	-3.12262			-0.337943	0.343315	0.848317	-1.28985		0.0014165	-0.501862	3.24465	-0.904714		-0.885699	-0.252514	0.524829	-0.363113		-0.134065	-0.66412	-0.303772	-1.05585
YER072W	YER072W ... VTC1 vacuole fusion, non-autophagic molecular function unknown intrinsic to vacuolar membrane | YER073W	1	-1.32108	-3.79174	-2.69383		0.086478	-2.83371	-3.17236		-0.999547	-1.80565	-4.24141		-0.310082	-2.31185	-2.06483		-1.33019	-3.25556	-3.22961			-0.624588	0.782975	0.333439	-1.10311		0.034182	0.35572	2.02027	-1.5134		-0.805123	0.205879	0.67476	-0.17612		-0.668599	-0.677708	-0.132423	-1.20437
YPL019C	YPL019C ... VTC3 vacuole fusion, non-autophagic molecular function unknown vacuolar membrane | YPL020C	1	-1.09317	-6.1964	-4.0456		0.897599	-4.06694	-4.33814		-0.515463	-1.2569	-4.79043		0.1197	-4.10486	-3.77307		-0.911597	-4.957	-4.52419			-1.20191	0.788861	0.927544	-1.49445		-0.26063	0.317081	4.67887	-1.00545		-1.06681	0.146065	1.02473	-0.79428		-1.02951	-0.847934	0.209889	-1.5081
YJL048C	YJL048C iESR cluster UBX6 ubiquitin-dependent protein ca molecular function unknown nucleus | YJL049W	1	1.07217	-3.31969	-3.3393		1.72443	-3.76809	-4.48358		0.474799	-0.452702	-3.39952		0.605265	-2.18741	-2.48758		0.130632	-3.58738	-3.63694			0.503475	1.15574	0.055082	-0.640804		-0.0418775	-0.639251	2.82511	-0.102099		-0.026747	-0.493654	1.10554	0.824967		0.763575	-0.177966	0.495887	0.46593
YKL142W	YKL142W iESR cluster MRP8 protein biosynthesis structural constituent of ribosome mitochondrial ribosome | YKL143W	1	0.13565	-2.78426	-3.08396		0.902447	-2.95881	-4.45868		-0.052353	-0.84289	-2.47633		0.145936	-2.28771	-2.37711		-0.922492	-3.38927	-3.71559			0.379022	1.14582	0.204468	-0.995698		-0.263885	-0.451888	1.67748	0.343746		0.216382	0.226668	0.712926	0.923237		1.0897	0.0315565	0.484686	0.45807
YGR180C	YGR180C ... RNR4 DNA replication ribonucleoside-diphosphate reductascytoplasm* | YGR181W	1	-0.549188	-6.5816	-5.20623		0.479851	-5.33908	-6.89225		-2.09703	-2.34426	-6.55554		-0.448852	-4.37641	-4.14315		-0.094542	-4.90124	-5.00462			0.622541	1.65158	1.86506	-1.06347		-0.027569	-1.57541	4.20977	-1.37688		0.163645	0.263981	2.36883	1.22672		-0.384745	0.0699005	1.29561	-0.183131
YOR230W	YOR230W ... WTM1 regulation of meiosis transcription corepressor activity nucleus | YOR231W	1	0.557123	-6.92974	-5.14719		1.9747	-4.44573	-6.11568		-0.0995585	-0.698394	-4.50716		0.004066	-4.79956	-3.88566		0.502621	-5.96363	-5.74361			-0.085749	1.33183	2.39826	-1.05424		0.230507	-0.426174	6.46186	0.870539		0.997298	0.444242	3.12748	2.25883		0.578125	0.523622	1.54424	-0.01829
YMR008C	YMR008C ... PLB1 glycerophospholipid metabolism lysophospholipase activity cell wall (sensu Fungi) | YMR009W	1	-0.720361	-4.61083	-3.51033		0.0385445	-4.32915	-6.00342		-0.550076	-0.831742	-2.84918		-0.861545	-3.27355	-3.54884		-1.11166	-4.61228	-4.28985			0.016632	0.775538	0.298318	-2.47645		-0.517656	-0.347371	3.26144	0.143502		0.588669	0.447485	1.92595	0.550162		0.263724	-0.127578	0.262275	-0.515788
YBR053C	YBR053C iESR cluster YBR053C biological process unknown molecular function unknown cellular component unknown | YBR054W	1	-0.267378	-2.6306	-2.8601		1.55767	-4.35016	-5.47188		-0.201771	-0.696183	-3.17356		-0.108337	-1.31292	-1.43168		-1.71899	-4.1605	-3.55916			-0.302528	1.52252	-2.02209	-2.91431		-0.510729	-0.445122	1.42369	-0.824183		-0.368285	-0.209243	0.949397	1.06014		1.271	-0.180617	-0.258902	0.57194
YKR067W	YKR067W iESR cluster GPT2 phospholipid biosynthesis glycerol-3-phosphate O-acyltransfercytoplasm* | YKR068C	1	-0.055957	-2.34503	-1.66629		0.194276	-3.80366	-4.04224		0.594487	-0.715658	-2.69706		-0.271452	-1.19602	-0.837859		-0.871072	-2.14471	-1.51267			0.191123	0.441355	-1.26751	-2.18483		-0.158386	0.492059	1.47098	-1.18915		0.168002	-0.047493	1.31701	0.996436		0.615124	-0.199991	0.815443	0.768745
YLR201C	YLR201C ÔøΩ COQ9 biological process unknown molecular function unknown mitochondrion | Protein required for ubiquinone (coenzyme Q) biosynthesis and respiratory growth; localizes to the matrix face of the mitochondrial inner membrane in a large complex with ubiquinone biosynthetic enzymesYLR202C	1	-1.42003	-4.08164	-3.51041		-0.537467	-5.45856	-5.80997		-1.17951	-2.00502	-4.45153		-1.11383	-3.00482	-1.79197		-1.98517	-3.97102	-2.38406			0.162748	1.04531	-1.21416	-2.13681		0.485525	0.726047	2.56215	-0.455595		-0.120808	0.185395	0.956017	1.59763		0.325793	-0.239349	0.43642	1.45214
YBR139W	YBR139W iESR cluster YBR139W biological process unknown carboxypeptidase C activity vacuole (sensu Fungi) | YBR140C	1	0.21009	-3.81745	-3.73102		0.844792	-4.94311	-6.76079		0.329821	-0.218943	-2.59318		-0.133218	-3.18568	-2.48964		-1.34229	-4.76547	-3.77061			0.104988	0.739691	-1.02067	-2.92479		-0.802856	-0.683126	2.79566	0.334981		0.3405	-0.002809	0.972271	1.58187		1.44872	-0.10366	0.500703	1.40912
YNL173C	YNL173C ... MDG1 signal transduction during con molecular function unknown plasma membrane | YNL174W	1	-0.190541	-4.4826	-3.8329		0.54671	-5.11685	-5.9777		-0.164803	-0.919947	-3.39459		-0.125956	-3.14251	-1.85232		-0.487187	-3.81727	-2.92067			0.086874	0.824125	-0.54737	-2.05793		-0.397377	-0.371639	3.16528	0.040934		0.792006	0.85659	2.1321	2.77259		0.138965	-0.157682	0.804302	1.0512
YHR001W-A	YHR001W-A ... QCR10 aerobic respiration* ubiquinol-cytochrome-c reductase acmitochondrion* | YHR002W	1	-0.843144	-4.2474	-5.39561		-0.78049	-5.24485	-7.55017		1.38384	0.010707	-4.61928		-0.377507	-2.71354	-3.19815		-1.51084	-5.46933	-5.00906			0.002311	0.064964	-0.995136	-2.15224		-1.37404	0.852942	2.88407	-0.59771		-0.753506	-0.28787	0.780356	1.44396		0.531788	-0.135911	-0.690143	0.918343
YPR010C-A	YPR010C-A ÔøΩ Putative protein of unknown function; conserved among Saccharomyces sensu stricto speciesYPR137C-A	1	-0.414194	-2.98385	-3.12212		0.0915	-3.50243	-5.07735		1.74966	0.511622	-2.65063		0.088442	-1.80499	-1.50162		-1.15777	-3.58546	-3.16164			0.123964	0.629656	-0.394615	-1.83127		-1.22248	0.941371	2.27299	-0.750995		-0.532847	-0.030211	0.646015	1.08765		0.637858	-0.10572	0.0362535	0.598331
YPL109C	YPL109C ... YPL109C biological process unknown molecular function unknown mitochondrion | YPL110C	1	-0.028973	-3.01035	-2.93327		0.320502	-3.99409	-5.64979		0.504413	-0.504495	-3.65837		0.26373	-1.58281	-1.52611		-0.603328	-2.79627	-2.92846			0.42576	0.775235	-0.55798	-2.29076		-0.618216	-0.08483	1.88764	-1.34331		-0.41638	-0.123676	1.01116	0.990781		0.516325	-0.05803	0.730404	0.521138
YLR231C	YLR231C ... BNA5 NAD biosynthesis kynureninase activity cytoplasm* | YLR232W	1	0.324427	-3.90179	-4.50005		0.683157	-6.13594	-7.2137		-1.31449	-1.20444	-4.97195		1.46905	-2.55523	-2.86756		-0.876951	-4.43869	-4.28765			1.07619	1.43492	-1.15795	-1.63746		0.705191	-0.933725	3.40255	0.233291		-0.573203	0.571422	0.773363	1.05929		0.495164	-0.706214	-0.041736	0.707558
YDR113C	YDR113C ... PDS1 mitotic sister chromatid segre protein binding nucleus* | YDR114C	1	-3.52744	-4.861	-4.08677		-2.82684	-4.99269	-5.74728		-2.91867	-4.0187	-5.78511		-3.7445	-4.67436	-5.1036		-2.7847	-2.65231	-4.85656			0.979353	1.67995	0.847665	-0.68115		-0.476708	0.13206	0.365596	-2.17505		-0.546248	-0.763317	-0.359613	-1.56308		-0.408789	0.333946	1.7999	-1.17857
YDR338C	YDR338C ... YDR338C biological process unknown molecular function unknown cellular component unknown | YDR339C	1	-1.98029	-4.07418	-2.63263		-1.29732	-5.14698	-5.34087		-1.7759	-2.14172	-3.45135		-1.39409	-1.90702	-1.09035		-1.73405	-3.34928	-1.92204			1.04734	1.73031	-0.0254655	-1.6609		-0.472235	-0.267846	1.46022	-1.29096		-0.574271	0.0119285	1.59289	0.968004		-0.788539	-0.542292	-0.0636485	-0.0779515
YER095W	YER095W ... RAD51 telomerase-independent telomer recombinase activity nuclear chromosome* | YER096W	1	-1.94552	-2.55977	-1.66566		-1.50059	-3.27007	-3.71995		-1.85968	-2.12697	-3.64855		-2.22057	-1.12927	-1.27276		-2.85514	-3.28094	-3.59047			-0.128854	0.316076	-0.839154	-2.18314		-0.15946	-0.073619	0.273334	-2.14235		-0.616	-0.891043	0.814498	-0.223104		0.492671	-0.416944	-0.228502	-1.43214
YAL039C	YAL039C ... CYC3 cytochrome c-heme linkage holocytochrome-c synthase activity mitochondrial intermembrane space | YAL040C	1	-1.53618	-3.43027	-2.47884		-0.371935	-4.32462	-5.81845		-1.35723	-1.74654	-3.98606		-0.82928	-2.01951	-2.55819		-2.60872	-4.61151	-4.70454			-0.356578	0.807666	-1.25092	-3.69619		-0.100693	0.078255	1.58305	-1.60791		-0.797032	-0.090134	0.613732	-0.876378		0.777567	-0.294973	-0.403672	-1.44813
YGR138C	YGR138C ... TPO2 polyamine transport spermine transporter activity plasma membrane* | YGR139W	1	-2.4486	-3.72153	-2.5807		-1.6795	-3.82041	-5.71334		-1.43314	-2.49088	-4.06149		-0.949527	-2.29052	-2.55241		-3.17588	-4.00814	-4.60937			-0.563697	0.205405	-0.662582	-3.69634		-0.285581	0.729881	0.94507	-1.76638		-0.880333	0.618741	0.550675	-0.852045		0.586963	-0.140318	0.300347	-1.44171
YPR008W	YPR008W ... HAA1 transcription initiation from specific RNA polymerase II transcrinucleus | YPR009W	1	-0.642379	-2.3458	-1.73348		0.0483555	-1.91992	-4.59607		-1.38589	-1.71018	-4.14156		-0.726593	-1.92442	-2.23225		-1.41597	-2.80189	-2.95448			-0.292125	0.398609	0.133752	-3.15472		0.336212	-0.407299	0.971829	-2.07187		-0.07681	-0.161024	0.344571	-0.575583		0.137709	-0.635883	-0.318387	-1.0833
YDR134C	YDR134C	1	-1.95931	-7.5035	-6.7679		-2.37856	-7.76881	-7.71313		0.186785	-1.71772	-5.57585		-2.55092	-5.92793	-6.84429		-2.86615	-5.28376	-7.75931			0.386136	-0.0331055	0.120823	-0.559095		-0.852641	1.29346	4.93313	0.339411		-0.708928	-1.30053	0.866637	-0.785321		1.51765	0.610817	3.73739	0.526247
YKL096W	YKL096W ... CWP1 cell wall organization and bio structural constituent of cell wallcell wall (sensu Fungi) | YKL096W-A	1	-2.32125	-10.4551	-9.72145		-3.32577	-9.16332	-9.29813		-1.61546	-1.03377	-6.99212		-2.53099	-8.01432	-8.98654		-3.51424	-7.29525	-10.1404			-1.78308	-2.78761	-0.491281	-1.35977		-1.484	-0.778206	7.93736	1.24533		-1.02178	-1.23151	1.41902	-0.286865		0.573568	-0.619425	3.73344	0.15465
YKL141W	YKL141W ... SDH3 tricarboxylic acid cycle* succinate dehydrogenase (ubiquinonerespiratory chain complex II (sensu | YKL142W	1	0.106973	-7.41631	-7.28209		0.516076	-7.33919	-8.03714		1.99493	-0.0243575	-5.55869		-0.201314	-6.05738	-5.78888		-1.00723	-6.78188	-7.82335			-0.184037	0.225066	-0.106924	-0.93909		-1.18805	0.699908	6.20389	0.535344		-0.26775	-0.576037	1.09118	1.22546		1.05523	-0.058981	1.68965	0.513962
YJL217W	YJL217W ÔøΩ REE1 biological process unknown molecular function unknown | Cytoplasmic protein involved in the regulation of enolase (ENO1); mRNA expression is induced by calcium shortage, copper deficiency (via Mac1p) and the presence of galactose (via Gal4p); mRNA expression is also regulated by the cell cycleYJL218W	1	-3.58534	-7.41941	-7.09757		-2.99048	-6.68312	-6.56321		-1.96641	-2.86842	-6.16442		-3.26404	-6.34126	-5.7949		-3.82947	-7.67354	-7.80385			-0.817612	-0.222751	-0.081316	-0.283257		-0.412639	1.20629	4.13835	0.520509		-1.05558	-0.734281	0.022566	0.247087		1.09605	0.851927	0.841924	0.389766
YML091C	YML091C ... RPM2 protein biosynthesis* ribonuclease P activity mitochondrion | YML092C	1	-1.5183	-4.6271	-3.5942		-1.84604	-4.78794	-5.18466		1.15896	-0.407328	-4.0561		-2.08835	-4.03187	-3.24109		-2.72797	-4.33565	-4.52325			0.355931	0.02819	0.19509	-1.23453		-1.28543	1.39183	2.93434	-1.74733		-0.092432	-0.662479	0.502798	0.260676		1.06803	-0.141642	1.35947	0.138977
YKL161C	YKL161C ... YKL161C biological process unknown protein kinase activity cellular component unknown | YKL162C	1	-1.78984	-4.97807	-4.1509		-2.13409	-5.69455	-5.75609		-1.92482	-2.02116	-5.18376		-1.62036	-3.59079	-3.12093		-3.59801	-5.46049	-4.79658			-0.120341	-0.464589	-0.836821	-1.72553		0.007971	-0.127011	2.96488	-1.02489		-0.877846	-0.708368	0.509436	0.152124		1.54041	-0.267763	1.05798	0.894732
YGR035C	YGR035C ... YGR035C biological process unknown molecular function unknown cellular component unknown | YGR035W-A	1	-6.05244	-6.47053	-6.39885		-5.34962	-5.97873	-6.10184		-2.66582	-3.83704	-5.86627		-3.99861	-5.47554	-5.4253		-4.28838	-4.94815	-5.08244			-0.724254	-0.0214315	-0.232447	-0.427248		-0.0885125	3.29811	2.54499	0.444067		-1.10191	0.951928	-0.106909	-0.128363		-1.64675	0.117308	-0.124368	-0.33034
YAL064C-A	YAL064C-A ... YAL064C-A biological process unknown molecular function unknown cellular component unknown | YAL064W	1	-2.80737	-4.57856	-4.44431		-2.32425	-5.29072	-5.29072		-0.870844	-3.08657	-4.95874		-2.95128	-4.95058	-5.02625		-0.816209	-2.09808	-2.41881			0.712168	1.19529	0	-0.134246		0.38018	2.31671	1.87217	-0.134246		0.647326	0.503418	0.275299	0.065383		-2.05367	-0.0625055	0.426808	-0.02817
YLL052C	YLL052C ... AQY2 water transport water channel activity plasma membrane* | YLL053C	1	-6.15794	-9.55586	-9.05202		-4.041	-10.2474	-10.152		-3.06875	-3.97828	-9.73069		-5.10796	-8.41816	-8.42337		-3.50307	-5.73554	-5.11339			0.0561235	2.17306	-0.635414	-1.04382		1.40137	4.49056	6.97896	0.722699		0.227119	1.2771	1.36482	0.855765		-3.93537	-1.2805	-0.115049	0.003266
YLL053C	YLL053C ... YLL053C biological process unknown molecular function unknown cellular component unknown | YLL054C	1	-5.94816	-9.64104	-9.27318		-3.98086	-9.82409	-10.4594		-3.02594	-3.93562	-9.57644		-4.77951	-8.60269	-8.27618		-3.25182	-5.58887	-4.95733			-0.0584325	1.90886	-0.24148	-1.24462		1.35148	4.27369	7.0569	1.04822		0.0943795	1.26303	1.13273	1.09139		-4.32717	-1.63084	-0.275002	-0.011323
YKL043W	YKL043W ... PHD1 pseudohyphal growth specific RNA polymerase II transcrinucleus | YKL044W	1	-3.43888	-6.18121	-5.22671		-0.817704	-5.70825	-5.99127		-0.405662	-1.22365	-4.78792		-2.0041	-5.64506	-4.78716		-2.34759	-3.93578	-3.3739			-1.38778	1.23339	-0.914824	-2.15234		-1.20872	1.8245	3.74884	-0.769932		-0.0279315	1.40685	0.508217	0.411617		-1.61481	-0.523513	0.630621	0.238006
YBL042C	YBL042C ... FUI1 uridine transport uridine transporter activity plasma membrane | YBL043W	1	-2.25685	-6.88617	-3.92988		-2.60046	-6.3065	-7.67917		-0.861854	-1.39516	-5.65008		-2.60552	-3.96466	-4.71624		-1.97066	-4.74128	-6.16897			-0.455989	-0.799594	0.123681	-4.20528		-0.284724	1.11027	5.20628	-2.00492		-0.365272	-0.713936	2.55623	-1.15163		-0.695178	-0.408992	1.44971	-2.93426
YBR021W	YBR021W ... FUR4 uracil transport uracil permease activity plasma membrane* | YBR022W	1	-2.65815	-6.40154	-3.63422		-2.20747	-5.58966	-6.55444		-0.880439	-1.11108	-5.61892		-2.3293	-3.78021	-3.58658		-3.04743	-4.45715	-4.55578			-0.548978	-0.0982945	0.262894	-3.46919		-0.415036	1.36268	4.87542	-2.39974		-0.693632	-0.364777	1.92769	-0.645991		-0.550141	-0.939419	1.39425	-1.4717
YBR069C	YBR069C ... TAT1 amino acid transport amino acid transporter activity plasma membrane | YBR070C	1	-2.42573	-7.49478	-4.65307		-4.5212	-8.82221	-9.02292		-1.70314	-2.1939	-7.44673		-2.23464	-5.79765	-5.59164		-2.72853	-4.28922	-6.36575			0.102462	-1.99301	-1.22497	-4.26739		-0.311805	0.410786	4.98908	-3.10547		-0.390848	-0.199756	1.30629	-1.32942		-0.561668	-0.864463	2.6439	-2.27435
YDR345C	YDR345C ... HXT3 hexose transport glucose transporter activity* plasma membrane | YDR346C	1	-8.42577	-10.4247	-9.45613		-7.74551	-11.4745	-12.081		-7.51069	-7.18208	-5.81962		-7.03053	-8.86596	-8.56977		-8.00449	-9.67847	-9.68829			0.454888	1.13515	-0.594866	-2.16994		-0.186856	0.728217	3.05578	3.44965		-1.42069	-0.0254465	0.138062	-0.534327		-0.715039	-0.293764	0.031207	-0.947204
YGL131C	YGL131C ... SNT2 biological process unknown DNA binding cytoplasm* | YGL132W	1	-1.39982	-2.30177	-1.76363		-1.01207	-2.18463	-2.63496		-1.23976	-1.68644	-3.09384		-1.14602	-1.98685	-1.80673		-1.75871	-2.33797	-2.6618			0.479154	0.866902	0.596297	-0.392176		-0.404784	-0.244725	0.210541	-1.73499		-0.335549	-0.081753	-0.020628	-0.378646		-0.142871	-0.50176	-0.179076	-1.04104
YHR028C	YHR028C ... DAP2 protein processing dipeptidyl-peptidase and tripeptidyvacuolar membrane (sensu Fungi) | YHR028W-A	1	-1.27087	-2.40154	-2.00113		-0.617101	-2.22177	-3.56211		-0.969302	-1.59056	-2.63081		-1.08512	-1.80303	-2.13462		-1.89098	-2.80215	-2.74323			0.0484065	0.702174	0.228181	-1.51258		-0.702951	-0.401386	0.10803	-1.33264		-0.309747	-0.124004	0.288761	-0.44324		0.104309	-0.515804	-0.296297	-0.637791
YDL174C	YDL174C ... DLD1 aerobic respiration* D-lactate dehydrogenase (cytochromemitochondrial inner membrane | YDL175C	1	-1.09278	-4.30801	-3.78173		-1.159	-4.63345	-4.69188		-0.326881	-1.61799	-4.22828		-1.09949	-3.02645	-3.05682		-1.94696	-4.8886	-5.04505			1.42568	1.35946	1.10024	0.515531		-0.725255	0.0406475	1.96477	-1.1718		-0.574264	-0.580967	0.707296	0.150651		0.265925	-0.588255	-0.314662	-0.997389
YDR452W	YDR452W ... PPN1 polyphosphate metabolism endopolyphosphatase activity vacuolar membrane | YDR453C	1	-0.930969	-3.05158	-2.6384		-0.535299	-2.63014	-3.57396		-0.803507	-1.46627	-3.94286		-0.733466	-2.70156	-3.38429		-1.74368	-3.51603	-4.19871			0.965053	1.36072	1.3865	0.0294895		-0.26099	-0.133527	1.32432	-1.56545		-0.519169	-0.321667	-0.169149	-1.26506		0.039306	-0.773407	-0.42514	-1.521
YDR483W	YDR483W ... KRE2 O-linked glycosylation* alpha-1,2-mannosyltransferase activGolgi apparatus | YDR484W	1	-1.57007	-4.18934	-3.86622		-0.996851	-3.49904	-4.06677		-1.5708	-2.06954	-4.2217		-1.76637	-3.93167	-4.18425		-1.65389	-3.98844	-4.51473			0.771081	1.3443	1.46138	0.570536		-0.259936	-0.260667	1.85986	-0.615414		-0.0888175	-0.285125	0.168855	-0.406847		-0.469757	-0.55358	-0.268859	-1.11826
YPL189C-A	YPL189C-A ÔøΩ COA2 biological process unknown molecular function unknown | Cytochrome oxidase assembly factor; null mutation results in respiratory deficiency with specific loss of cytochrome oxidase activity; functions downstream of assembly factors Mss51p and Coa1p and interacts with assembly factor Shy1pYPL189W	1	-1.56972	-4.42122	-3.86609		-1.25117	-3.86168	-4.95134		0.0676805	-1.25875	-4.54991		-0.660193	-2.77972	-2.74431		-2.45944	-4.64585	-4.79773			0.667861	0.98641	1.2274	-0.417382		-0.869931	0.767473	2.29255	-1.55374		-0.830145	0.079384	0.811361	0.291639		0.667652	-0.22206	0.443024	-0.263989
YGR197C	YGR197C ... SNG1 response to drug molecular function unknown membrane | YGR198W	1	-2.04644	-4.48648	-3.94553		-0.256497	-3.29073	-3.14042		-1.29349	-1.64684	-3.62624		-2.35665	-4.59331	-4.54786		-2.47229	-3.93352	-3.56947			-0.748633	1.04131	0.447118	0.056478		-0.515154	0.237794	2.32448	-0.195867		0.362712	0.0524995	0.255878	-0.239617		0.364337	-0.0615155	0.917296	0.740397
YKL067W	YKL067W iESR cluster YNK1 purine nucleotide biosynthesis nucleoside-diphosphate kinase activcytosol* | YKL068W	1	-1.87445	-4.98322	-4.60745		-0.411923	-3.72721	-3.85723		-0.2223	-1.58228	-4.27362		-0.831303	-3.53116	-2.76927		-1.85243	-4.70802	-5.2049			0.050749	1.51328	1.30675	0.800968		-0.710258	0.941894	2.69068	-0.376425		-0.379781	0.663367	1.07227	1.4584		0.722842	0.744864	0.998034	0.125389
YBR097W	YBR097W ... VPS15 protein amino acid phosphoryla protein serine/threonine kinase actmitochondrion* | YBR098W	1	-1.73673	-7.16694	-5.9508		-0.892238	-5.03852	-4.5442		-2.66181	-3.29657	-6.15584		-1.48636	-5.44124	-3.54346		-2.0994	-5.87024	-6.06521			0.265652	1.11015	2.39407	1.67226		-0.0521255	-0.977205	3.81824	-0.257163		-0.329314	-0.07894	1.39638	2.07803		-0.046638	-0.409299	1.25006	-0.161047
YJL172W	YJL172W ... CPS1 proteolysis and peptidolysis* Gly-X carboxypeptidase activity vacuole (sensu Fungi) | YJL173C	1	-1.58988	-3.92607	-3.77569		-1.09502	-2.6773	-2.70344		-1.41086	-1.90718	-2.87791		-2.38727	-3.39532	-3.06048		-1.93076	-4.27839	-4.61138			0.14359	0.638449	1.39236	1.21585		-0.56662	-0.387607	1.45227	0.331165		0.102613	-0.694777	0.63337	0.817828		0.409129	0.068245	0.0568085	-0.426561
YML028W	YML028W ... TSA1 response to oxidative stress* thioredoxin peroxidase activity cytoplasm | YML029W	1	-3.7427	-8.91394	-8.95492		-2.02369	-9.27009	-7.46042		-3.89313	-4.8834	-8.24606		-3.31924	-7.50296	-7.67927		-3.04144	-7.42053	-7.45265			-0.062214	1.6568	-0.418366	1.43228		-0.261965	-0.412393	3.76858	0.446891		0.0420205	0.46549	1.453	1.31767		-0.785874	-0.0846115	0.707538	0.716395
YOL109W	YOL109W ... ZEO1 cell wall organization and bio molecular function unknown mitochondrion* | YOL110W	1	-3.63978	-7.31818	-5.91429		-3.39824	-6.32458	-4.57089		-2.54101	-3.06498	-5.20763		-2.4067	-4.26805	-4.14749		-2.87932	-5.16948	-6.06873			0.098935	0.340475	1.09253	1.44233		-0.158939	0.939832	4.09426	0.54772		-0.615538	0.617541	2.43458	1.15126		-0.133974	0.626483	2.01472	-0.288419
YER069W	YER069W ... ARG5,6 arginine biosynthesis* N-acetyl-gamma-glutamyl-phosphate rmitochondrial matrix | YER070W	1	-1.16459	-5.27303	-3.9687		0.0986395	-4.711	-5.99734		-1.08249	-1.7422	-5.69709		-3.33418	-5.78459	-4.93016		-1.69086	-4.11792	-3.93169			-0.0972965	1.16593	0.464731	-2.12593		-0.634992	-0.552893	2.89584	-2.36338		1.50697	-0.662624	0.995407	0.545508		0.086278	-0.439996	1.24138	0.123294
YIL116W	YIL116W ... HIS5 histidine biosynthesis histidinol-phosphate transaminase aintracellular | YIL117C	1	-1.65776	-5.5707	-4.69922		-0.145954	-4.67692	-6.46465		-2.48897	-3.32346	-6.11764		-3.95523	-6.58069	-6.33963		-2.33011	-5.14177	-4.73134			0.01078	1.52259	0.904559	-1.75465		0.481751	-0.349463	2.729	-0.936674		2.00149	-0.295976	0.991501	0.361073		0.341357	-0.330993	0.770288	0.30923
YBL103C	YBL103C ... RTG3 transcription initiation from specific RNA polymerase II transcricytoplasm* | YBL104C	1	-1.82832	-2.75935	-1.74568		-1.11352	-2.53986	-2.82292		-0.962885	-1.76588	-3.06239		-1.95033	-2.27744	-2.14648		-1.83936	-2.43099	-2.55311			0.366549	1.08135	0.58604	-0.71069		-0.123275	0.74216	0.870197	-1.43999		0.348988	0.226982	0.830894	-0.051814		0.123676	0.112632	0.452037	-0.683758
YLR023C	YLR023C ... IZH3 lipid metabolism* metal ion binding endoplasmic reticulum* | YLR024C	1	-2.35247	-4.51674	-2.70693		-1.80587	-4.46089	-4.7467		-1.47158	-2.41112	-5.82132		-2.46987	-3.80204	-3.15142		-3.41629	-4.57622	-4.97316			0.318649	0.86525	0.374497	-1.72113		1.0358	1.91669	3.14142	-2.07859		-0.04101	-0.15841	0.673689	-0.485502		0.721227	-0.342597	0.661748	-1.54501
YHR092C	YHR092C ... HXT4 hexose transport glucose transporter activity* plasma membrane | YHR093W	1	-2.92624	-5.36585	-3.77524		-2.71008	-4.44648	-5.56416		-1.49949	-2.50371	-4.41835		-2.01629	-3.81681	-2.76068		-4.61401	-5.74902	-5.83646			-0.573382	-0.357218	0.345992	-2.3623		-0.488008	0.938748	2.37414	-1.13112		-0.932143	-0.022193	0.616897	0.0824185		0.904212	-0.783558	0.521042	-1.157
YEL058W	YEL058W ... PCM1 N-acetylglucosamine biosynthes phosphoacetylglucosamine mutase actcytoplasm* | YEL059C-A	1	-2.4034	-6.94785	-4.96158		-2.09056	-7.15197	-6.06332		-2.87994	-3.15406	-5.37842		-2.54322	-4.46587	-3.36876		-2.71341	-6.14478	-5.63393			-0.187617	0.125222	-0.391734	-1.28935		0.222344	-0.254198	4.01613	-0.194494		-0.286538	-0.426358	2.19544	1.30628		-0.0247395	-0.334753	0.778334	-0.697087
YLR001C	YLR001C iESR cluster YLR001C biological process unknown molecular function unknown mitochondrion* | YLR002C	1	-0.769848	-3.30216	-2.38408		-0.496955	-3.42744	-3.36766		-0.876971	-1.41223	-2.22935		-0.915238	-1.85334	-1.41107		-1.36569	-3.13439	-2.44367			0.350056	0.622948	0.224781	-0.633518		0.386383	0.279261	2.27632	0.541112		-0.0975095	-0.242899	1.35131	0.875506		0.131575	-0.464266	0.299341	0.071985
YJL078C	YJL078C ... PRY3 biological process unknown molecular function unknown cell wall (sensu Fungi) | YJL079C	1	-4.47747	-6.1487	-5.22783		-3.28622	-5.81648	-7.24961		-1.69253	-2.25105	-4.7194		-2.50124	-4.1698	-3.88666		-4.81112	-6.34644	-5.84835			-0.200373	0.990874	0.131848	-2.22215		-1.35661	1.42833	2.54105	-0.848185		-1.34958	0.62665	0.629329	-0.0084085		0.199878	-0.133776	0.0021435	-0.420644
YDL137W	YDL137W ... ARF2 ER to Golgi transport* GTPase activity cytosol* | YDL138W	1	-2.1	-3.37981	-2.84171		-1.06352	-3.76038	-4.44398		-1.20983	-1.70868	-3.7794		-1.87192	-2.38033	-1.81379		-2.28453	-3.19523	-2.45455			0.800045	1.83652	0.41948	-0.802229		-0.743426	0.146748	0.927709	-1.68111		-0.273953	-0.04587	0.725529	0.753972		-0.0254975	-0.210026	0.159091	0.361669
YDL178W	YDL178W ... DLD2 biological process unknown* actin binding* mitochondrial matrix | YDL179W	1	-3.48999	-5.9087	-5.212		-1.84415	-7.38366	-7.93935		-1.83183	-2.8493	-6.8325		-2.51241	-4.44176	-4.32449		-3.91151	-6.07995	-5.18219			1.04167	2.6875	-0.433291	-1.68569		-0.569422	1.08874	2.48998	-2.18993		-0.316877	0.660703	1.15007	0.570635		0.0483045	-0.373213	-0.122938	0.0781085
YDR511W	YDR511W ... ACN9 gluconeogenesis* molecular function unknown mitochondrial intermembrane space | YDR512C	1	-2.52951	-4.59448	-3.91561		-1.34078	-5.27186	-5.10871		-0.684697	-1.94809	-4.46583		-1.38326	-2.84607	-2.84738		-2.76316	-4.7592	-3.96549			0.861294	2.05003	0.183919	-0.331803		-1.10339	0.741426	1.543	-1.65361		-0.82103	0.325215	0.927382	0.2472		0.070044	-0.163601	-0.094675	0.0201625
YDR529C	YDR529C ... QCR7 aerobic respiration* ubiquinol-cytochrome-c reductase acrespiratory chain complex III (sens | YDR530C	1	-1.83459	-4.05974	-4.21916		-1.20521	-4.79806	-6.00071		0.170261	-1.14864	-4.86284		-1.52754	-3.14416	-2.85624		-2.65768	-4.93756	-4.31795			1.06192	1.6913	0.323597	-0.719637		-0.908734	1.09612	2.00237	-1.55242		-0.406427	-0.0993715	0.509156	0.956487		0.835728	0.012644	-0.042093	0.736928
YDR305C	YDR305C ... HNT2 nucleoside catabolism hydrolase activity* cytoplasm* | YDR306C	1	-2.44671	-4.52038	-4.38246		-1.47979	-6.02503	-6.51976		-1.78809	-2.83278	-4.79837		-2.05127	-3.22929	-2.70692		-2.63883	-3.87164	-2.89763			1.18812	2.15504	-0.316522	-0.949175		-0.515741	0.142878	1.17186	-0.931645		-0.394402	0.001036	0.896687	1.28113		-0.166696	-0.358818	0.482048	1.31814
YDR031W	YDR031W ÔøΩ MIC14 biological process unknown molecular function unknown | Mitochondrial intermembrane space cysteine motif protein of 14 kDaYDR032C	1	-1.61049	-4.94857	-4.31969		0.009054	-5.38131	-6.05018		-0.113325	-1.4543	-4.06541		-0.0715415	-3.27691	-2.14693		-2.70279	-5.56143	-4.75888			0.630836	2.25038	0.198093	-1.09966		-1.01285	0.484308	2.48142	-0.758581		-1.09806	0.440885	0.573596	1.07469		1.11169	0.019386	0.498832	0.672497
YGR183C	YGR183C ... QCR9 aerobic respiration* ubiquinol-cytochrome-c reductase acrespiratory chain complex III (sens | YGR184C	1	-1.98783	-4.46799	-5.47755		-1.4981	-3.98797	-6.24159		0.0148005	-1.24144	-4.31569		-1.63043	-3.66765	-3.76909		-2.56735	-5.24861	-5.34238			-0.010148	0.479587	0.469878	-0.774185		-1.23752	0.765108	1.98903	-0.0756655		-0.483817	-0.126418	0.31653	1.22465		0.466696	-0.112826	-0.313922	0.601863
YAL060W	YAL060W ... BDH1 butanediol fermentation (R,R)-butanediol dehydrogenase acticytoplasm | YAL061W	1	-0.712507	-4.75632	-4.15076		0.395123	-5.206	-5.57249		-0.82569	-2.23736	-4.10761		-0.952198	-3.83464	-2.70677		-1.96331	-5.65374	-3.84361			-0.280174	0.827456	-0.729851	-1.7019		0.316759	0.203575	2.83572	0.359913		0.104844	-0.134847	1.02652	1.54884		1.06586	-0.184943	0.168445	1.37302
YHR008C	YHR008C ... SOD2 replicative cell aging* manganese superoxide dismutase actimitochondrion* | YHR009C	1	-0.117081	-5.10013	-5.97199		0.724108	-5.65987	-7.40143		-0.335813	-1.16158	-5.87541		0.36233	-3.8078	-4.30321		-0.629086	-5.62414	-5.45031			-0.18437	0.656818	-0.744106	-1.61381		-0.609339	-0.82807	3.32921	-0.512761		-0.540077	-0.060666	0.752252	1.1287		0.302797	-0.209207	-0.221207	0.824471
YBR149W	YBR149W iESR cluster ARA1 carbohydrate metabolism aldo-keto reductase activity* cytosol | YBR150C	1	-1.24645	-4.43195	-4.67685		0.0200325	-4.02655	-5.80273		-1.47183	-2.37155	-4.69721		-1.15282	-3.44561	-2.88268		-2.50266	-5.26224	-4.75332			-0.039273	1.22721	0.366132	-1.16515		-0.0638735	-0.289255	1.99653	-0.08423		-0.0805775	0.013053	0.905767	1.71359		0.958612	-0.297604	0.12833	0.882146
YCL035C	YCL035C iESR cluster GRX1 response to oxidative stress* thiol-disulfide exchange intermediacytoplasm* | YCL036W	1	-0.681122	-4.12097	-3.30376		0.596008	-4.79641	-6.09727		-1.18788	-1.97315	-4.08247		-0.13464	-2.44298	-1.96836		-1.4605	-4.14084	-3.41645			0.61715	1.89428	-0.058289	-2.17636		0.0168085	-0.489951	2.16463	-0.7619		-0.337485	0.208997	1.34051	0.997922		0.597073	-0.182301	0.57721	0.484384
YDR032C	YDR032C iESR cluster PST2 biological process unknown molecular function unknown cytoplasm* | YDR033W	1	-0.649675	-5.47603	-5.66136		0.395324	-6.84482	-8.14525		-1.20051	-2.21966	-5.95221		-0.55545	-4.39522	-4.38016		-2.01999	-5.43878	-6.11068			1.28734	2.33234	-0.0814495	-1.19655		-0.248319	-0.799154	3.00805	-0.539169		-0.0690865	0.0251385	1.01172	1.21211		1.0612	-0.309111	1.09844	0.611877
YHR104W	YHR104W iESR cluster GRE3 response to stress* aldo-keto reductase activity* cytoplasm* | YHR105W	1	-0.717352	-5.63328	-5.28573		1.12154	-6.2169	-7.65222		-1.86752	-2.38102	-5.81257		-0.017888	-4.90257	-4.52174		-1.99477	-6.24087	-5.52778			0.162194	2.00109	-0.421424	-2.2043		-0.0145975	-1.16476	3.23766	-0.541446		-0.121687	0.577778	0.60902	0.642299		0.854004	-0.423416	0.24641	0.61195
YKL103C	YKL103C iESR cluster LAP4 vacuolar protein catabolism aminopeptidase I activity vacuole (sensu Fungi) | YKL104C	1	0.0613765	-4.97293	-4.04077		1.24462	-6.27974	-6.40478		-0.538797	-1.22215	-4.13807		-0.531271	-4.50299	-4.06772		-1.52425	-5.86072	-5.59904			0.465853	1.64909	-0.840956	-1.89815		-0.239937	-0.84011	3.51084	-0.33724		0.573261	-0.019386	1.0432	0.546316		1.37408	-0.21155	0.486284	-0.184194
YJL082W	YJL082W ... IML2 biological process unknown molecular function unknown cytoplasm* | YJL083W	1	-1.22937	-5.49771	-4.82167		0.247419	-4.83084	-6.86989		-1.33365	-1.92546	-5.45886		-0.592742	-4.68002	-4.59326		-2.11471	-5.17441	-4.95514			0.158602	1.63539	0.825473	-1.88962		0.171296	0.0670215	3.74354	-0.465888		0.106702	0.743331	0.924388	0.335122		0.435273	-0.450067	0.758568	0.301808
YKL035W	YKL035W iESR cluster UGP1 protein amino acid glycosylati UTP-glucose-1-phosphate uridylyltracytoplasm | YKL036C	1	-2.43289	-8.50417	-7.61894		-0.286968	-7.63666	-9.44949		-2.29508	-3.0247	-6.72439		-1.74948	-6.73043	-6.344		-3.39144	-7.14278	-7.51146			-0.227013	1.91891	0.640498	-2.05756		-0.485491	-0.347676	4.99397	0.409056		-0.186723	0.49669	1.58702	1.08821		0.774184	-0.184363	2.13558	0.881661
YIR007W	YIR007W ... YIR007W biological process unknown molecular function unknown cytoplasm | YIR008C	1	-0.400111	-5.14328	-4.15416		-0.271495	-5.73924	-6.7249		-1.9751	-2.65766	-5.45482		-0.330332	-4.86996	-4.13462		-1.72773	-4.66076	-4.4178			1.08453	1.21315	0.488565	-1.4862		0.42126	-1.15373	2.90687	-0.879402		0.273074	0.342853	0.546392	0.292613		0.881613	-0.44601	1.36413	0.617976
YKL193C	YKL193C iESR cluster SDS22 chromosome segregation* enzyme regulator activity* cytoplasm* | YKL194C	1	-0.952078	-5.48827	-5.55092		0.201757	-5.95316	-6.56305		-1.11637	-2.09668	-4.81886		-0.227825	-3.6285	-3.26885		-1.35265	-4.66142	-4.34235			0.181042	1.33488	-0.28384	-0.831089		-0.452294	-0.616582	2.9393	0.279762		-0.380267	0.343986	1.47951	1.90179		0.234153	-0.166416	1.061	1.44272
YMR031C	YMR031C ... YMR031C biological process unknown molecular function unknown cytoplasm* | YMR032W	1	-0.70948	-5.35784	-5.06951		-0.192108	-6.2911	-6.97548		-0.088285	-1.13339	-3.88679		-0.880048	-4.49831	-4.3498		-1.51796	-5.04953	-4.65872			0.041151	0.558523	-0.892115	-1.86482		-0.5255	0.0956945	3.69895	0.657214		0.182667	0.012098	1.0422	0.902372		0.450651	-0.357828	0.758961	0.86144
YDL004W	YDL004W ... ATP16 ATP synthesis coupled proton t hydrogen-transporting ATP synthase proton-transporting ATP synthase, c | YDL005C	1	-1.95457	-5.80363	-5.63416		-1.71031	-7.16019	-8.98846		-0.106146	-1.56157	-6.21292		-1.82302	-4.29008	-3.92524		-2.52357	-5.87947	-5.02737			1.05996	1.30421	-0.296598	-2.29434		-1.15888	0.689535	3.08317	-1.73764		-0.429045	-0.297501	1.0845	1.27988		0.41001	-0.158992	0.33417	1.01679
YBR039W	YBR039W ... ATP3 ATP synthesis coupled proton t hydrogen-transporting ATP synthase proton-transporting ATP synthase, c | YBR040W	1	-1.40334	-4.53316	-4.33813		-0.98837	-4.69894	-5.55099		0.351212	-1.01614	-4.93236		-1.14242	-3.36701	-2.85652		-2.09172	-5.11792	-4.41089			-0.046746	0.368223	-0.212523	-1.2596		-0.98523	0.769321	2.53179	-1.57945		-0.421715	-0.160793	0.744439	1.0599		0.604365	-0.084015	0.0196055	0.531612
YEL024W	YEL024W ... RIP1 aerobic respiration* ubiquinol-cytochrome-c reductase acrespiratory chain complex III (sens | YEL025C	1	-1.85073	-4.65325	-4.52332		-1.08257	-4.58706	-6.1723		0.40038	-0.860067	-4.86685		-1.45265	-3.44933	-2.87595		-2.64665	-5.25017	-4.43757			0.0693225	0.837479	0.135508	-1.57966		-1.16428	1.08683	2.6289	-1.50781		-0.36763	0.0304455	0.836291	1.27974		0.531725	-0.264197	-0.0652005	0.617481
YHR051W	YHR051W ... COX6 aerobic respiration* cytochrome-c oxidase activity respiratory chain complex IV (sensu | YHR052W	1	-1.76156	-4.29517	-4.35272		-1.25254	-4.96678	-6.10471		0.949953	-0.729515	-4.54022		-1.47333	-3.2987	-2.87211		-2.08431	-4.47491	-4.01738			0.103901	0.612916	-0.567713	-1.6481		-1.22633	1.48517	2.33932	-1.41384		-0.511942	-0.223714	0.484524	0.968661		0.363145	0.040394	0.1834	0.698486
YFL018C	YFL018C ... LPD1 glycine catabolism* glycine dehydrogenase (decarboxylatmitochondrial nucleoid* | YFL019C	1	-1.61922	-5.7949	-5.41526		-0.692842	-6.26799	-7.62606		-0.576314	-2.03949	-6.26028		-1.81016	-4.81999	-4.3676		-1.91907	-5.26143	-4.77159			-0.163856	0.762521	-0.636945	-2.37466		-0.765859	0.277046	2.98955	-1.61088		-0.0076905	-0.198635	0.967222	1.03996		0.152042	-0.147809	0.685512	0.795711
YCL057C-A	YCL057C-A ... YCL057C-A biological process unknown molecular function unknown cellular component unknown | YCL057W	1	-2.50932	-6.38459	-5.31242		-1.96491	-7.00982	-7.82738		-0.291195	-1.8969	-5.95707		-2.09292	-4.70684	-4.33843		-3.25932	-6.49907	-6.03903			-0.102796	0.441615	-0.728021	-2.61776		-0.871336	1.34679	3.61636	-1.51599		-0.580159	-0.163759	1.09759	0.393827		0.518363	-0.231634	0.403882	-0.208253
YBL099W	YBL099W ... ATP1 ATP synthesis coupled proton t hydrogen-transporting ATP synthase mitochondrial nucleoid* | YBL100C	1	-2.16726	-8.14497	-7.7291		-1.5697	-8.08707	-9.78432		0.206534	-1.49833	-6.45886		-1.79944	-6.35942	-5.95178		-2.66109	-7.70693	-7.65778			-0.333842	0.263724	-0.275946	-2.38905		-1.40467	0.969121	5.24197	-0.13443		-0.50122	-0.133402	1.28433	1.27611		0.4361	-0.0577295	0.874134	0.507427
YPR191W	YPR191W ... QCR2 aerobic respiration* ubiquinol-cytochrome-c reductase acmitochondrion* | YPR192W	1	-1.72631	-7.3991	-7.02129		-1.28755	-8.04683	-9.98474		0.217915	-1.30483	-6.28614		-1.6314	-5.85196	-5.5233		-2.5689	-7.45049	-7.19682			0.135788	0.574552	-0.511943	-2.82766		-0.997738	0.946489	5.09653	-0.262584		-0.322539	-0.227629	1.2246	1.17545		0.703989	-0.138594	0.652601	0.528459
YPR020W	YPR020W ... ATP20 ATP synthesis coupled proton t structural molecule activity proton-transporting ATP synthase co | YPR021C	1	-2.60199	-7.3721	-6.72435		-1.62874	-7.56559	-8.2368		-0.1369	-1.97585	-6.3368		-1.83246	-5.31644	-5.35646		-3.50036	-7.00564	-7.19787			-0.293132	0.680117	-0.486616	-1.80558		-1.08024	1.38485	4.31602	-0.692684		-0.706807	0.062727	1.34886	0.661093		0.886636	-0.011732	1.2531	0.413121
YNL037C	YNL037C ... IDH1 tricarboxylic acid cycle* isocitrate dehydrogenase (NAD+) actmitochondrial matrix* | YNL038W	1	-1.91751	-6.18946	-5.80759		-1.91417	-7.81188	-8.89453		-0.315786	-2.10125	-6.56486		-1.04398	-4.66743	-4.47323		-2.85719	-6.65118	-6.45294			0.792956	0.796291	-0.829465	-2.29398		-0.840913	0.760811	3.2473	-1.59819		0.187897	1.06143	1.70992	1.52225		1.00566	0.06598	0.543944	0.360308
YOL077W-A	YOL077W-A ... ATP19 ATP synthesis coupled proton t hydrogen-transporting ATP synthase proton-transporting ATP synthase co | YOL078W	1	-2.8793	-7.65497	-6.6931		-1.57317	-7.24007	-7.88436		-0.31926	-1.88293	-6.54965		-1.94749	-6.02102	-5.81386		-3.52655	-7.27766	-7.52531			-0.415439	0.890691	-0.000534	-1.6067		-1.51472	1.04532	4.25732	-1.37127		-0.758835	0.172971	0.875118	0.120405		1.51417	0.866927	1.89148	0.681959
YJR113C	YJR113C ... RSM7 protein biosynthesis structural constituent of ribosome mitochondrial small ribosomal subun | YJR114W	1	-1.95503	-5.51197	-4.34771		-0.878067	-5.54491	-6.15574		-0.68755	-1.51665	-4.39135		-1.23599	-3.69309	-3.73782		-2.65262	-5.11109	-4.44603			-0.353504	0.723463	-0.386445	-2.16153		-1.04707	0.220414	2.94825	-1.09071		-0.606355	0.112691	1.21253	0.003537		0.0644595	-0.633126	0.465346	-0.0338565
YPL262W	YPL262W ... FUM1 tricarboxylic acid cycle* fumarate hydratase activity cytosol* | YPL263C	1	-0.703003	-6.13146	-5.85537		-0.655006	-7.99585	-8.6329		-0.342232	-2.00524	-6.18437		-1.31995	-4.73461	-4.45032		-1.64573	-6.21327	-6.5538			0.144157	0.192154	-1.72023	-2.63337		-0.212604	0.148168	3.91361	-0.541601		-0.286095	-0.903039	1.11076	1.11896		0.947479	0.0047495	0.865668	0.249048
YOR136W	YOR136W ... IDH2 tricarboxylic acid cycle* isocitrate dehydrogenase (NAD+) actmitochondrion* | YOR137C	1	-2.03	-5.96004	-5.30351		-1.58657	-6.87863	-8.46979		0.0949575	-1.49992	-5.71141		-0.952564	-4.58796	-4.68319		-3.21339	-7.01099	-6.63705			0.577315	1.02075	-0.341269	-2.58896		-1.32466	0.800297	3.13546	-1.73256		-1.0233	0.0541355	0.348782	-0.402986		2.1503	0.966918	1.09936	0.816758
YJR127C	YJR127C ÔøΩ RSF2 (ZMS1) biological process unknown molecular function unknown bud neck* | Zinc-finger protein involved in transcriptional control of both nuclear and mitochondrial genes, many of which specify products required for glycerol-based growth, respiration, and other functionsYJR128W	1	-1.86472	-5.21441	-4.00756		-1.95739	-5.95447	-7.74086		-0.978241	-1.71986	-4.83122		-1.10893	-2.7689	-2.3925		-2.75648	-4.73282	-4.05904			0.971464	0.878795	0.231398	-2.76184		-0.310385	0.576094	3.18416	-1.13405		-0.303585	0.452208	2.14192	1.31148		0.304222	-0.587538	0.785808	0.252736
YLR260W	YLR260W ... LCB5 response to heat* D-erythro-sphingosine kinase activimembrane fraction* | YLR261C	1	-2.48176	-5.34365	-3.8059		-1.73058	-5.54817	-6.66754		-2.5535	-2.49406	-5.62769		-2.057	-3.08236	-2.50758		-2.79917	-4.40254	-3.99113			0.484951	1.23614	0.280438	-2.37669		0.879866	0.808124	3.72946	-0.941926		-0.439921	-0.0151565	1.82137	0.858394		0.150525	-0.166887	1.09163	-0.0347095
YDR041W	YDR041W ... RSM10 protein biosynthesis structural constituent of ribosome mitochondrial small ribosomal subun | YDR042C	1	-2.05429	-4.94277	-3.03448		-1.36761	-5.94701	-6.76148		-0.903015	-2.11177	-4.42623		-2.00449	-4.02806	-3.60923		-2.58252	-5.10752	-4.67328			0.825209	1.51188	-0.179028	-2.90178		-0.731265	0.420007	2.09974	-2.12302		-0.493202	-0.44341	0.421514	-1.06794		0.602568	0.0743315	0.437819	-1.03623
YDR270W	YDR270W ... CCC2 intracellular copper ion trans copper-exporting ATPase activity Golgi trans face | YDR271C	1	-2.23422	-5.3567	-3.96638		-2.07888	-7.56649	-8.69964		-0.83419	-1.293	-4.45833		-1.73946	-4.32992	-4.50868		-2.82945	-5.20342	-5.02464			1.82434	1.97969	-0.385453	-2.90892		-0.40479	0.995243	3.65891	-0.896748		-0.140761	0.354	0.88602	-0.683061		0.253344	-0.34188	0.406622	-0.804922
YPR083W	YPR083W ... MDM36 mitochondrion organization and molecular function unknown cellular component unknown | YPR084W	1	-0.69926	-4.8876	-3.36356		-0.618852	-5.76026	-6.51445		0.079501	-1.31917	-4.86433		-0.98514	-3.92973	-3.60437		-1.05477	-4.02261	-4.37027			0.306254	0.386663	-0.566404	-2.84463		-0.586369	0.192392	2.98207	-2.08713		-0.270097	-0.555976	0.687774	-0.510904		0.198209	-0.157298	1.0632	-0.8085
YDR391C	YDR391C ... YDR391C biological process unknown molecular function unknown cytoplasm* | YDR392W	1	-2.80065	-6.12344	-5.18579		-0.820333	-6.54614	-6.8276		-2.59903	-2.73027	-5.5928		-1.79776	-6.10076	-5.29713		-3.35139	-5.13784	-6.14139			0.60334	2.58365	0.180636	-1.03848		-0.285303	-0.083681	3.10787	-0.692318		0.125106	1.12799	0.147789	0.0137625		0.608788	0.058046	1.59439	-0.346817
YDR151C	YDR151C ... CTH1 transcription* transcription factor activity nucleus | YDR152W	1	-3.87113	-6.19531	-4.4581		-2.20647	-6.83712	-6.83394		-3.23716	-3.60423	-4.70313		-3.40205	-5.64056	-6.09761		-4.37957	-6.22556	-6.26864			1.0383	2.70296	0.396485	-1.33754		0.11274	0.746708	2.70382	-0.132291		0.172122	0.641201	0.726866	-1.46739		-0.111429	-0.619865	-0.141681	-1.92197
YIR034C	YIR034C ... LYS1 lysine biosynthesis, aminoadip saccharopine dehydrogenase (NAD+, Lcytoplasm* | YIR035C	1	-1.66277	-4.67276	-4.72009		-1.29052	-5.34945	-7.37368		-1.0703	-1.47878	-4.69752		-1.66857	-4.83565	-5.52604		-2.88128	-5.54004	-6.60294			1.45979	1.83204	0.7831	-1.1938		-0.181051	0.411425	3.01293	-0.158479		0.551199	0.545397	0.388311	-0.254761		0.533803	-0.684709	-0.333479	-1.34905
YLR354C	YLR354C ... TAL1 pentose-phosphate shunt transaldolase activity cytoplasm | YLR355C	1	-4.28543	-9.65249	-9.18855		-2.34925	-8.88455	-9.95395		-3.2713	-4.20075	-7.879		-3.1969	-9.39096	-10.2949		-4.4438	-9.33165	-10.5794			-0.131985	1.8042	0.635961	-0.897385		0.319458	1.33359	5.7712	1.629		-0.126896	0.961638	0.134634	-1.23329		-0.0001515	-0.158519	0.320692	-1.39098
YOR153W	YOR153W ... PDR5 response to drug* xenobiotic-transporting ATPase actimitochondrion* | YOR154W	1	-5.10425	-8.86354	-8.32352		-2.917	-8.42022	-8.04951		-2.97304	-4.14981	-6.03851		-3.57286	-9.21049	-8.90226		-4.65884	-8.3651	-8.69974			-0.0630245	2.12422	0.380298	0.210983		-0.210233	1.92097	4.5035	2.07478		-0.038345	1.49304	-0.385296	-0.617085		0.235036	0.680447	0.733476	-0.14118
YLR134W	YLR134W PAC cluster PDC5 pyruvate metabolism* pyruvate decarboxylase activity cytoplasm* | YLR135W	1	-3.49601	-5.698	-5.12518		-2.2624	-5.6534	-7.0616		-3.28024	-3.46943	-6.42435		-3.21181	-4.93482	-4.40047		-3.58404	-5.1774	-5.65661			1.15788	2.39148	1.20248	-0.77854		0.988734	1.2045	3.2173	-0.310441		0.153327	0.437526	0.916501	0.878032		-0.036236	-0.124273	0.484364	-0.567669
YIL051C	YIL051C ... MMF1 mitochondrial genome maintenan molecular function unknown mitochondrion* | YIL052C	1	-4.71071	-7.60024	-7.17419		-1.75047	-7.66484	-8.77262		-4.47666	-5.12248	-7.90528		-2.75467	-6.29536	-5.97114		-3.2757	-7.13167	-6.56123			-1.1199	1.84033	-1.18451	-2.71833		0.412303	0.646354	2.89006	-0.318788		-0.51475	1.44129	0.790127	0.688302		-0.299382	1.13562	0.169186	0.313577
YCR082W	YCR082W ... AHC2 biological process unknown molecular function unknown cytoplasm* | YCR083W	1	-1.8477	-3.09885	-3.74387		-1.48386	-3.32933	-4.67482		-1.69911	-2.37097	-4.07065		-1.52924	-2.50516	-3.32461		-2.03342	-3.24971	-4.06017			0.165614	0.529457	-0.064864	-0.765333		-0.151401	-0.002803	0.576484	-0.478177		-0.543172	-0.224711	0.0505225	-0.123911		-0.153769	-0.339479	-0.304627	-0.470062
YDR297W	YDR297W ... SUR2 sphingolipid biosynthesis* sphingosine hydroxylase activity endoplasmic reticulum | YDR298C	1	-3.14574	-4.93477	-3.51844		-3.00937	-5.35678	-7.42002		-2.46386	-2.95335	-6.07687		-2.92587	-3.42315	-4.20921		-2.99734	-4.12478	-4.61913			0.979094	1.11547	0.557083	-2.92249		0.0318625	0.713746	2.01329	-2.52657		-0.241606	-0.021737	1.27002	-0.932375		-0.608942	-0.460545	0.201049	-1.70964
YHL048W	YHL048W ... COS8 response to unfolded protein molecular function unknown nuclear membrane | YHL049C	1	-3.46755	-6.03803	-4.7174		-2.09542	-5.2651	-5.58509		-2.47565	-3.74667	-6.50361		-2.14135	-4.25459	-4.36474		-3.60736	-4.74442	-6.30942			-0.56052	0.811618	0.212412	-1.4282		0.741853	1.73375	3.03322	-1.04435		-0.740295	0.585905	1.04315	-0.387627		0.690079	0.550271	1.98369	-0.901932
YLR314C	YLR314C ... CDC3 cell wall organization and bio structural constituent of cytoskeleprospore membrane* | YLR315W	1	-5.74602	-9.54149	-7.46568		-3.54156	-9.04212	-9.62562		-3.15037	-4.67124	-9.12765		-4.93265	-8.54592	-8.48092		-5.25128	-5.31319	-8.31083			0.204041	2.40851	0.703412	-1.9559		0.973461	3.56911	5.84371	-0.688512		-0.27923	0.534138	0.716335	-1.29447		0.003213	0.497957	4.23151	-0.84194
YER055C	YER055C ... HIS1 histidine biosynthesis ATP phosphoribosyltransferase activintracellular | YER056C	1	-5.66836	-6.85177	-5.73497		-2.80879	-5.12174	-6.55144		-4.93534	-5.77061	-7.79894		-6.23249	-6.96293	-6.70352		-4.49694	-4.75707	-5.157			-0.899625	1.95995	0.830407	-1.7161		-0.457807	0.275213	0.623349	-2.52178		0.464938	-0.0991885	0.353779	-0.503614		-1.09198	0.079447	1.00272	-0.514015
YDR408C	YDR408C ... ADE8 purine nucleotide biosynthesis phosphoribosylglycinamide formyltracytoplasm* | YDR409W	1	-4.15118	-5.00712	-4.62557		-2.34832	-4.94466	-6.74532		-2.65296	-3.39526	-5.49934		-3.16976	-4.07414	-3.84948		-3.50754	-4.41883	-3.79595			0.194238	1.9971	0.256697	-1.92552		-0.469551	1.02867	1.14231	-1.34332		-0.662092	0.319321	0.270894	0.113994		-0.703963	-0.060328	-0.115676	0.125651
YBR036C	YBR036C ... CSG2 calcium ion homeostasis* enzyme regulator activity integral to endoplasmic reticulum m | YBR037C	1	-2.15383	-2.65214	-2.2448		-1.64921	-2.83801	-3.2123		-1.715	-2.30415	-3.13907		-2.4253	-2.09497	-1.98884		-2.19676	-2.95464	-2.7126			0.12119	0.625805	-0.0646815	-0.846315		-0.185337	0.253498	0.162653	-1.07961		0.229188	-0.0422775	0.786359	0.485144		-0.137723	-0.180652	-0.440223	-0.605523
YJR122W	YJR122W ÔøΩ IBA57 biological process unknown molecular function unknown mitochondrion | Mitochondrial matrix protein involved in the incorporation of iron-sulfur clusters into mitochondrial aconitase-type proteins; activates the radical-SAM family members Bio2p and Lip5p; interacts with Ccr4p in the two-hybrid systemYJR123W	1	-2.37285	-3.15676	-2.56604		-1.98289	-4.01486	-4.14266		-1.90221	-2.5433	-3.49548		-3.14636	-2.89511	-3.0856		-3.11679	-3.56534	-3.36151			0.274404	0.66437	-0.583696	-1.30221		-0.110033	0.360608	0.503433	-1.03947		0.407809	-0.365695	0.669462	-0.111749		0.446197	-0.297735	0.0376195	-0.34927
YBR238C	YBR238C PAC cluster YBR238C biological process unknown molecular function unknown cytoplasm* | YBR239C	1	-8.25179	-9.05648	-8.10363		-7.50844	-8.97744	-9.58045		-5.91927	-6.34847	-9.4841		-6.22275	-8.68231	-8.00683		-7.73713	-6.96008	-7.16627			-0.356393	0.386956	-0.277353	-1.83321		-0.207579	2.12494	2.50043	-1.58804		-0.189221	1.83982	0.184947	-0.092416		-1.16381	-0.649146	0.932595	-0.226449
YBL003C	YBL003C ... HTA2 chromatin assembly or disassem DNA binding nuclear nucleosome | YBL004W	1	-7.09613	-8.99854	-9.1015		-5.6506	-9.25805	-9.46227		-5.65341	-7.26343	-9.57698		-6.4172	-7.92678	-8.12002		-5.84502	-7.51798	-7.37317			-0.570168	0.875366	-0.829683	-0.930933		-0.645277	0.797446	1.08983	-1.12076		-0.611653	0.0672775	0.460107	0.369824		-1.16332	0.087796	0.317238	0.565009
YBR010W	YBR010W ... HHT1 chromatin assembly or disassem DNA binding nucleus* | YBR011C	1	-4.39292	-5.92218	-6.07802		-3.3504	-6.28255	-6.93271		-3.10036	-4.27198	-6.15218		-3.8062	-5.38982	-4.66745		-3.74868	-5.00906	-4.15081			-0.222834	0.819685	-0.583207	-1.07753		-0.605999	0.686567	1.0442	-0.680165		-0.651844	-0.065122	-0.119488	0.758723		-0.95787	-0.313623	-0.0447465	0.969342
YCR043C	YCR043C ... YCR043C biological process unknown molecular function unknown Golgi apparatus | YCR044C	1	-7.16195	-8.00489	-6.67697		-5.85579	-8.20039	-8.20039		-5.58213	-6.71644	-8.34817		-6.28169	-7.19391	-6.2594		-7.0177	-6.95017	-6.53739			-0.244113	1.06205	-0.43962	-1.76754		0.0881865	1.66801	1.37663	-1.58301		-0.597113	0.283148	0.213864	-0.179537		-0.608544	-0.464294	0.446176	-0.468967
YEL040W	YEL040W PAC cluster UTR2 cell wall organization and bio molecular function unknown cell wall (sensu Fungi)* | YEL041W	1	-11.9429	-11.5121	-10.0068		-10.519	-12.9326	-12.3946		-9.25293	-10.4508	-11.802		-10.5525	-9.62861	-9.00088		-10.209	-10.7016	-9.16978			-0.002004	1.42187	-1.42247	-2.38982		-0.264938	2.42499	0.796427	-2.06008		-0.656767	0.733578	1.22675	0.349191		-1.07263	0.661253	-0.262096	-0.23558
YMR061W	YMR061W ... RNA14 mRNA polyadenylylation* RNA binding* nucleus* | YMR062C	1	-3.44395	-4.42186	-3.7448		-2.42452	-4.78082	-5.33439		-3.08076	-3.69186	-5.16758		-3.11308	-3.32294	-2.72998		-3.41811	-3.85508	-2.67953			0.282438	1.30187	-0.076522	-1.30716		-0.166762	0.196435	0.563237	-1.58954		-0.06622	0.264651	1.0327	0.9486		-0.344355	-0.318509	0.22242	0.720909
YNL244C	YNL244C ... SUI1 translational initiation translation initiation factor activribosome | YNL245C	1	-4.77845	-4.60581	-4.56416		-4.12611	-5.25135	-6.13148		-4.54598	-4.66975	-5.87149		-4.14169	-3.92109	-3.8396		-4.45371	-3.8371	-3.34666			-0.244082	0.408257	-0.889628	-1.8114		-0.038444	0.194019	-0.102391	-1.34577		0.455964	1.09272	1.14068	1.18052		-0.728278	-0.403544	0.040432	0.489221
YNL064C	YNL064C ... YDJ1 ER-associated protein cataboli chaperone regulator activity* cytosol | YNL065W	1	-5.66208	-6.29787	-5.1118		-3.78121	-6.75443	-7.17772		-5.77736	-5.79645	-6.21821		-4.92108	-5.66658	-5.87322		-5.86964	-5.69254	-5.72156			-0.026696	1.85418	-0.483247	-2.09262		0.22585	0.110576	0.727276	-0.880563		0.533503	1.2745	1.1648	-0.227926		-0.408185	-0.615741	0.197149	-1.01795
YNL058C	YNL058C ... YNL058C biological process unknown molecular function unknown vacuole (sensu Fungi) | YNL059C	1	-5.03546	-4.83749	-5.80317		-4.02952	-6.83656	-7.12221		-4.04077	-5.10549	-6.73202		-4.53424	-5.72115	-5.81752		-4.43839	-6.19671	-6.42568			0.084572	1.09052	-1.9145	-1.23447		-0.024071	0.970618	-0.29207	-0.952924		0.407629	0.908852	-0.476025	0.393275		0.257566	0.854642	-1.10165	-0.364951
YFL016C	YFL016C ... MDJ1 protein folding* unfolded protein binding* mitochondrial inner membrane | YFL017C	1	-2.86022	-3.22905	-2.74491		-1.9514	-4.73345	-5.02274		-2.85731	-3.25116	-2.8159		-2.54149	-3.26127	-2.80831		-3.61428	-3.58334	-3.08445			0.247435	1.15625	-1.25697	-2.03039		-0.124435	-0.121529	-0.146546	-0.195428		-0.551825	-0.233094	-0.584041	-0.615227		0.482735	-0.271327	0.128444	0.143192
YJL212C	YJL212C ... OPT1 sulfur metabolism oligopeptide transporter activity endoplasmic reticulum* | YJL213W	1	-4.13403	-4.52434	-4.32968		-3.64156	-5.8895	-6.90949		-4.06837	-4.15122	-4.89136		-3.92516	-4.22003	-4.58263		-4.62169	-5.13346	-4.83082			0.400627	0.893101	-0.96453	-2.17919		-0.640627	-0.57496	-0.267505	-1.20231		-0.278741	-0.0698645	0.025576	-0.531693		-0.029384	-0.517041	-0.638501	-0.530523
YGL211W	YGL211W ... NCS6 biological process unknown molecular function unknown mitochondrion | YGL212W	1	-3.58274	-5.30565	-4.18614		-2.73267	-4.91021	-5.68705		-3.23597	-3.66477	-7.00167		-3.06256	-3.68456	-3.88402		-3.33708	-4.23775	-3.73659			-0.175027	0.675037	0.220411	-1.67593		-0.399294	-0.0525295	1.24158	-3.21482		-0.766086	-0.245911	0.855004	-0.46396		-0.903404	-0.657747	0.164499	-0.453851
YFR034C	YFR034C ... PHO4 phosphate metabolism* transcription factor activity cytoplasm* | YFR035C	1	-2.88856	-3.68805	-2.97525		-1.78596	-3.73926	-4.59248		-2.20585	-2.51695	-4.54422		-2.82191	-3.38917	-3.26734		-2.50673	-3.57738	-3.44028			-0.279869	0.822727	-0.33108	-1.8971		-0.506321	0.17639	0.664777	-2.0753		-0.596854	-0.530208	-0.297974	-0.888952		-0.624182	-0.24235	-0.513516	-1.08922
YJL117W	YJL117W ... PHO86 secretory pathway* molecular function unknown endoplasmic reticulum | YJL118W	1	-2.03667	-3.30792	-2.76271		-1.6563	-4.13452	-4.55797		-2.19276	-2.90022	-5.09112		-1.98805	-2.82077	-3.19543		-2.28913	-2.89732	-3.43665			0.002429	0.382806	-0.824179	-1.79282		0.140097	-0.0159855	0.54779	-2.18831		-0.299386	-0.250767	0.187761	-0.732104		-0.460754	-0.71321	-0.050157	-1.1347
YIL009W	YIL009W ... FAA3 lipid metabolism* long-chain-fatty-acid-CoA ligase accellular component unknown | YIL010W	1	-3.79733	-4.10416	-4.32695		-3.35637	-4.38316	-5.92464		-2.93256	-4.10408	-6.57624		-4.03641	-4.14087	-4.37636		-3.53437	-3.91598	-4.0469			-0.0124375	0.428515	-0.291434	-1.61012		-0.204309	0.660461	-0.204225	-2.4536		-0.32397	-0.563051	-0.360677	-0.373379		-0.847047	-0.584087	-0.658863	-0.566989
YKL004W	YKL004W ... AUR1 sphingolipid metabolism inositol phosphoceramide synthase aGolgi apparatus | YKL005C	1	-4.14792	-3.61238	-2.96983		-3.43016	-3.83461	-4.29371		-3.55349	-4.07474	-4.99931		-4.0333	-3.07468	-2.96733		-4.02313	-3.16233	-3.2014			-0.223725	0.494034	-0.445952	-1.5476		-0.129091	0.465336	-0.591452	-2.15857		-0.400552	-0.285938	0.137151	-0.39805		-0.769687	-0.644904	-0.319633	-1.00126
YKR072C	YKR072C ... SIS2 G1/S transition of mitotic cel phosphopantothenoylcysteine decarbocytoplasm* | YKR073C	1	-2.27552	-2.76942	-2.18471		-1.7534	-2.27032	-3.2027		-2.41182	-2.80875	-3.31669		-2.09538	-2.52223	-2.57299		-2.44468	-2.72896	-2.74883			-0.35866	0.163466	0.140441	-1.37664		-0.05782	-0.194114	-0.0971435	-1.1898		-0.457116	-0.276977	-0.209918	-0.845398		-0.371349	-0.540505	-0.330888	-0.935462
YOR236W	YOR236W ... DFR1 folic acid and derivative meta dihydrofolate reductase activity cytosol | YOR237W	1	-4.16037	-5.66587	-4.78426		-2.29954	-5.11132	-5.51819		-3.06114	-4.09585	-5.67873		-3.4246	-3.68893	-3.50865		-4.04388	-5.60568	-5.62214			-0.66162	1.19922	-0.107065	-1.39555		-0.620255	0.478982	0.949766	-1.51472		-0.706824	0.028947	1.27012	0.568785		0.427582	0.544075	0.487771	-0.410301
YDR296W	YDR296W ... MHR1 mitochondrial genome maintenan transcription regulator activity nucleus* | YDR297W	1	-3.30823	-5.25954	-3.84128		-2.34783	-5.59583	-5.92594		-1.9099	-3.40625	-5.80663		-2.37092	-3.6018	-3.33597		-3.84548	-5.3398	-4.74257			0.774464	1.73486	0.438169	-1.31019		-0.587628	0.810692	1.26566	-2.55298		-1.08882	-0.151517	0.568921	-0.583505		0.321885	-0.215372	0.241623	-0.579407
YDR405W	YDR405W ... MRP20 protein biosynthesis structural constituent of ribosome mitochondrial large ribosomal subun | YDR406W	1	-3.09637	-5.15169	-4.08466		-2.46356	-4.79713	-5.0296		-1.30265	-2.49631	-4.94058		-2.309	-4.22509	-4.14973		-3.55766	-5.61073	-5.36088			0.799731	1.43254	1.15429	-0.145202		-0.792299	1.00142	1.86308	-1.64822		-0.919473	-0.132103	0.007127	-0.984538		0.341116	-0.120179	-0.117918	-0.935095
YIL070C	YIL070C ... MAM33 aerobic respiration molecular function unknown mitochondrial matrix | YIL071C	1	-3.52855	-5.11292	-4.77708		-1.77156	-3.8105	-4.27848		-1.82359	-3.15765	-4.93562		-2.75174	-4.14747	-4.24145		-3.99593	-5.46776	-5.31025			-0.67641	1.08058	0.626009	-0.177811		-1.05877	0.646195	0.896503	-1.2173		-0.694997	0.0818095	0.270452	-0.159371		0.111435	-0.355943	-0.243405	-0.421737
YMR193W	YMR193W ... MRPL24 protein biosynthesis structural constituent of ribosome mitochondrial large ribosomal subun | YMR194C-A	1	-2.7189	-4.20347	-3.43323		-1.44737	-3.62283	-3.73663		-1.3586	-2.40369	-3.74971		-1.61231	-2.88319	-2.67042		-3.3236	-4.70229	-3.79151			-0.391925	0.879605	0.18872	-0.695329		-0.69765	0.662647	1.10214	-1.01413		-0.725673	0.380912	0.594607	0.0371335		0.375414	-0.229292	-0.123406	0.0171335
YER111C	YER111C ... SWI4 G1/S transition of mitotic cel transcription factor activity nucleus | YER112W	1	-2.65584	-8.08257	-6.84922		-2.32917	-7.97683	-8.40025		-2.69873	-3.72337	-7.5751		-2.88952	-6.31117	-6.48086		-2.82435	-4.15434	-6.84832			0.288892	0.615563	0.39463	-1.26213		0.145987	0.103097	4.50519	-0.579889		-0.476239	-0.709921	1.29516	-0.10788		-0.0063945	-0.174906	3.92184	-0.0054895
YBR156C	YBR156C ... SLI15 protein amino acid phosphoryla protein kinase activator activity spindle microtubule* | YBR157C	1	-3.739	-6.94042	-4.84303		-3.39945	-6.88285	-7.09625		-3.14359	-4.5326	-6.37152		-3.58528	-5.54223	-4.37584		-3.85692	-4.03287	-5.30602			-0.052067	0.287486	0.0055045	-2.30528		-0.364756	0.23066	2.04307	-1.89324		-0.645687	-0.491968	0.752502	-0.178493		-0.148819	-0.266735	2.75874	-0.611814
YDR180W	YDR180W ... SCC2 mitotic sister chromatid cohes protein kinase activity nuclear cohesin complex | YDR181C	1	-3.3674	-7.34704	-5.2888		-2.94272	-8.21064	-8.44625		-3.40727	-4.31125	-7.14155		-3.93211	-5.52078	-4.79331		-2.90089	-3.17543	-5.27011			0.861205	1.28589	-0.0023995	-2.29624		-0.256101	-0.295973	2.77969	-2.10885		-0.585644	-1.15036	1.24061	-0.0901585		-0.665558	-0.19905	3.50605	-0.64687
YJL074C	YJL074C ... SMC3 sporulation (sensu Fungi)* ATPase activity nucleus* | YJL075C	1	-3.08534	-7.40444	-5.63957		-2.37907	-7.21132	-8.05934		-2.65741	-3.76112	-7.12456		-3.79775	-5.89513	-5.27355		-2.70728	-3.0519	-5.62791			0.190322	0.896598	0.383439	-2.22946		-0.318804	0.109128	3.32452	-1.8038		-0.302048	-1.01445	1.20725	0.0639735		-0.309273	0.068792	4.04327	-0.297615
YIL026C	YIL026C ... IRR1 mitotic sister chromatid cohes protein binding nuclear cohesin complex | YIL027C	1	-2.36254	-6.32577	-5.33095		-1.88051	-6.67007	-7.58435		-2.38488	-3.31276	-7.21523		-2.72087	-5.19036	-5.0685		-2.15856	-3.34985	-5.72943			0.154478	0.636513	-0.189828	-2.09892		-0.278026	-0.300368	2.73498	-2.16231		-0.476077	-0.834408	0.659325	-0.213627		-0.2617	-0.0577205	2.71422	-0.660178
YLR024C	YLR024C ... UBR2 protein monoubiquitination* ubiquitin-protein ligase activity cytoplasm | YLR025W	1	-1.89581	-5.02302	-4.08514		-1.33735	-5.7605	-7.38088		-2.37853	-2.88374	-5.93039		-2.35833	-3.93309	-3.60845		-2.08454	-2.31521	-4.2467			0.498653	1.05711	-0.238827	-2.79708		0.875328	0.392609	3.0146	-0.969916		-0.155108	-0.617628	0.934816	0.32158		-0.0179765	-0.206708	2.68983	-0.179531
YNL172W	YNL172W ... APC1 mitotic sister chromatid segre protein binding* anaphase-promoting complex | YNL173C	1	-2.57818	-5.88226	-4.4781		-1.55908	-6.65603	-6.99611		-2.60944	-3.31103	-6.18466		-2.90527	-4.58838	-4.4776		-2.41079	-3.27768	-4.7507			0.38729	1.40639	-0.386476	-2.13072		-0.242902	-0.274162	2.32833	-1.94946		0.708747	0.381661	2.00263	0.709248		-0.465596	-0.298204	2.13899	-0.738197
YNL262W	YNL262W ... POL2 chromatin silencing at telomer epsilon DNA polymerase activity replication fork* | YNL263C	1	-2.51679	-8.38387	-6.50085		-2.06932	-7.9277	-8.47464		-2.3997	-3.6682	-7.8476		-3.10877	-6.03891	-5.19093		-2.3026	-3.73263	-6.16375			0.054288	0.501753	0.51045	-1.9195		-0.360243	-0.243153	4.35542	-1.70699		0.714345	0.12237	3.0593	2.02427		-0.328844	-0.114652	4.32239	0.008258
YIL153W	YIL153W ... RRD1 DNA repair* protein phosphatase type 2A regulatcytoplasm* | YIL154C	1	-2.1998	-4.98169	-4.01258		-0.956261	-4.78011	-6.32411		-1.97509	-2.83004	-5.72238		-1.52057	-3.09571	-3.32737		-2.23923	-4.45054	-4.48134			0.182342	1.42588	0.383913	-2.12919		-0.205284	0.0194265	1.94636	-1.91509		-0.180084	0.499146	1.70589	0.505132		-0.0846095	-0.124037	0.446537	-0.553372
YIL074C	YIL074C ... SER33 serine family amino acid biosy phosphoglycerate dehydrogenase acticytoplasm | YIL075C	1	-2.91629	-6.5667	-5.30807		-0.426426	-6.70414	-8.04406		-2.96183	-3.2874	-6.58536		-2.27125	-5.57794	-6.1689		-2.70946	-5.64634	-6.06019			-0.472508	2.01736	-0.609952	-3.2085		-0.559623	-0.605164	2.71968	-1.83691		-0.17246	0.472583	0.816299	-1.03329		-0.545103	-0.33827	0.37526	-1.29722
YGL196W	YGL196W ÔøΩ DSD1 biological process unknown molecular function unknown | D-serine dehydratase (aka D-serine ammonia-lyase); converts D-serine to pyruvate and ammonia by a reaction dependent on pyridoxal 5'-phosphate and zinc; may play a role in D-serine detoxification; L-serine is not a substrateYGL197W	1	-1.32505	-3.81902	-2.49092		-0.450331	-4.41411	-5.86072		-0.81067	-1.6224	-4.06568		-0.983205	-2.75412	-2.95183		-1.52227	-3.90215	-3.40084			0.493052	1.36777	-0.102042	-2.87674		-0.44414	0.070238	1.75248	-2.01889		-0.363263	-0.02142	0.701632	-0.824171		0.158571	-0.0386495	0.075438	-0.751343
YJL083W	YJL083W ... TAX4 cell wall organization and bio molecular function unknown cellular component unknown | YJL084C	1	-1.73362	-4.23053	-2.73499		-0.92958	-4.82847	-6.02441		-1.74992	-2.09488	-4.86899		-1.57483	-3.1959	-2.84192		-2.09085	-4.21134	-4.45362			0.214585	1.01862	-0.383354	-3.07484		-0.189863	-0.206166	1.94579	-2.32386		-0.275292	-0.116502	0.75934	-0.382224		-0.000414	-0.35765	0.018776	-1.71904
YML121W	YML121W ... GTR1 phosphate transport GTPase activity cytoplasm* | YML122C	1	-1.55353	-3.93657	-2.70355		-0.48305	-3.6939	-5.97182		-2.27277	-2.35859	-5.17179		-1.33378	-3.15321	-3.17065		-2.30576	-3.76045	-3.73219			0.051304	1.12179	0.293976	-3.21696		0.297091	-0.422148	1.87507	-2.17115		-0.22246	-0.0027055	0.560907	-0.689559		0.102182	-0.650046	0.278311	-0.926462
YDL058W	YDL058W ... USO1 ER to Golgi transport* molecular function unknown soluble fraction | YDL059C	1	-3.11424	-7.99856	-5.98502		-2.39243	-6.73419	-8.99657		-2.86833	-3.44765	-7.0604		-2.92061	-6.46174	-6.4074		-3.2619	-6.36985	-6.65024			1.29016	2.01198	2.55453	-1.72139		-0.122359	0.123555	4.42856	-1.19774		-0.333672	-0.140037	1.20315	-0.756051		-0.254321	-0.401978	1.37439	-0.919546
YDL138W	YDL138W ... RGT2 signal transduction* receptor activity* plasma membrane | YDL139C	1	-2.26577	-4.79263	-3.26044		-1.23817	-4.81112	-5.28897		-2.37929	-2.49531	-4.8905		-1.89683	-3.77464	-3.68853		-2.5933	-4.37688	-4.47354			1.23917	2.26676	1.22068	-0.789363		0.162787	0.04926	2.4601	-1.46728		-0.190753	0.178181	0.827232	-0.618853		0.118204	-0.209332	0.533956	-1.0949
YDR141C	YDR141C ... DOP1 cellular morphogenesis molecular function unknown cytoplasm* | YDR142C	1	-2.28694	-7.32889	-4.98187		-1.61277	-7.47764	-7.94403		-2.48853	-3.25028	-6.74401		-2.28316	-4.93018	-4.16481		-2.33861	-4.87954	-5.51399			1.3004	1.97457	1.15165	-1.66177		-0.163729	-0.365319	3.91488	-1.92587		-0.0581145	-0.054336	2.3406	0.758946		-0.201625	-0.253288	2.24772	-0.733743
YDR036C	YDR036C ... EHD3 endocytosis* 3-hydroxyisobutyryl-CoA hydrolase amitochondrion | YDR037W	1	-1.87774	-7.05603	-4.93065		-0.868475	-7.02548	-7.90246		-0.925892	-2.48556	-6.34366		-1.55628	-5.63388	-5.18211		-1.70187	-5.92985	-6.83945			0.748099	1.75736	0.778645	-2.22372		-0.897385	0.054461	3.67309	-2.3104		-0.569105	-0.247647	0.853044	-0.820564		0.0379365	0.213801	1.16412	-1.87087
YHR099W	YHR099W ... TRA1 regulation of transcription fr histone acetyltransferase activity histone acetyltransferase complex* | YHR100C	1	-2.93688	-7.9053	-6.0611		-1.97129	-5.82446	-8.52109		-2.90297	-3.65973	-7.5948		-2.93796	-5.92794	-4.64598		-2.74229	-4.99847	-5.01844			0.192996	1.15859	2.27384	-2.26699		-0.315123	-0.281205	3.93045	-1.84882		-0.33012	-0.331201	1.64724	1.085		-0.551061	-0.356465	2.35577	0.491598
YKR054C	YKR054C ... DYN1 mitotic sister chromatid segre motor activity cytoplasmic microtubule* | YKR055W	1	-1.69934	-6.17028	-4.8557		-1.15696	-4.88253	-7.31199		-1.88387	-2.66779	-6.03011		-1.92142	-4.52286	-3.99968		-1.79774	-4.63323	-4.5645			0.469934	1.01231	1.75768	-1.98636		-0.268002	-0.452537	3.23448	-1.44242		-0.371642	-0.593727	1.27578	0.484376		-0.292548	-0.390952	1.2445	-0.0013515
YHL035C	YHL035C ... VMR1 transport ATPase activity, coupled to transmemitochondrion* | YHL036W	1	-2.76973	-6.86731	-6.48706		-2.64915	-8.38711	-8.9551		-2.99597	-3.43506	-7.16388		-2.68371	-6.27259	-6.10884		-3.83758	-6.91892	-6.71711			0.359123	0.479708	-1.16068	-2.10891		0.445831	0.219594	3.87808	-0.230988		0.30116	0.387184	0.895872	0.679384		0.579417	-0.488435	0.527806	0.349364
YBR208C	YBR208C ... DUR1,2 allantoin catabolism* allophanate hydrolase activity* cytoplasm | YBR209W	1	-2.82676	-6.23451	-4.8644		-1.85744	-7.69115	-7.13359		-3.15043	-3.60223	-5.87498		-2.78684	-5.51928	-4.74168		-2.98204	-4.71938	-4.72892			1.15403	2.12335	-0.302619	-1.11516		0.342234	0.018562	2.97451	-0.668349		1.09266	1.13258	1.80788	1.21538		0.108687	-0.0466005	1.62381	0.244166
YFR010W	YFR010W ... UBP6 protein deubiquitination ubiquitin-specific protease activitproteasome regulatory particle (sen | YFR011C	1	-2.12604	-5.98855	-5.63086		-1.47089	-5.63932	-7.22066		-2.98834	-3.91763	-6.29662		-2.35556	-5.63609	-5.52261		-2.65412	-5.51002	-6.02695			0.515612	1.17076	0.864847	-1.07419		0.163435	-0.698866	2.23436	-0.502324		0.11782	-0.1117	0.470284	0.226067		0.195839	-0.332247	0.67437	-0.200249
YDL029W	YDL029W ... ARP2 actin filament organization* structural constituent of cytoskelemitochondrion* | YDL030W	1	-3.08633	-7.25638	-7.00902		-2.09225	-8.07007	-9.38421		-2.8601	-3.85566	-7.6422		-2.7581	-6.17539	-5.56232		-3.04889	-6.13881	-5.93007			1.17638	2.17046	0.362692	-1.19881		-0.313437	-0.087199	3.08728	-0.946616		-0.0293225	0.298908	1.05167	1.41738		-0.0867745	-0.049332	1.0308	0.992178
YNR050C	YNR050C ... LYS9 lysine biosynthesis, aminoadip saccharopine dehydrogenase (NADP+,cytoplasm | YNR051C	1	-4.26376	-8.65675	-8.26488		-2.81254	-10.3157	-10.8735		-4.32214	-5.44055	-8.4148		-3.61906	-7.77271	-7.41452		-3.52371	-7.47713	-7.53005			0.954878	2.4061	-0.704026	-1.65374		-0.809303	-0.867679	2.4069	-0.959229		0.236038	0.880746	1.12008	1.08639		-0.760914	-0.0208645	0.418704	-0.0260855
YOR321W	YOR321W ... PMT3 O-linked glycosylation dolichyl-phosphate-mannose-protein endoplasmic reticulum | YOR322C	1	-1.95863	-4.80107	-4.64627		-1.68016	-5.22149	-6.31124		-2.51746	-3.16855	-6.12056		-2.50009	-4.70898	-4.53906		-2.41803	-4.64557	-4.52416			0.562628	0.841098	0.142213	-1.10234		-0.100232	-0.659061	1.53229	-1.57452		0.618291	0.0768305	0.710377	0.725509		0.833765	0.374368	0.989262	0.955879
YGR049W	YGR049W ... SCM4 cell cycle molecular function unknown mitochondrion | YGR050C	1	-3.36137	-6.22693	-5.78445		-2.20154	-6.93229	-8.00373		-3.4578	-4.41714	-8.62142		-2.01235	-4.88346	-4.98458		-2.86118	-5.59248	-5.59733			0.535493	1.69532	-0.169864	-1.68379		0.858238	0.761813	2.66803	-1.97873		-1.16364	0.185387	0.179839	-0.363768		-0.81269	-0.312499	-0.17824	-0.62557
YIL053W	YIL053W ... RHR2 response to osmotic stress* glycerol-1-phosphatase activity cytoplasm* | YIL054W	1	-4.31921	-7.03262	-5.09272		-3.44579	-5.26512	-5.86614		-3.56282	-3.5865	-8.13198		-3.60405	-5.63271	-6.11829		-4.46158	-6.20125	-6.67488			-0.634507	0.238912	1.13299	-1.40793		0.221191	0.977583	3.66731	-2.81806		-0.047077	0.66808	1.35283	-1.07265		-0.639891	-0.782257	0.191479	-2.22206
YKL068W	YKL068W ... NUP100 mRNA-nucleus export* structural molecule activity nuclear pore | YKL068W-A	1	-4.33242	-7.0574	-5.1679		-3.31767	-5.17031	-5.47146		-3.47975	-3.99703	-6.91038		-4.19597	-5.4003	-5.25557		-3.87391	-5.66442	-5.62028			-0.097239	0.917507	1.78985	-0.400797		-0.190502	0.662169	2.86986	-1.93298		-0.41215	-0.275699	1.24495	-0.499821		-0.820354	-0.361848	0.572623	-1.27273
YDR072C	YDR072C ... IPT1 sphingolipid biosynthesis* transferase activity, transferringmembrane fraction | YDR073W	1	-3.49084	-5.5226	-3.24133		-2.00129	-5.30508	-5.4396		-2.80551	-3.61838	-6.34945		-3.23732	-4.59072	-4.08309		-3.67513	-4.99967	-5.10721			0.733369	2.22291	0.950897	-1.46491		-0.068726	0.616606	1.8355	-3.17685		0.078571	0.332089	1.01046	-0.763197		-0.178167	-0.362461	0.344771	-2.04405
YDR527W	YDR527W ... RBA50 transcription from RNA polymer DNA-directed RNA polymerase activitcytoplasm* | YDR528W	1	-4.36621	-5.40618	-3.62707		-2.62739	-5.8112	-6.90748		-3.34011	-3.51168	-6.42164		-3.69253	-4.6383	-4.04004		-4.03104	-4.86825	-4.61957			0.826296	2.56511	0.421273	-2.45412		0.0611885	1.08729	1.95568	-2.73339		-0.320115	0.353565	0.447762	-0.733084		-0.528736	-0.193567	0.009194	-1.52123
YNL299W	YNL299W PAC cluster TRF5 sister chromatid cohesion* DNA-directed DNA polymerase activitnucleus | YNL300W	1	-4.51561	-5.63321	-4.076		-2.75768	-5.57972	-5.53299		-3.76632	-3.73003	-6.84832		-3.79659	-4.90564	-4.686		-4.15813	-5.01872	-5.00428			0.0788275	1.83676	0.132324	-1.37816		-0.028919	0.720368	1.87426	-2.80125		0.536034	1.25506	1.26361	-0.0739695		-0.805469	-0.447989	-0.19098	-1.73375
YGR124W	YGR124W PAC cluster ASN2 asparagine biosynthesis asparagine synthase (glutamine-hydrcytoplasm | YGR125W	1	-5.40994	-7.06539	-5.15195		-4.27319	-6.40192	-6.71605		-4.87419	-5.6856	-6.73895		-5.49951	-6.21851	-5.46202		-5.50284	-6.0741	-5.8846			0.158669	1.29541	0.822139	-1.40543		-0.0904375	0.445311	1.28935	-1.67743		0.475243	0.385672	1.32212	0.165177		-0.385203	-0.47811	0.606091	-1.11785
YEL031W	YEL031W ... SPF1 protein amino acid glycosylati ATPase activity, coupled to transmemitochondrion* | YEL032W	1	-4.50737	-5.64595	-4.54188		-3.23708	-4.35722	-4.35552		-3.73693	-4.38407	-6.30668		-4.20343	-4.57588	-4.2434		-4.29128	-5.00682	-4.82			0.0305375	1.30083	1.31927	0.216904		-0.384422	0.386019	0.87746	-2.14922		0.0626385	0.366582	1.13272	0.361121		-0.581518	-0.365426	0.057615	-0.85963
YPL212C	YPL212C PAC cluster PUS1 tRNA modification pseudouridylate synthase activity nucleus | YPL213W	1	-6.03472	-6.97968	-4.80513		-4.35654	-5.84129	-5.97838		-5.02707	-5.27073	-8.04319		-5.15933	-5.86589	-5.21321		-5.90148	-5.95055	-5.43959			-0.219113	1.45906	0.919272	-1.39236		0.0412685	1.04891	1.75021	-3.19679		-0.0144975	0.860885	1.09929	-0.422577		-0.508558	-0.375321	0.520563	-1.14302
YNL076W	YNL076W ... MKS1 regulation of nitrogen utiliza transcriptional repressor activity intracellular | YNL077W	1	-3.1336	-4.86446	-3.18972		-2.11106	-3.88042	-4.30891		-2.64447	-3.1794	-5.22492		-2.92087	-3.95991	-3.78606		-3.09985	-4.21051	-3.95971			0.239222	1.26177	1.22327	-0.87997		-0.0319515	0.45718	1.65311	-2.06716		0.896886	1.10962	1.80144	0.30055		-0.291097	-0.257348	0.362854	-1.06109
YEL047C	YEL047C ... YEL047C metabolism fumarate reductase (NADH) activity mitochondrion* | YEL048C	1	-2.32862	-7.71844	-5.95097		-1.11092	-8.29261	-8.83591		-2.59755	-3.03654	-7.37369		-2.58771	-8.07442	-7.15793		-2.18917	-6.43913	-7.38763			0.47471	1.69241	-0.0994605	-2.41023		0.0789735	-0.189963	4.76087	-1.34375		0.33491	0.0758145	-0.021071	-0.872054		-0.0134205	0.126024	1.26589	-1.45008
YER052C	YER052C ... HOM3 methionine metabolism* aspartate kinase activity cytoplasm | YER053C	1	-3.33125	-9.6975	-6.62946		-1.78987	-8.2474	-9.27043		-4.13464	-4.0899	-9.35889		-4.79092	-9.62636	-8.84587		-2.8682	-7.66189	-8.02575			-0.369571	1.1718	1.08053	-3.01053		0.167953	-0.635439	5.77555	-2.56148		0.891624	-0.568051	0.962762	-1.32479		-0.863121	-0.40008	1.17248	-2.25941
YHR046C	YHR046C ... INM1 inositol phosphate dephosphory inositol-1(or 4)-monophosphatase accytoplasm* | YHR047C	1	-2.52232	-7.42734	-4.53574		-1.98984	-7.07355	-7.3742		-2.88532	-2.89509	-7.28383		-1.46449	-6.25182	-5.73169		-3.2515	-5.89406	-5.29771			0.0882345	0.620717	0.442027	-2.75023		0.462047	0.099043	4.9943	-2.28605		-0.0403315	1.0175	1.13519	-1.23628		-0.550565	-1.27974	0.982714	-1.31254
YJL171C	YJL171C ... YJL171C biological process unknown molecular function unknown mitochondrion* | YJL172W	1	-5.32511	-9.57538	-6.4493		-2.94988	-7.79129	-8.7674		-2.80344	-3.65071	-7.15634		-5.20494	-8.63342	-8.54531		-4.55948	-7.86755	-9.0996			-0.201441	2.17378	1.58265	-2.51954		-0.112289	2.40937	5.81239	-0.819327		0.853007	0.973168	1.79497	-1.243		-0.254449	0.511176	1.45339	-2.90475
YJL130C	YJL130C ... URA2 pyrimidine base biosynthesis aspartate carbamoyltransferase acticytoplasm* | YJL131C	1	-3.23587	-7.9101	-7.27801		-1.6987	-6.38421	-9.35935		-2.15896	-2.48767	-7.38552		-2.85173	-6.76325	-7.83249		-2.92499	-6.36018	-8.69572			-0.0612435	1.47592	1.46465	-2.14258		-0.105942	0.970973	5.31649	-0.213452		-0.197068	0.187069	0.949788	-0.751545		-0.780977	-0.470093	0.768946	-2.19869
YNL220W	YNL220W ... ADE12 purine nucleotide biosynthesis adenylosuccinate synthase activity cytoplasm | YNL221C	1	-4.63975	-10.1213	-7.33641		-2.03364	-7.67649	-8.42627		-3.12408	-4.06926	-8.11457		-3.23173	-8.58329	-7.41043		-4.24996	-8.25907	-8.46917			-0.994169	1.61194	1.45064	-2.08403		-0.319794	1.19588	5.73225	-1.09795		0.317889	1.72592	1.8559	0.243874		-0.660636	-0.270845	1.20159	-1.7934
YCL049C	YCL049C ... YCL049C biological process unknown molecular function unknown membrane fraction | YCL050C	1	-2.94016	-6.21317	-5.18843		-2.67281	-6.43471	-7.13455		-2.41212	-4.06609	-6.78212		-3.53563	-5.22066	-4.4271		-3.61421	-5.62827	-4.86573			-0.23027	0.0370745	-0.451812	-2.17639		0.375966	0.903999	2.52304	-1.21772		0.21806	-0.377406	1.21057	0.979394		0.299909	-0.374144	0.884811	0.622609
YHR031C	YHR031C ... RRM3 DNA replication DNA helicase activity* nuclear telomeric heterochromatin | YHR032C-A	1	-3.47575	-7.56532	-5.13506		-2.22599	-7.95046	-7.93077		-2.86296	-3.57648	-7.20986		-3.16332	-6.33481	-5.02771		-3.33585	-6.00042	-6.73942			0.155333	1.40509	-0.229814	-2.64038		-0.0317735	0.581022	3.95706	-2.10657		-1.26385	-0.951426	-0.0333485	-1.1565		-0.518464	-0.378564	1.04643	-2.12282
YJR141W	YJR141W ... YJR141W mRNA processing molecular function unknown cellular component unknown | YJR142W	1	-4.37818	-6.05518	-4.67915		-3.41728	-6.37399	-6.89732		-2.8165	-3.27425	-5.9083		-2.90884	-3.78916	-3.78966		-3.25951	-4.06602	-3.6705			0.291125	1.25203	-0.027688	-1.92705		-0.326614	1.23507	2.45431	-1.55576		-0.760612	0.708726	1.50541	0.128879		-0.885673	0.233002	1.10349	0.122981
YDL164C	YDL164C ... CDC9 DNA recombination* DNA ligase (ATP) activity nucleus* | YDL165W	1	-4.10568	-7.77484	-6.3613		-3.41511	-7.58006	-8.57033		-3.86144	-4.94499	-7.19657		-3.87567	-4.82776	-4.13095		-3.61051	-5.11088	-6.48065			0.87411	1.56468	1.06889	-1.33492		-0.355241	-0.111001	2.47461	-1.19052		-0.63754	-0.407525	2.30954	1.59281		-0.592745	-0.097576	2.07121	-0.712094
YCL014W	YCL014W ... BUD3 cytokinesis* molecular function unknown bud neck* | YCL016C	1	-4.48187	-7.65359	-5.51773		-2.5744	-6.84401	-6.60374		-3.2425	-4.07697	-7.32878		-4.0558	-5.7196	-5.5465		-3.48647	-5.70936	-6.11921			0.115025	2.02249	0.924597	-0.970978		0.0046755	1.24404	3.58129	-1.80637		-0.216104	0.209967	1.71789	-0.244876		-0.444484	0.550913	1.49974	-1.04596
YDR326C	YDR326C ÔøΩ YSP2 biological process unknown molecular function unknown | Protein involved in programmed cell death; mutant shows resistance to cell death induced by amiodarone or intracellular acidificationYDR327W	1	-4.38233	-8.00554	-5.64614		-2.99003	-6.9336	-7.15471		-3.0785	-3.94217	-7.51093		-4.05275	-5.72378	-4.68763		-4.28689	-5.04788	-5.57513			1.04855	2.44085	2.12049	-0.460022		-0.153829	1.15	3.90954	-2.01862		-0.298701	0.03088	1.98306	0.659811		-0.654825	-0.559384	2.30284	-0.583813
YHR023W	YHR023W ... MYO1 response to osmotic stress* microfilament motor activity contractile ring (sensu Saccharomyc | YHR024C	1	-5.11923	-8.30938	-6.60816		-3.52671	-8.60792	-9.23054		-3.33731	-4.78964	-7.41776		-4.87327	-5.55253	-5.21586		-4.02982	-6.50511	-6.86889			0.65736	2.24988	0.35882	-1.96502		-0.030195	1.75173	3.48955	-0.839796		-0.214202	0.03176	2.54265	1.1781		0.123934	1.21335	1.9282	-0.136798
YBR162C	YBR162C ... TOS1 biological process unknown molecular function unknown cell wall (sensu Fungi)* | YBR162W-A	1	-6.30979	-8.73616	-6.09004		-4.94551	-9.76653	-10.116		-3.71048	-5.50033	-9.49628		-6.42396	-7.29061	-6.45936		-4.76454	-6.98501	-6.42829			-0.0951145	1.26916	-1.12549	-4.12105		-0.108011	2.4913	3.12782	-3.51425		0.616214	0.502044	2.06176	0.246894		-0.718645	0.82661	1.0325	-1.05689
YDR175C	YDR175C ... RSM24 protein biosynthesis* structural constituent of ribosome mitochondrial small ribosomal subun | YDR176W	1	-3.50258	-5.96698	-4.78236		-1.80034	-6.23645	-7.52137		-1.76403	-2.92959	-5.61989		-2.82112	-4.94576	-4.29588		-3.83238	-5.77768	-5.1792			0.679531	2.38177	0.410055	-2.05948		-0.937741	0.800805	2.09964	-1.77527		-0.539848	0.141613	0.481368	-0.053367		0.144833	-0.18497	0.334133	-0.252009
YDR135C	YDR135C ... YCF1 response to metal ion* bilirubin transporter activity* vacuolar membrane | YDR136C	1	-3.01965	-5.99398	-4.77828		-2.74854	-7.83537	-8.84213		-3.2628	-3.78387	-6.95968		-3.67052	-5.2928	-4.88918		-3.3312	-5.12852	-4.97579			1.7666	2.03771	-0.074778	-2.29725		-0.207839	-0.450996	2.00228	-2.38924		0.538448	-0.11243	1.23964	0.427546		-0.0675135	-0.379069	0.797948	-0.26502
YDR264C	YDR264C ... AKR1 endocytosis* protein-cysteine S-palmitoleyltransmembrane | YDR265W	1	-3.19488	-4.8735	-3.60561		-2.34682	-5.63496	-6.71009		-2.7758	-3.32775	-5.53336		-3.14104	-3.85927	-3.60859		-3.4464	-4.52464	-4.36397			1.39403	2.24209	0.632566	-1.71045		-0.149073	0.270009	1.39668	-2.07682		0.186267	0.240112	1.2005	0.183284		-0.147978	-0.399495	0.200885	-0.906339
YDR208W	YDR208W ... MSS4 sporulation (sensu Fungi)* 1-phosphatidylinositol-4-phosphate plasma membrane | YDR209C	1	-2.23561	-4.78807	-3.40603		-1.84811	-5.18325	-6.48954		-2.13242	-2.69667	-5.42918		-2.20553	-3.72722	-3.38477		-2.41515	-4.23076	-3.887			1.09953	1.48704	0.704348	-1.98397		-0.053237	0.049953	2.03817	-2.07639		-0.362001	-0.331929	0.698851	-0.340734		-0.260858	-0.440404	0.296451	-0.741819
YDR378C	YDR378C ... LSM6 nuclear mRNA splicing, via spl RNA binding nucleolus* | YDR379C-A	1	-3.60968	-5.80273	-5.15157		-2.4871	-7.22576	-8.29839		-3.0901	-3.68908	-6.2889		-3.05217	-4.49837	-4.59098		-3.27767	-4.70626	-4.58393			0.808071	1.93065	-0.614953	-2.33875		-0.368017	0.15156	1.74564	-1.50535		-0.555146	0.002355	0.749221	0.005447		-0.713144	-0.381142	0.383325	-0.145501
YBL036C	YBL036C ... YBL036C amino acid metabolism alanine racemase activity* intracellular | YBL037W	1	-3.71076	-4.47989	-3.74222		-2.1755	-4.89809	-5.30935		-3.5764	-4.09967	-6.23774		-3.62214	-3.86661	-3.72646		-3.71752	-4.33847	-3.78356			0.0179735	1.55323	-0.400227	-1.54916		0.151084	0.28544	0.531306	-2.34444		0.0870955	0.175714	0.700379	0.102852		-0.15941	-0.166171	-0.0179855	-0.200749
YBR041W	YBR041W ... FAT1 lipid transport* long-chain-fatty-acid-CoA ligase acplasma membrane* | YBR042C	1	-4.5271	-5.92244	-5.02163		-2.93019	-6.3606	-6.76064		-4.34145	-4.96063	-6.98286		-4.06563	-5.7634	-5.59852		-4.78333	-5.6208	-5.6194			-0.0178275	1.57908	-0.455985	-1.75683		-0.0017995	0.183848	0.960009	-1.96303		0.168139	0.629609	0.327176	-0.408753		-0.10014	-0.356369	0.201496	-0.697906
YOR246C	YOR246C ... YOR246C biological process unknown oxidoreductase activity lipid particle | YOR247W	1	-4.56622	-5.66431	-4.4384		-2.91136	-5.82061	-8.0673		-3.86763	-4.33359	-6.81656		-3.83351	-4.84224	-4.47665		-4.32849	-5.17747	-4.97576			-0.146503	1.50835	-0.302799	-3.7754		-0.261932	0.436657	1.06878	-2.64009		-0.355378	0.377325	0.466696	-0.393629		0.185252	0.422975	0.672095	-0.352109
YHR083W	YHR083W ... SAM35 mitochondrial outer membrane p protein binding mitochondrial outer membrane* | YHR084W	1	-3.54777	-5.10725	-4.68251		-2.54284	-6.86915	-7.72041		-2.47828	-3.25438	-5.64839		-2.80072	-3.75689	-3.68204		-3.46039	-5.07692	-4.39948			-0.080288	0.924643	-1.84219	-3.11819		-0.530542	0.538952	1.32233	-1.49643		-0.571209	0.175837	0.779156	0.429258		-0.210957	-0.123572	-0.180629	0.07207
YCR024C	YCR024C ... SLM5 protein biosynthesis asparagine-tRNA ligase activity mitochondrion | YCR024C-A	1	-3.61311	-5.59281	-3.88714		-2.39396	-6.40941	-6.57226		-2.3951	-3.01436	-5.57843		-3.09703	-4.17905	-3.80748		-4.42349	-5.78235	-5.60383			0.019619	1.23876	-0.796989	-2.66551		-0.589675	0.628327	1.98877	-2.28097		-0.636555	-0.120483	0.777197	-0.556894		0.428326	-0.382063	0.238777	-1.28837
YCR046C	YCR046C ... IMG1 protein biosynthesis structural constituent of ribosome mitochondrial large ribosomal subun | YCR047C	1	-3.8539	-5.65459	-4.5204		-2.70389	-6.3858	-7.02905		-2.41379	-3.46413	-6.05413		-3.37144	-4.10719	-3.58339		-4.32238	-5.67138	-5.02544			-0.338099	0.811917	-1.06931	-2.84675		-0.770288	0.669822	1.42017	-2.30401		-0.555898	-0.0734365	0.991502	0.381116		0.147016	-0.321466	0.130234	-0.358019
YJL063C	YJL063C ... MRPL8 protein biosynthesis* structural constituent of ribosome mitochondrial large ribosomal subun | YJL064W	1	-4.03896	-5.47935	-4.59923		-2.46804	-5.66379	-6.31177		-2.11429	-3.31992	-5.72685		-3.26199	-3.79981	-3.40697		-4.21274	-5.58218	-4.79226			-0.573421	0.997495	-0.757862	-2.28596		-1.04304	0.881629	1.11638	-2.17066		-0.855141	-0.078171	0.824393	0.337114		0.0496025	-0.124175	-0.0532325	-0.14343
YIL022W	YIL022W ... TIM44 mitochondrial matrix protein i protein transporter activity mitochondrial matrix* | YIL023C	1	-4.02589	-5.24081	-4.17771		-3.16354	-5.39653	-6.20914		-2.90022	-3.92118	-5.49243		-3.83449	-4.31868	-4.37257		-4.08397	-5.2187	-5.04719			-0.201165	0.661191	-0.356878	-2.23259		-0.513444	0.612232	0.806194	-1.82816		-0.371188	-0.179785	0.550944	-0.566047		-0.229528	-0.287612	-0.207417	-1.09901
YJL104W	YJL104W ... PAM16 mitochondrial matrix protein i protein binding* mitochondrion* | YJL105W	1	-4.35888	-5.12968	-3.82661		-2.95587	-5.05703	-5.47591		-2.68185	-3.68545	-5.31045		-3.53389	-3.80316	-3.59538		-4.77958	-5.17703	-4.5857			-0.271687	1.13133	-0.199038	-1.92098		-0.535156	1.14188	0.909075	-2.01899		-0.563006	0.261981	0.763516	-0.331773		0.205431	-0.21527	0.15808	-0.553653
YIL093C	YIL093C ... RSM25 protein biosynthesis structural constituent of ribosome mitochondrial small ribosomal subun | YIL094C	1	-3.80053	-5.74401	-5.09936		-2.25233	-5.80903	-7.3527		-1.88676	-2.90173	-5.59808		-2.76777	-4.33552	-4.45675		-4.31279	-5.9847	-5.67229			-0.360088	1.18812	-0.425111	-2.61343		-0.9821	0.931677	1.86018	-1.48082		-0.646244	0.386517	0.76224	-0.00363		0.112111	-0.400141	-0.128576	-0.460821
YKR085C	YKR085C ... MRPL20 protein biosynthesis* structural constituent of ribosome mitochondrial large ribosomal subun | YKR086W	1	-4.9324	-6.71179	-5.41517		-2.97047	-7.20987	-7.82871		-2.59009	-4.45591	-6.72183		-3.37843	-4.98205	-4.84992		-5.22891	-6.87454	-6.6651			-0.185138	1.7768	-0.683221	-2.59867		-0.813531	1.52879	1.44235	-2.12019		-0.674038	0.879934	1.0557	-0.108792		0.160423	-0.136081	-0.002328	-1.08951
YPL098C	YPL098C ÔøΩ MGR2 biological process unknown molecular function unknown | Protein required for growth of cells lacking the mitochondrial genomeYPL099C	1	-3.52383	-5.36323	-4.9785		-2.32442	-5.70641	-6.58401		-2.25326	-3.56672	-6.02216		-3.53238	-3.72834	-3.34282		-3.73744	-5.1422	-4.37363			-0.286743	0.912659	-0.629924	-1.89226		-0.659047	0.611516	1.13746	-1.70271		-0.451024	-0.459572	1.18386	1.18466		-0.113653	-0.327267	0.107375	0.491221
YGR140W	YGR140W ... CBF2 chromosome segregation DNA bending activity* condensed nuclear chromosome kineto | YGR141W	1	-4.00587	-5.54825	-3.88816		-3.41828	-6.82394	-7.95038		-3.51514	-4.5129	-6.50717		-4.04994	-4.58047	-4.01821		-3.58683	-4.5234	-4.22478			0.112376	0.699962	-1.16331	-3.94985		-0.175698	0.315026	0.85965	-2.79471		-0.467542	-0.511611	0.500236	-0.597592		-0.507166	-0.0881285	0.51769	-0.843788
YML102W	YML102W ... CAC2 DNA repair* transcription regulator activity chromatin assembly complex* | YML103C	1	-3.48677	-5.72292	-4.2343		-3.38347	-7.15303	-7.42866		-3.12212	-3.55544	-6.49099		-3.60816	-4.27939	-3.72506		-3.32872	-4.29938	-3.99761			0.155194	0.258493	-1.27492	-3.03917		-0.371418	-0.0067645	1.79606	-2.62811		-0.62371	-0.7451	0.819819	-0.114473		-0.667973	-0.509926	0.75556	-0.431281
YML082W	YML082W PAC cluster YML082W sulfur metabolism carbon-sulfur lyase activity cytoplasm* | YML083C	1	-3.50816	-4.69549	-3.59778		-2.98074	-5.34837	-6.26549		-3.20333	-3.48757	-5.73478		-3.11395	-3.2787	-3.55314		-3.53766	-4.16538	-4.05553			-0.354921	0.172496	-1.00779	-3.02263		-0.265219	0.0396115	0.942707	-2.40222		-0.565713	-0.171511	0.851077	-0.521074		-0.645489	-0.674995	-0.11537	-1.10324
YMR310C	YMR310C PAC cluster YMR310C biological process unknown molecular function unknown nucleus | YMR311C	1	-4.58647	-5.25205	-4.65801		-3.48513	-6.54007	-7.45296		-4.03619	-4.63123	-6.6809		-4.34562	-3.60371	-3.99278		-4.2087	-4.55326	-4.12887			-0.264539	0.836797	-1.55257	-3.05949		-0.183704	0.366573	0.437116	-2.2066		-0.530485	-0.289641	1.11785	0.134747		-0.850054	-0.472289	-0.151265	-0.320909
YPL116W	YPL116W ... HOS3 histone deacetylation histone deacetylase activity cytoplasm* | YPL117C	1	-3.71652	-6.246	-4.9816		-3.20748	-7.13685	-8.04799		-2.79293	-4.05232	-6.60785		-4.19138	-5.14177	-4.57234		-3.58872	-5.27411	-4.5512			0.00026	0.5093	-0.890591	-3.06614		-0.304745	0.618845	1.88894	-1.931		-0.355389	-0.830251	0.748838	0.053871		-0.114782	0.013016	0.857105	0.315613
YMR064W	YMR064W ... AEP1 protein biosynthesis molecular function unknown mitochondrion | YMR065W	1	-2.55424	-4.11906	-3.57675		-1.66334	-4.31811	-6.19343		-1.45498	-2.29363	-4.47277		-2.19326	-3.01542	-2.67118		-2.70019	-3.57534	-3.2308			-0.115349	0.775547	-0.314401	-2.73203		-0.520177	0.579078	1.30526	-1.4162		-0.583919	-0.222938	0.519725	0.321644		-0.119537	-0.265491	0.424185	0.226413
YDR046C	YDR046C ... BAP3 amino acid transport amino acid transporter activity mitochondrion* | YDR047W	1	-3.44504	-6.90257	-6.12033		-2.89835	-7.9703	-9.70466		-2.54199	-3.12605	-7.09539		-3.23373	-6.95552	-7.47893		-4.4862	-7.37335	-7.4619			0.637184	1.18387	-0.430555	-2.94714		-0.116887	0.786161	3.65963	-1.09194		0.0159995	0.227303	-0.036951	-1.34259		0.0528355	-0.988328	-0.417951	-1.28873
YEL032W	YEL032W ... MCM3 DNA replication initiation* chromatin binding* cytoplasm* | YEL033W	1	-2.55228	-6.14844	-5.6145		-2.01819	-6.61556	-7.92605		-2.43182	-3.10927	-6.8854		-2.63581	-6.06498	-6.49444		-2.97064	-6.13137	-7.64927			0.180895	0.714991	-0.286224	-2.13065		-0.080839	0.0396295	2.95833	-1.35173		-0.214535	-0.29806	-0.131074	-1.09447		-0.024148	-0.4425	-0.007074	-2.05892
YER056C	YER056C ... FCY2 purine transport* cytosine-purine permease activity plasma membrane | YER056C-A	1	-4.55336	-9.72647	-6.40009		-3.59227	-9.23162	-10.7553		-2.5739	-3.22781	-8.70355		-4.76225	-8.00333	-7.61519		-4.17146	-7.54326	-7.61418			0.012428	0.973514	0.50728	-4.34283		-0.356336	1.62313	6.14233	-2.65979		-0.143165	-0.352053	1.57998	-1.35826		-0.893013	-0.511116	1.2902	-2.1071
YGR147C	YGR147C ... NAT2 N-terminal peptidyl-methionine peptide alpha-N-acetyltransferase acytoplasm* | YGR148C	1	-3.00131	-5.13866	-4.19697		-2.07337	-4.86451	-4.73041		-1.98162	-2.77661	-4.60668		-2.80554	-3.89085	-3.9772		-3.19003	-5.26579	-4.69754			-0.256802	0.671141	0.01735	-0.790233		-0.538926	0.480766	1.82313	-0.948629		-0.427092	-0.231316	0.820724	-0.207319		-0.026598	-0.215317	-0.153726	-0.527161
YGR165W	YGR165W ... MRPS35 protein biosynthesis* structural constituent of ribosome mitochondrial small ribosomal subun | YGR166W	1	-4.15487	-7.37005	-5.50509		-2.21007	-5.93602	-7.00065		-2.48775	-3.45897	-6.17129		-3.47494	-5.36419	-5.38441		-4.81063	-7.38746	-6.55553			-0.521466	1.42333	0.912572	-2.01703		-0.93463	0.732484	2.97645	-1.60083		-0.522316	0.157612	1.48354	-0.40164		0.191956	-0.463804	0.174552	-0.858491
YDL225W	YDL225W ... SHS1 establishment of cell polarity structural constituent of cytoskeleseptin ring | YDL226C	1	-3.92198	-7.65397	-5.28223		-2.83279	-8.75864	-9.92498		-3.17957	-4.25631	-7.67275		-3.65738	-6.52459	-5.60569		-4.01943	-4.90069	-6.01873			1.44716	2.53634	0.342483	-3.19559		0.087174	0.829581	3.48483	-2.30335		-0.046902	0.217696	1.08248	-0.37036		-0.363281	-0.460739	2.39	-1.09978
YDR052C	YDR052C ... DBF4 protein amino acid phosphoryla protein serine/threonine kinase actnucleoplasm | YDR053W	1	-3.22466	-6.92024	-5.23077		-2.83261	-7.56584	-8.40519		-3.03264	-3.88802	-7.43877		-3.53602	-6.15593	-5.59584		-3.14436	-4.68863	-6.30891			1.25017	1.64223	0.604569	-1.92424		0.029194	0.221216	3.06141	-2.1788		-0.345432	-0.65679	0.418876	-0.710503		-0.324051	-0.243747	1.90755	-1.40219
YDR235W	YDR235W ... PRP42 nuclear mRNA splicing, via spl RNA binding commitment complex* | YDR236C	1	-3.67072	-7.08842	-5.20841		-2.39132	-7.52998	-7.86471		-2.36992	-3.26165	-6.26451		-2.75436	-5.51834	-5.40496		-3.71319	-5.96303	-6.36002			0.863806	2.14321	0.422241	-1.7925		-0.317759	0.983049	3.50901	-1.37386		-0.615645	0.300721	0.954435	-0.812198		-0.254902	-0.297363	0.870484	-1.40651
YDR259C	YDR259C ... YAP6 positive regulation of transcr RNA polymerase II transcription facnucleus | YDR260C	1	-4.09417	-7.35487	-4.88014		-3.15869	-8.157	-8.53885		-2.64755	-3.36092	-6.81411		-3.22407	-5.78044	-5.60189		-4.49052	-6.1101	-6.5549			1.43677	2.37225	0.634636	-2.22195		0.255658	1.70229	4.2496	-1.67831		-0.3338	0.5363	1.24063	-1.05555		0.303969	-0.0923805	1.54874	-1.37079
YHR047C	YHR047C ÔøΩ AAP1 proteolysis and peptidolysis* aminopeptidase activity cytoplasm* | Arginine/alanine aminopeptidase, overproduction stimulates glycogen accumulationYHR048W	1	-4.4931	-9.80585	-7.30317		-3.81248	-9.06114	-9.60997		-5.20567	-5.52946	-8.18867		-5.39667	-7.79269	-6.50942		-4.82517	-7.24891	-7.06873			-0.204475	0.476145	0.540237	-2.51128		-0.0858845	-0.798446	4.19051	-0.971383		-0.0153855	-0.918949	1.99778	0.778363		-0.712998	-1.04506	1.84394	-0.478561
YBR104W	YBR104W ... YMC2 transport transporter activity mitochondrial inner membrane | YBR105C	1	-5.8935	-8.23444	-6.29746		-4.65647	-7.11339	-8.08168		-5.09708	-5.2502	-8.29917		-5.99819	-7.27247	-7.49265		-4.89929	-6.9013	-6.63078			-0.288369	0.948662	0.832677	-2.0726		0.18995	0.986368	3.17419	-1.81176		-0.295328	-0.400017	0.666647	-1.49052		-1.04481	-0.050602	0.288322	-1.37813
YBL002W	YBL002W ... HTB2 chromatin assembly or disassem DNA binding nuclear nucleosome | YBL003C	1	-7.58771	-10.5943	-8.18929		-6.15605	-10.1251	-10.7201		-4.68711	-6.84858	-9.66298		-6.67919	-9.11603	-9.27556		-6.06828	-6.92643	-8.51786			-0.442557	0.989102	0.0266965	-2.9734		-0.546949	2.35365	3.19879	-2.02063		-0.332471	0.576041	1.14582	-1.41874		-1.02548	0.493939	2.64241	-1.35405
YBL009W	YBL009W ÔøΩ ALK2 meiosis protein serine/threonine kinas | Protein kinase; accumulation and phosphorylation are periodic during the cell cycle; phosphorylated in response to DNA damage; contains characteristic motifs for degradation via the APC pathway; similar to Alk1p and to mammalian haspinsYBL010C	1	-5.93561	-8.86928	-7.20866		-3.86419	-8.41676	-8.60111		-3.98486	-5.20112	-8.50137		-5.61036	-7.58742	-7.2808		-4.77937	-6.19911	-7.3559			-0.0454775	2.02595	0.407037	-1.43793		-0.163229	1.78752	3.50493	-1.45595		-0.628373	-0.303118	0.653484	-0.700518		-0.855045	0.301195	1.81512	-1.00229
YGR152C	YGR152C PAC cluster RSR1 bipolar bud site selection* GTPase activity* plasma membrane* | YGR153W	1	-6.4973	-7.72983	-5.85754		-4.91997	-7.97823	-7.97823		-4.22106	-4.81257	-7.70988		-5.32465	-7.31276	-7.37302		-5.75089	-6.13283	-6.9375			0.248402	1.82574	0	-1.87229		-0.019949	2.25629	2.89731	-1.87229		-0.272305	0.900347	0.144771	-1.78778		-0.792336	-0.0459255	0.804668	-1.87229
YGL253W	YGL253W ... HXK2 replicative cell aging* hexokinase activity nucleus* | YGL254W	1	-7.4997	-12.2749	-9.05322		-6.44027	-11.3773	-11.6442		-6.24227	-6.80306	-10.663		-6.15041	-11.4053	-9.44382		-8.58347	-11.3172	-11.2621			-0.45533	0.604105	0.442277	-3.04633		-0.003753	1.25368	5.46808	-1.61355		-0.232798	1.1165	0.636834	-0.623399		-1.09512	-2.17888	-0.13744	-3.30403
YDR500C	YDR500C RP cluster RPL37B protein biosynthesis structural constituent of ribosome cytosolic large ribosomal subunit ( | YDR501W	1	-6.20082	-9.69219	-8.55303		-4.68481	-8.39074	-9.64491		-4.54399	-5.43015	-8.72778		-5.32314	-7.75038	-7.39769		-5.74487	-8.11911	-7.91976			0.425482	1.94148	1.72693	-0.666396		-0.401649	1.25518	3.86039	-0.576402		-0.733848	0.143825	1.20796	0.421485		-0.890775	-0.434833	0.682311	-0.257508
YBR092C	YBR092C ... PHO3 phosphate metabolism* acid phosphatase activity periplasmic space (sensu Fungi) | YBR093C	1	-6.75974	-10.6208	-9.50445		-5.6854	-11.0269	-11.1051		-4.54724	-6.48651	-10.1414		-5.34919	-9.87031	-9.187		-7.84901	-10.8164	-10.8453			0.715662	1.79001	0.309465	-0.884979		-0.180932	2.03157	3.95331	-0.817933		-0.371798	1.03875	0.378641	-0.054355		0.711607	-0.377661	0.515963	-0.629214
YHR163W	YHR163W ... SOL3 tRNA processing* 6-phosphogluconolactonase activity cytoplasm* | YHR164C	1	-5.96418	-9.63825	-9.0606		-4.66202	-9.45723	-9.83876		-5.02257	-6.05447	-8.79365		-5.75856	-9.76235	-9.39009		-6.48073	-9.1093	-9.56075			0.301509	1.60367	0.482523	-0.476652		-0.301397	0.64021	3.28239	-0.034449		0.268877	0.474499	0.144771	-0.0606105		0.125488	-0.391066	0.654436	-0.374663
YFL028C	YFL028C ... CAF16 regulation of transcription, D ATPase activity, coupled to transmecytoplasm* | YFL029C	1	-3.1506	-7.15882	-5.66215		-1.43174	-6.42061	-7.20115		-2.70127	-3.29464	-6.56308		-3.29292	-7.15865	-6.10319		-3.59497	-6.30214	-6.61346			0.062009	1.78087	0.800212	-1.47699		0.277906	0.727233	4.14208	-0.623027		0.377335	0.235015	0.377498	-0.0637045		0.229721	-0.21465	1.08639	-0.721595
YAL015C	YAL015C ... NTG1 DNA repair* DNA-(apurinic or apyrimidinic site)nucleus* | YAL016C-B	1	-3.37329	-6.12223	-5.36828		-2.60517	-6.84463	-6.97505		-2.85834	-3.40463	-6.33762		-3.5278	-5.86214	-6.1459		-3.64309	-5.61278	-6.05401			0.961074	1.72919	0.238673	-0.6457		0.415614	0.930563	3.13321	-0.553727		0.505362	0.350849	0.765455	-0.272255		0.265569	-0.0042295	0.775022	-0.420158
YBR096W	YBR096W ... YBR096W biological process unknown molecular function unknown endoplasmic reticulum | YBR097W	1	-5.02958	-8.47371	-7.10621		-3.43464	-8.33516	-8.65515		-3.97193	-5.05636	-7.97306		-4.41778	-7.97583	-8.1964		-4.65105	-6.62055	-7.94649			0.181439	1.77637	0.319989	-1.3675		-0.20318	0.854471	3.21417	-1.07003		0.435006	1.0468	0.932883	-0.655185		-0.112116	0.266406	1.74105	-0.952392
YER023W	YER023W ... PRO3 proline biosynthesis pyrroline-5-carboxylate reductase acytoplasm | YER024W	1	-4.23764	-9.22371	-8.01107		-2.73966	-8.68267	-9.00266		-3.54919	-4.83842	-8.31032		-4.01521	-7.66977	-7.68708		-4.22733	-6.41648	-7.66331			-0.375441	1.12255	0.165602	-1.36702		-0.322589	0.365866	4.0627	-0.621839		-0.619782	-0.397343	0.934161	-0.295785		-0.389625	-0.37931	2.4176	-0.041857
YGR037C	YGR037C ... ACB1 fatty acid metabolism* long-chain fatty acid transporter acytoplasm* | YGR038W	1	-4.81587	-8.91478	-8.46859		-3.21433	-8.42554	-9.16312		-4.14364	-4.8032	-8.02284		-4.18821	-7.34676	-7.49136		-4.49231	-6.12052	-8.44487			-0.341062	1.26048	0.148185	-1.0356		-0.95028	-0.278043	3.1613	-0.504534		-0.639652	-0.011984	0.928373	0.337577		-0.193855	0.129708	2.60041	-0.170138
YOL052C	YOL052C ... SPE2 pantothenate biosynthesis* adenosylmethionine decarboxylase accytoplasm* | YOL052C-A	1	-4.86813	-9.04276	-7.53235		-3.94062	-8.96584	-9.09309		-4.46953	-4.79621	-8.41		-3.93285	-7.84028	-7.89689		-4.51013	-7.67032	-8.21503			-0.29377	0.633738	-0.216848	-1.85451		-0.0844795	0.31412	4.16207	-0.962134		-0.56226	0.373025	0.640225	-0.926798		-0.05044	0.307561	1.322	-0.733117
YGL203C	YGL203C ... KEX1 protein processing carboxypeptidase D activity Golgi trans face | YGL204C	1	-4.06475	-6.96431	-5.61782		-2.60383	-6.59812	-7.95849		-3.48153	-3.8459	-6.70745		-2.50775	-5.99332	-5.87278		-4.04818	-6.30327	-7.09985			-0.051457	1.40946	0.314731	-2.39213		-0.100255	0.482955	3.01816	-1.18989		-0.249792	1.3072	0.721194	-0.504758		0.0273265	0.043894	0.688363	-1.45471
YGR136W	YGR136W ... LSB1 biological process unknown molecular function unknown cytoplasm* | YGR137W	1	-3.59092	-7.22434	-5.80155		-1.43629	-7.26756	-7.49581		-2.7397	-3.45929	-6.58175		-1.95473	-6.47292	-5.81634		-3.58598	-6.48251	-6.74947			-0.0110275	2.14361	-0.0542425	-1.70528		-0.05377	0.797457	3.71128	-0.833967		-0.238855	1.39733	0.512571	-0.253641		0.052293	0.0572395	0.794123	-0.895625
YGL161C	YGL161C ... YIP5 vesicle-mediated transport Rab GTPase binding membrane | YGL162W	1	-2.89615	-7.80683	-7.19644		-2.10817	-8.25697	-8.43744		-2.62924	-3.46901	-6.79943		-2.80863	-8.10292	-6.99646		-2.88212	-6.58179	-7.15478			0.271466	1.05944	-0.178675	-0.969538		0.093384	0.360286	4.4312	0.490395		0.055487	0.143008	-0.240603	0.255468		-0.114494	-0.100472	1.11055	-0.072838
YKR070W	YKR070W ... YKR070W biological process unknown molecular function unknown mitochondrion | YKR071C	1	-3.36811	-7.68636	-6.82522		-1.96538	-7.84475	-8.04597		-2.74767	-3.36126	-6.95262		-2.81745	-7.25793	-6.68976		-3.80768	-7.1093	-6.87277			0.360285	1.76301	0.201887	-0.860464		-0.169023	0.451417	4.15607	-0.296428		0.164898	0.715565	0.593328	0.300358		0.388284	-0.0512825	0.96534	0.34073
YER044C	YER044C ... ERG28 ergosterol biosynthesis protein binding, bridging endoplasmic reticulum membrane | YER044C-A	1	-3.6579	-9.02316	-7.54992		-2.50876	-8.97745	-9.62995		-3.88253	-4.75541	-9.52455		-2.54118	-7.74656	-7.29929		-3.19376	-6.54998	-6.6078			0.653729	1.80287	0.699442	-1.42631		1.23783	1.0132	5.50558	-0.736804		-0.323416	0.793305	0.953186	-0.0727875		-0.998494	-0.534352	1.47469	-0.056375
YMR202W	YMR202W ... ERG2 ergosterol biosynthesis C-8 sterol isomerase activity endoplasmic reticulum | YMR203W	1	-5.2435	-9.37432	-8.13213		-3.57185	-10.0436	-11.2938		-4.77428	-5.74687	-10.4158		-4.53294	-8.78939	-8.01264		-4.5955	-8.09921	-7.46587			0.74014	2.41179	0.070858	-2.42152		0.632402	1.10162	4.25986	-1.65121		-0.021777	0.688781	0.563152	0.0977195		-1.05511	-0.407106	0.220008	-0.388843
YNL111C	YNL111C ... CYB5 sterol biosynthesis electron transporter activity endoplasmic reticulum membrane* | YNL112W	1	-4.86956	-10.2099	-9.01406		-3.38299	-10.8388	-10.7787		-4.1441	-5.05381	-10.2908		-3.43332	-10.2151	-9.68282		-4.66816	-8.90954	-9.09231			0.529522	2.01609	-0.099431	-1.23509		0.457081	1.18254	5.61316	-0.819655		0.477013	1.91325	0.471757	-0.191745		-0.998684	-0.797288	0.301663	-1.07693
YDR237W	YDR237W ... MRPL7 protein biosynthesis structural constituent of ribosome mitochondrial large ribosomal subun | YDR238C	1	-4.70021	-8.47197	-6.51412		-3.03401	-7.78013	-8.49708		-2.18797	-3.46799	-6.59479		-3.77754	-7.41725	-6.13196		-4.85533	-7.63491	-7.15164			0.647619	2.31383	1.33946	-1.33534		-0.98929	1.52295	4.01469	-1.06996		-0.521627	0.401045	0.533097	-0.139465		0.066758	-0.0883595	0.903814	-0.57076
YGL008C	YGL008C PAC cluster PMA1 regulation of pH* hydrogen-exporting ATPase activity,plasma membrane* | YGL009C	1	-7.19896	-12.9131	-10.6668		-5.23078	-11.4718	-12.8105		-3.84344	-5.03285	-11.5982		-5.18677	-10.635	-10.301		-6.00647	-11.089	-10.9944			-0.221266	1.74691	1.22009	-2.36494		-0.537369	2.81815	7.3429	-1.46873		-0.422571	1.58962	1.85555	-0.0567135		-0.619769	0.572724	1.20432	-0.947321
YMR241W	YMR241W ... YHM2 tricarboxylic acid transport tricarboxylate carrier activity mitochondrial inner membrane | YMR242C	1	-5.16043	-10.2939	-8.65343		-4.38019	-10.0449	-10.8024		-2.51018	-3.81887	-8.76327		-4.10878	-8.74617	-8.07663		-4.3411	-8.39796	-9.16547			0.648021	1.42826	0.897093	-1.5009		-0.6186	2.03165	5.85646	-0.728434		-0.912733	0.13892	0.635019	-0.335929		-0.309051	0.510278	1.58691	-0.821091
YPR074C	YPR074C PAC cluster TKL1 pentose-phosphate shunt transketolase activity cytoplasm | YPR074W-A	1	-7.85541	-13.2048	-10.7361		-4.74876	-11.9143	-12.542		-4.64421	-5.6581	-10.8834		-5.46618	-12.2567	-11.7988		-7.49841	-11.7801	-12.1891			-0.179591	2.92706	1.11087	-1.98549		-0.239917	2.97129	7.30674	-0.387214		-0.349687	2.03954	0.598383	-1.4124		-0.62113	-0.26413	0.803538	-2.0741
YML059C	YML059C ... NTE1 phosphatidylcholine metabolism hydrolase activity* endoplasmic reticulum | YML060W	1	-3.96423	-8.2756	-6.57031		-3.38262	-9.40382	-9.88312		-2.83093	-3.73479	-7.76046		-4.29967	-8.20756	-7.2355		-4.55766	-6.72738	-7.12637			0.768238	1.34985	-0.359984	-2.54458		-0.076227	1.05707	4.46459	-1.26637		0.417181	0.081745	0.485224	-0.248006		0.246251	-0.347185	1.79447	-0.30981
YGR229C	YGR229C PAC cluster SMI1 cell wall organization and bio molecular function unknown nucleus* | YGR230W	1	-5.14113	-9.74638	-6.92131		-3.25073	-9.25929	-9.34543		-3.10313	-3.74757	-8.29162		-3.85174	-7.66008	-6.62532		-4.84899	-6.73997	-7.28368			-0.23333	1.65707	0.253758	-2.65745		-0.276373	1.76163	5.72243	-1.64668		-0.697318	0.592071	1.38898	-0.401328		-0.516953	-0.224808	2.48946	-0.879325
YOR299W	YOR299W ... BUD7 bud site selection molecular function unknown clathrin-coated vesicle | YOR301W	1	-4.94879	-8.39737	-6.66186		-2.96606	-8.48435	-8.38165		-3.18361	-3.95738	-7.41646		-3.57604	-6.45267	-5.60782		-4.35847	-6.7124	-7.10802			-0.110034	1.87269	-0.197013	-1.82982		-0.280465	1.48472	4.15953	-1.03506		-0.573798	0.798957	1.37091	0.480239		0.413249	1.00357	2.09822	-0.0329145
YDR280W	YDR280W PAC cluster RRP45 35S primary transcript process 3'-5'-exoribonuclease activity nuclear exosome (RNase complex)* | YDR281C	1	-4.9369	-8.4144	-6.13693		-3.3408	-9.28219	-9.20247		-4.28833	-5.16662	-8.22281		-4.54365	-7.84615	-7.55572		-4.7459	-7.16046	-7.22685			0.961251	2.55735	0.093459	-2.10429		0.204364	0.852929	3.45214	-1.88151		-0.313486	0.0797635	0.254756	-1.73228		-0.887239	-0.696241	0.366698	-1.97716
YGL201C	YGL201C ... MCM6 DNA replication initiation* chromatin binding* cytoplasm* | YGL202W	1	-3.65888	-6.44368	-4.48528		-2.79651	-7.08076	-8.33281		-3.21255	-3.80682	-7.31967		-4.13409	-4.6506	-4.06277		-3.76072	-4.76459	-4.80269			0.191213	1.05358	-0.445872	-3.65632		-0.002463	0.443866	2.6344	-2.83685		-0.251544	-0.726754	1.54154	0.170969		-0.281352	-0.383198	1.39773	-0.598762
YHR032W	YHR032W ... YHR032W biological process unknown molecular function unknown cellular component unknown | YHR032W-A	1	-3.75444	-7.06034	-5.51162		-2.79636	-7.51813	-8.82737		-3.94947	-4.33972	-7.55249		-4.0979	-6.09746	-5.4086		-4.0879	-6.30101	-5.7715			-0.225711	0.732375	-0.683504	-3.54146		0.0357785	-0.159255	2.7564	-2.00509		-0.45658	-0.800044	0.506299	-0.353554		-0.694595	-1.02806	0.064738	-0.954469
YHL029C	YHL029C ÔøΩ OCA5 metabolism molecular function unknown | Cytoplasmic protein required for replication of Brome mosaic virus in S. cerevisiae, which is a model system for studying replication of positive-strand RNA viruses in their natural hostsYHL030W	1	-3.10589	-5.9564	-4.3781		-2.5312	-7.43411	-8.3354		-2.33988	-2.9665	-6.16036		-3.05261	-4.32105	-4.4231		-3.19788	-5.15356	-4.93926			-0.181782	0.392906	-1.65949	-4.13908		-0.319254	0.446761	2.67065	-2.10151		-0.394926	-0.34164	1.24043	-0.439918		-0.208327	-0.300312	0.594513	-0.769478
YHR103W	YHR103W ... SBE22 cell wall organization and bio molecular function unknown cytoplasm | YHR104W	1	-3.38925	-6.31086	-5.06685		-2.22963	-7.84254	-8.84327		-3.50201	-4.05591	-7.45945		-2.99514	-5.39101	-5.12855		-3.04261	-5.37813	-5.30358			-0.146101	1.01352	-1.67779	-3.92252		-0.0822095	-0.194978	2.17274	-2.47481		-0.435267	-0.04116	0.484586	-0.496972		-0.614279	-0.267645	0.318452	-0.851008
YIR011C	YIR011C ... STS1 ubiquitin-dependent protein ca molecular function unknown nucleus | YIR012W	1	-2.73644	-4.68792	-3.55419		-2.05789	-5.7904	-7.69084		-2.70126	-3.14456	-5.85501		-2.36757	-3.21132	-3.72223		-3.09152	-4.74713	-4.35611			0.352957	1.03151	-0.749528	-3.78369		0.246648	0.281832	1.79001	-2.05418		-0.289384	0.079487	1.18721	-0.457427		0.094784	-0.260291	0.0355735	-0.707136
YJL156C	YJL156C ... SSY5 sensory perception of chemical amino acid binding extrinsic to plasma membrane | YJL156W-A	1	-1.8389	-3.99248	-3.0564		-1.36856	-4.66687	-6.14874		-1.574	-2.31354	-4.79877		-1.53341	-2.99828	-3.25385		-2.19261	-3.78598	-3.47725			0.222999	0.693333	-0.451395	-2.86935		-0.188394	0.0765025	1.49054	-1.93076		-0.261885	0.043604	0.732308	-0.459342		0.069734	-0.283979	0.27623	-0.351123
YML049C	YML049C ... RSE1 nuclear mRNA splicing, via spl U2 snRNA binding snRNP U2 | YML050W	1	-2.85428	-6.21406	-4.61101		-2.04235	-7.05724	-8.4243		-3.18623	-3.81391	-7.49709		-2.78777	-5.15212	-4.79129		-3.12541	-5.0656	-5.40516			0.448721	1.26065	-0.394454	-3.36458		0.0219745	-0.309972	2.42213	-2.86411		-0.103639	-0.037133	0.958305	-0.283925		-0.156315	-0.427449	0.992146	-0.950469
YMR216C	YMR216C ... SKY1 response to drug* protein kinase activity cytoplasm | YMR217W	1	-3.29032	-5.71917	-4.11483		-2.22483	-6.09796	-7.76242		-2.5106	-3.09035	-6.17714		-2.9111	-4.75183	-4.55938		-3.14541	-5.24339	-4.99692			-0.143996	0.921494	-0.522786	-3.79159		-0.120935	0.658783	2.50789	-2.18324		-0.287338	0.0918805	0.679997	-0.731891		-0.54509	-0.400183	-0.0693145	-1.42718
YKL183W	YKL183W ... LOT5 biological process unknown molecular function unknown cytoplasm* | YKL184W	1	-3.14459	-5.814	-4.2784		-2.56032	-6.61682	-7.2301		-2.67924	-3.37423	-6.55372		-2.84967	-4.49444	-4.45707		-2.58011	-4.5973	-4.8987			-0.250715	0.333558	-1.05354	-3.20242		-0.042822	0.422529	2.39694	-2.31814		-0.590245	-0.295326	0.72931	-0.768914		-0.865176	-0.3007	0.351519	-1.48547
YJL098W	YJL098W ... SAP185 G1/S transition of mitotic cel protein serine/threonine phosphatascytoplasm* | YJL099W	1	-3.37503	-7.46697	-5.57634		-2.38377	-6.87253	-8.84986		-3.3656	-3.47892	-7.33609		-3.33491	-6.77538	-5.83486		-3.03461	-5.80231	-6.19803			-0.263082	0.728179	0.331361	-3.5366		-0.0268615	-0.0174335	3.9612	-1.78661		-0.478737	-0.438618	0.212857	-0.737252		-0.847158	-0.506733	0.817503	-1.46885
YBR029C	YBR029C ... CDS1 phosphatidylglycerol biosynthe phosphatidate cytidylyltransferase mitochondrion* | YBR030W	1	-4.54829	-7.58768	-6.44382		-3.08732	-8.2514	-9.23969		-3.55276	-4.40038	-7.5952		-4.49045	-6.70854	-6.5869		-4.31542	-7.06765	-7.13721			-0.350073	1.11089	-1.0138	-3.14594		-0.128913	0.866617	3.05838	-1.28029		-0.29822	-0.240378	0.580919	-0.441292		-0.570016	-0.337154	-0.049984	-1.26341
YAL022C	YAL022C ... FUN26 nucleoside transport nucleoside transporter activity membrane* | YAL023C	1	-3.93036	-6.83476	-5.03499		-2.77274	-7.59536	-7.80763		-3.6106	-4.57778	-7.26526		-4.3103	-5.74945	-5.57485		-4.63958	-6.38048	-6.04931			0.206439	1.36406	-0.554164	-2.5662		0.160127	0.47989	2.41711	-2.07014		0.262208	-0.11773	1.34752	-0.277653		0.0786945	-0.630528	0.532977	-0.935625
YDL116W	YDL116W ... NUP84 mRNA-nucleus export* structural molecule activity nuclear pore | YDL117W	1	-3.19059	-7.22628	-5.35188		-2.58966	-8.782	-9.22642		-3.02773	-3.76907	-6.57995		-3.31595	-6.17722	-5.90998		-3.27615	-6.04157	-5.8843			1.02044	1.62137	-0.535274	-2.8541		-0.305754	-0.142896	3.15146	-1.53383		-0.205548	-0.330912	0.843514	-0.763655		-0.548516	-0.634075	0.636201	-1.08094
YDR103W	YDR103W ... STE5 signal transduction during con MAP-kinase scaffold activity cytoplasm* | YDR104C	1	-3.36672	-7.30842	-5.25192		-2.57624	-8.25222	-9.62093		-2.73704	-3.14428	-7.17391		-2.85466	-5.61129	-5.03276		-3.62214	-5.74692	-5.84427			1.00374	1.79422	0.0599415	-3.36527		-0.34186	0.287826	3.82228	-2.26385		-0.43895	0.073117	1.25818	-0.219794		-0.351919	-0.607334	1.20958	-0.944268
YJL110C	YJL110C ... GZF3 negative regulation of transcr transcription factor activity* nucleus | YJL111W	1	-2.89479	-7.00325	-4.42361		-2.13771	-7.59939	-8.13934		-2.63138	-3.20509	-6.21347		-2.94971	-5.74988	-5.53034		-3.27356	-5.95657	-5.42822			0.203169	0.960247	-0.392964	-3.51256		-0.029757	0.233654	3.76841	-1.81962		-0.166651	-0.221572	1.08672	-1.27338		-0.156841	-0.535609	0.889839	-1.16145
YGL017W	YGL017W ... ATE1 protein modification* arginyltransferase activity cytoplasm | YGL018C	1	-2.68055	-6.449	-4.50389		-1.93456	-6.624	-7.43231		-2.76087	-3.47325	-6.2617		-2.52848	-4.91238	-4.18769		-2.93962	-5.27853	-5.57363			0.321132	1.06712	0.146128	-2.60729		-0.20529	-0.285614	2.77045	-1.9631		-0.342772	-0.190707	1.19384	-0.026566		-0.150337	-0.409407	1.02013	-1.22008
YER090W	YER090W ... TRP2 tryptophan biosynthesis anthranilate synthase activity cytoplasm* | YER091C	1	-3.74061	-9.04979	-7.06636		-2.34328	-8.78071	-8.9157		-4.05873	-4.89665	-8.87516		-4.51326	-8.90869	-8.57617		-4.07592	-7.85114	-8.38011			0.0998735	1.49721	0.368956	-1.74946		0.124456	-0.19366	4.2776	-1.68434		0.657262	-0.115389	0.798365	-0.852546		-0.0412585	-0.37657	1.1574	-1.35501
YGL026C	YGL026C ... TRP5 tryptophan biosynthesis tryptophan synthase activity cytoplasm* | YGL027C	1	-3.24299	-7.74017	-5.84105		-1.88097	-6.97803	-9.06088		-3.79388	-4.40179	-7.82575		-4.2001	-7.25688	-7.3211		-3.33257	-6.415	-7.03106			-0.0335405	1.32848	0.728602	-3.25337		0.22771	-0.323176	3.56609	-1.75699		0.833387	-0.123721	1.31667	-0.646667		-0.328597	-0.418172	0.996572	-1.51861
YKL211C	YKL211C ... TRP3 tryptophan biosynthesis anthranilate synthase activity* cytoplasm* | YKL212W	1	-4.20835	-8.23697	-5.62284		-2.52563	-7.00446	-7.89422		-3.6978	-4.37169	-7.77886		-4.69687	-7.33804	-6.71884		-4.1608	-6.84032	-6.79391			-0.080043	1.60267	1.15247	-2.35143		0.0115115	0.522058	3.87679	-2.14451		0.468471	-0.02005	1.3674	-0.627529		-0.369378	-0.321829	1.02727	-1.54045
YBR218C	YBR218C ... PYC2 gluconeogenesis* pyruvate carboxylase activity cytosol | YBR219C	1	-3.17872	-8.7394	-7.79948		-1.82242	-7.80531	-9.27532		-2.94676	-4.21969	-8.12508		-3.37508	-7.73251	-7.8597		-2.95648	-6.64872	-7.49297			-0.0581075	1.2982	0.875978	-1.53394		-0.015847	0.216117	4.50386	-0.34144		0.436983	0.240628	1.44387	0.37677		-0.697683	-0.475435	1.393	-0.391174
YDR023W	YDR023W PAC cluster SES1 seryl-tRNA aminoacylation serine-tRNA ligase activity cytoplasm | YDR024W	1	-4.2626	-11.391	-8.48903		-3.6439	-11.1531	-11.602		-3.72283	-4.56919	-9.73952		-4.11147	-8.88158	-8.75278		-4.37593	-9.33845	-9.52258			0.757266	1.37597	0.99519	-2.35569		-0.040503	0.499275	6.78128	-1.29099		-0.350623	-0.199485	2.15877	-0.614368		-0.573362	-0.686692	1.47916	-1.60691
YHR042W	YHR042W PAC cluster NCP1 ergosterol biosynthesis electron transporter activity mitochondrion* | YHR043C	1	-3.95139	-10.0191	-8.26442		-3.19655	-9.67212	-10.5543		-3.66791	-4.31936	-8.9442		-3.50309	-9.22817	-8.9509		-3.92713	-8.00346	-9.07328			-0.0656405	0.689199	0.281292	-2.35555		-0.0662975	0.217181	5.6334	-0.746072		-0.172804	0.275495	0.618086	-0.859278		-0.373451	-0.349183	1.64214	-1.18231
YBR078W	YBR078W ... ECM33 cell wall organization and bio molecular function unknown mitochondrion* | YBR079C	1	-4.45779	-11.0066	-7.50769		-3.39168	-10.0429	-11.3814		-3.51326	-3.99608	-9.55208		-3.48265	-8.67409	-8.25946		-3.91104	-8.49011	-9.14374			-0.141328	0.924777	0.822403	-4.01508		-0.440067	0.504456	6.57044	-2.48446		0.0213835	0.996517	2.35389	-0.730388		-0.566419	-0.019675	1.95007	-2.20246
YBR202W	YBR202W ÔøΩ MCM7 DNA replication initiation* chromatin binding* cytoplasm* | Component of the hexameric MCM complex, which is important for priming origins of DNA replication in G1 and becomes an active ATP-dependent helicase that promotes DNA melting and elongation when activated by Cdc7p-Dbf4p in S-phaseYBR203W	1	-3.23088	-8.911	-6.178		-2.52613	-8.2389	-9.04017		-2.52684	-3.353	-7.45976		-3.06191	-7.37868	-6.46578		-2.81771	-6.03931	-6.93648			0.0875085	0.79225	0.759607	-2.77466		-0.286021	0.418013	5.27197	-1.56778		-0.382049	-0.213087	1.15027	-0.669827		-0.473379	-0.060215	2.39831	-1.23186
YHL007C	YHL007C ... STE20 protein amino acid phosphoryla protein serine/threonine kinase actincipient bud site* | YHL008C	1	-3.23673	-8.79295	-6.21364		-2.45643	-8.50742	-9.41161		-3.06554	-3.59731	-7.83333		-3.09038	-6.67888	-6.57052		-3.35704	-6.56511	-7.2626			-0.0053775	0.774929	0.280152	-3.20335		-0.153254	0.017942	5.04239	-1.77295		-0.447279	-0.300926	1.66678	-0.804158		-0.486188	-0.6065	1.74165	-1.53515
YMR102C	YMR102C ... YMR102C biological process unknown molecular function unknown cellular component unknown | YMR103C	1	-3.08453	-8.24722	-5.13483		-2.05235	-7.22187	-8.39221		-2.66193	-3.00044	-6.2339		-2.38646	-6.00471	-5.82998		-3.05959	-5.96589	-6.44184			-0.211352	0.820829	0.814001	-3.46874		-0.427302	-0.0046965	4.81948	-1.52636		-0.400471	0.297596	1.84204	-1.09562		-0.380619	-0.355679	1.90071	-1.68762
YML038C	YML038C ... YMD8 nucleotide-sugar transport nucleotide-sugar transporter activiCOPI-coated vesicle | YML041C	1	-3.63695	-8.68847	-6.16832		-2.58641	-8.68282	-8.70002		-3.08439	-3.71112	-7.34245		-3.19006	-7.6752	-6.99433		-3.04789	-6.35124	-7.11587			0.0180345	1.06858	0.023683	-2.51367		-0.187573	0.36499	4.78977	-1.3617		0.0109785	0.457873	1.02424	-0.815031		-0.629413	-0.0403555	1.70782	-1.57696
YOR233W	YOR233W PAC cluster KIN4 biological process unknown protein kinase activity cytoplasm | YOR234C	1	-3.30949	-7.72348	-5.48357		-2.19769	-7.39421	-7.86399		-2.37393	-3.13971	-7.48609		-2.72504	-5.72393	-5.53042		-3.56919	-6.08868	-6.74345			-0.03117	1.08063	0.298107	-2.4116		-0.173351	0.762213	4.41042	-2.17588		-0.445424	0.139022	1.55413	-0.492277		0.350539	0.090837	1.98534	-0.909342
YJL174W	YJL174W ... KRE9 cell wall organization and bio molecular function unknown extracellular region | YJL175W	1	-3.55145	-8.04529	-5.77285		-2.56114	-8.06722	-9.0731		-2.79157	-3.482	-7.6248		-3.27427	-7.25215	-6.74715		-3.41861	-7.05978	-7.62313			0.094821	1.08513	0.072893	-3.20543		-0.308028	0.451852	4.25526	-2.15998		0.073212	0.350392	0.866347	-0.901091		-0.04677	0.086064	0.938738	-1.89705
YKL213C	YKL213C ... DOA1 ubiquitin-dependent protein ca molecular function unknown cytoplasm* | YKL214C	1	-2.66151	-8.12608	-5.71652		-1.88634	-8.6268	-8.72097		-3.4755	-4.02243	-7.21035		-2.78998	-7.22121	-6.63068		-2.92669	-6.217	-7.06715			0.309731	1.0849	-0.190996	-2.69472		0.100387	-0.713597	4.20404	-1.39344		0.0225215	-0.105947	0.927387	-0.891644		-0.028053	-0.293233	1.88102	-1.37868
YNL233W	YNL233W ... BNI4 chitin biosynthesis* protein binding bud neck* | YNL234W	1	-3.59682	-8.48657	-6.37568		-2.92026	-8.49886	-8.79716		-2.81146	-3.5136	-7.75832		-3.45099	-7.99679	-7.11136		-3.39324	-5.81312	-7.34347			0.209765	0.886333	0.197477	-2.21172		-0.209686	0.575673	4.76328	-1.59232		0.641318	0.787149	1.1311	-0.0943615		-0.258875	-0.0552865	2.41458	-1.22667
YKL029C	YKL029C ... MAE1 pyruvate metabolism* malate dehydrogenase (oxaloacetate-mitochondrion | YKL030W	1	-4.95867	-10.6865	-7.81776		-3.7374	-9.65066	-10.3777		-4.21617	-4.54335	-10.1266		-4.1161	-8.87368	-8.31634		-4.20944	-8.2628	-8.5822			-0.753892	0.467378	0.28193	-3.31382		0.0683155	0.810821	6.21146	-2.24052		-0.65039	0.192178	1.16241	-1.14897		-1.02079	-0.271558	1.4029	-1.78523
YOR198C	YOR198C ... BFR1 meiosis* RNA binding nuclear envelope-endoplasmic reticu | YOR199W	1	-5.29902	-11.3761	-8.76037		-3.89795	-10.2236	-10.7955		-4.29414	-5.44792	-10.2518		-4.86632	-9.68324	-9.00875		-5.07929	-8.24989	-10.8004			-0.17071	1.23036	0.981764	-2.20585		-0.251705	0.75318	5.67649	-1.74311		-0.325348	0.107356	1.36753	-0.573728		0.403892	0.623623	3.53012	-1.63619
YBR023C	YBR023C ... CHS3 cytokinesis* chitin synthase activity cytoplasm* | YBR024W	1	-3.90244	-7.83768	-6.1956		-2.74054	-8.88019	-9.79329		-3.55712	-4.13426	-8.4259		-3.90829	-6.59897	-6.72632		-4.12442	-6.9707	-8.25525			-0.21556	0.946337	-1.25806	-3.81324		-0.027432	0.317881	3.67599	-2.25772		-0.265531	-0.271379	0.973178	-0.796243		0.25803	0.0360435	1.12501	-1.80162
YGR189C	YGR189C ... CRH1 biological process unknown molecular function unknown cell wall (sensu Fungi)* | YGR190C	1	-3.99035	-7.92459	-6.85944		-3.27462	-9.00031	-10.3553		-3.29208	-4.62121	-8.4028		-3.82941	-7.2182	-7.56475		-3.48219	-7.30017	-8.44473			0.102619	0.818342	-0.973099	-3.39323		-0.19932	0.498946	3.10406	-1.74268		-0.202338	-0.0414055	0.504054	-0.907657		-0.0216585	0.486498	0.602766	-1.60695
YKL057C	YKL057C ... NUP120 mRNA-nucleus export* structural molecule activity nuclear pore | YKL058W	1	-3.41022	-7.62645	-6.00936		-2.78198	-8.40481	-9.42308		-2.91271	-4.09632	-7.43173		-3.85523	-5.97722	-5.938		-3.35811	-6.07962	-6.56125			-0.0801315	0.54811	-0.858493	-3.49384		-0.213638	0.283871	3.3165	-1.636		-0.408123	-0.853136	1.24111	-0.336761		-0.588082	-0.535976	0.958754	-1.13997
YDL051W	YDL051W PAC cluster LHP1 tRNA processing RNA binding nucleus* | YDL052C	1	-5.01014	-8.36639	-6.22427		-3.99507	-8.58646	-9.31843		-4.75379	-5.41658	-8.62107		-4.55299	-6.38591	-5.98781		-4.52438	-6.4667	-5.95008			0.542911	1.55799	0.322846	-2.55125		0.0914795	0.347836	3.04129	-2.30532		-0.660962	-0.203805	1.31952	-0.424498		-0.956623	-0.470855	0.94307	-0.682431
YER086W	YER086W ... ILV1 branched chain family amino ac threonine ammonia-lyase activity mitochondrion | YER087C-A	1	-4.86562	-8.01446	-6.44293		-2.99326	-7.02236	-8.8358		-3.76464	-4.307	-8.51473		-4.63509	-7.37572	-6.96804		-4.94709	-7.23826	-7.28348			-0.418591	1.45377	0.573508	-2.81145		-0.320921	0.780061	3.38653	-2.39272		0.0814355	0.311968	0.720175	-0.443673		-0.450437	-0.5319	0.325762	-1.29098
YGL148W	YGL148W PAC cluster ARO2 aromatic amino acid family bio chorismate synthase activity* cytoplasm | YGL149W	1	-5.52477	-8.6044	-6.77498		-3.95939	-7.08812	-7.9987		-4.84035	-5.77408	-8.90663		-5.2917	-7.49892	-7.52492		-4.93438	-7.32723	-7.39639			-0.164742	1.40063	1.35153	-1.38847		-0.2263	0.458124	2.60402	-2.35796		0.137785	0.370857	1.24326	-0.61216		-0.955985	-0.36559	0.321186	-1.5774
YDL192W	YDL192W ... ARF1 ER to Golgi transport* GTPase activity cytosol* | YDL193W	1	-5.76977	-8.98239	-7.34219		-4.20903	-8.23213	-9.21828		-4.60006	-5.69696	-9.50361		-4.81608	-7.33824	-7.46072		-5.20013	-7.79072	-7.95138			0.546177	2.10692	1.29644	-1.32991		-0.320711	0.848996	2.96472	-2.48214		-0.454475	0.499211	1.18968	-0.57301		-0.675149	-0.105513	0.516525	-1.28435
YMR129W	YMR129W ... POM152 mRNA-nucleus export* structural molecule activity mitochondrion* | YMR130W	1	-4.03439	-6.12163	-4.89037		-2.82398	-5.73749	-5.8003		-3.00953	-3.91455	-6.49246		-3.84908	-4.64966	-4.62336		-3.92764	-5.09857	-4.97641			-0.075451	1.13496	0.308696	-0.985374		-0.386607	0.638247	1.82047	-1.98869		-0.178165	0.0071385	1.29381	0.088853		-0.625263	-0.518519	0.397794	-0.711303
YER151C	YER151C ... UBP3 protein deubiquitination ubiquitin-specific protease activitcytoplasm | YER152C	1	-3.6937	-6.18845	-4.63781		-2.82786	-5.36463	-6.64157		-3.59321	-3.99673	-6.87369		-3.72255	-5.17564	-5.25685		-3.66196	-5.19237	-5.42034			-0.148552	0.717291	0.675261	-2.15232		-0.014531	0.085962	2.17718	-2.25041		0.147245	0.118395	1.16006	-0.471797		-0.400867	-0.369132	0.595217	-1.1834
YMR108W	YMR108W ... ILV2 branched chain family amino ac acetolactate synthase activity* mitochondrion* | YMR109W	1	-3.38066	-6.06354	-4.66092		-2.35974	-4.48013	-6.00368		-3.43739	-3.82993	-6.77156		-4.16774	-5.66672	-5.33583		-3.70181	-5.26837	-5.25596			-0.386903	0.634021	1.19651	-1.72966		0.037521	-0.019206	2.27113	-2.07312		0.523143	-0.263937	0.919968	-0.151763		-0.384784	-0.705932	0.410387	-0.979826
YDL202W	YDL202W ... MRPL11 protein biosynthesis structural constituent of ribosome mitochondrial large ribosomal subun | YDL203C	1	-4.64686	-7.58112	-5.95331		-2.97238	-7.71342	-8.80341		-2.82589	-3.96137	-6.74684		-3.71228	-6.35235	-5.78397		-5.20319	-7.21855	-7.36327			0.508115	2.18259	0.375815	-2.34198		-0.778134	1.04283	2.84162	-1.57166		-0.715172	0.219403	0.513597	-0.54583		0.200848	-0.355482	0.563426	-1.20911
YGR171C	YGR171C ... MSM1 methionyl-tRNA aminoacylation methionine-tRNA ligase activity mitochondrion | YGR172C	1	-3.68183	-7.36369	-6.19281		-2.20845	-7.33979	-8.05906		-2.32167	-3.69428	-6.46059		-3.27208	-5.87208	-5.56353		-4.06868	-6.72414	-6.3716			-0.238258	1.23511	-0.214353	-2.1045		-0.812997	0.547162	2.85642	-1.08077		-0.518907	-0.109155	0.972707	0.110372		0.015694	-0.371159	0.655249	-0.163094
YBR146W	YBR146W ... MRPS9 protein biosynthesis structural constituent of ribosome mitochondrial small ribosomal subun | YBR147W	1	-4.0258	-7.23937	-6.01031		-2.60659	-7.0802	-8.21391		-2.09789	-3.49555	-6.46723		-3.39568	-6.00306	-6.28427		-4.53139	-6.94497	-7.39248			-0.448264	0.970952	-0.289102	-2.65187		-1.0207	0.907216	2.72312	-1.47762		-0.46339	0.16673	0.772918	-0.737356		0.194666	-0.310918	0.489059	-1.1875
YHL004W	YHL004W ... MRP4 protein biosynthesis structural constituent of ribosome*mitochondrial small ribosomal subun | YHL005C	1	-4.04167	-8.23682	-6.52987		-2.32202	-7.67716	-8.02611		-2.36003	-3.59425	-7.31896		-3.24227	-6.33848	-6.11218		-4.60277	-7.34854	-8.00903			-0.721951	0.997694	-0.162293	-2.21819		-0.794148	0.88749	3.84842	-1.58324		-0.670775	0.128619	1.22757	-0.253087		0.12668	-0.434421	1.01496	-1.35248
YPL215W	YPL215W ... CBP3 protein complex assembly molecular function unknown mitochondrial membrane | YPL216W	1	-3.19968	-6.62137	-5.07703		-1.85815	-6.80515	-7.13915		-1.75706	-2.65674	-5.95103		-2.73884	-5.46933	-5.45507		-3.68348	-6.38117	-6.5902			-0.294769	1.04676	-0.478552	-2.35689		-0.79689	0.645732	3.16774	-1.6709		-0.287853	0.172983	0.864189	-0.665894		0.273208	-0.210596	0.513409	-1.23997
YBL014C	YBL014C ... RRN6 transcription from RNA polymer RNA polymerase I transcription factRNA polymerase I transcription fact | YBL015W	1	-4.00257	-7.50889	-5.74447		-2.63928	-7.21913	-7.97988		-3.20615	-4.03515	-7.61546		-3.30672	-5.91304	-5.45806		-3.42826	-5.03352	-5.86079			-0.298989	1.06431	-0.0092275	-2.5344		-0.188877	0.607541	3.28486	-2.05987		-0.618623	0.077224	0.977229	-0.332213		-1.03092	-0.456605	1.44444	-1.14724
YBL011W	YBL011W ... SCT1 phospholipid biosynthesis glycerol-3-phosphate O-acyltransferendoplasmic reticulum | YBL012C	1	-4.03081	-6.41435	-5.27598		-3.13237	-7.6421	-8.76841		-3.00771	-4.0451	-6.47684		-4.23164	-5.87774	-5.70982		-4.26826	-5.55444	-5.73653			0.214241	1.11268	-1.01351	-3.27819		-0.270325	0.752775	2.09892	-1.47118		0.084466	-0.116362	0.62107	-0.34937		-0.454424	-0.691874	0.405479	-0.914977
YEL017C-A	YEL017C-A ... PMP2 cation transport molecular function unknown membrane | YEL017W	1	-5.76956	-9.12368	-7.05003		-4.86165	-9.83468	-10.3299		-4.43053	-5.30053	-8.73567		-4.79527	-8.05787	-6.95017		-4.82432	-7.74257	-6.99392			-0.233064	0.674841	-0.944068	-3.51289		-0.462635	0.876395	3.36051	-2.14828		-0.357321	0.616962	0.708482	-0.257468		-1.23879	-0.293553	0.142318	-1.18268
YCL037C	YCL037C PAC cluster SRO9 protein biosynthesis RNA binding polysome | YCL038C	1	-4.86201	-9.18383	-6.93468		-3.76033	-9.18157	-8.97445		-3.88349	-4.76681	-8.68775		-3.95409	-7.51763	-7.40818		-4.91561	-7.53345	-7.7347			-0.870324	0.231366	-0.868058	-2.9101		-0.501914	0.47661	3.91511	-2.25499		-0.527433	0.380489	1.13877	-1.00093		-1.00168	-1.05528	0.648697	-1.80171
YAL041W	YAL041W ... CDC24 establishment of cell polarity signal transducer activity* nucleus* | YAL042W	1	-3.85277	-6.77282	-5.14051		-2.1305	-7.19641	-7.62394		-3.24357	-3.68119	-6.84179		-3.42285	-5.1605	-5.23843		-3.41251	-5.51356	-5.68417			-0.0988675	1.6234	-0.522462	-2.5823		-0.3807	0.228497	2.71094	-2.08198		-0.419286	0.0106335	1.19303	-0.517208		-0.659565	-0.219308	0.599696	-1.20323
YHR069C	YHR069C ... RRP4 35S primary transcript process 3'-5'-exoribonuclease activity nuclear exosome (RNase complex)* | YHR069C-A	1	-4.16019	-7.71875	-5.55422		-2.70051	-8.15386	-8.41549		-4.12375	-4.69003	-7.90179		-3.57426	-5.74142	-5.12631		-4.10941	-5.89205	-5.92467			-0.278195	1.18149	-0.713309	-3.13946		-0.0255845	0.010855	3.00314	-2.37316		-0.661352	-0.0754185	1.31597	-0.233447		-0.543127	-0.492345	1.28358	-0.913585
YDR037W	YDR037W PAC cluster KRS1 lysyl-tRNA aminoacylation lysine-tRNA ligase activity cytoplasm | YDR038C	1	-6.58551	-11.1894	-8.02046		-4.71469	-11.1763	-11.6378		-5.27253	-6.22508	-10.3559		-5.96864	-9.80207	-9.04665		-6.92864	-9.77637	-9.78724			0.957761	2.82857	0.970899	-2.65962		0.096887	1.40987	5.06124	-2.23857		-0.168823	0.448043	1.21854	-1.19502		-0.631239	-0.974372	0.781824	-2.39803
YDL229W	YDL229W ... SSB1 protein biosynthesis ATPase activity* soluble fraction* | YDL230W	1	-7.0275	-12.2677	-8.93732		-5.9604	-12.015	-13.0284		-4.95559	-5.89771	-10.8101		-6.0035	-9.56984	-9.18288		-7.11454	-10.7577	-10.356			0.65328	1.72038	0.90601	-3.43776		-0.31675	1.75515	6.05328	-2.1895		-0.328334	0.695657	2.36956	-0.573888		-0.885008	-0.972048	0.625066	-2.30364
YER043C	YER043C PAC cluster SAH1 methionine metabolism* adenosylhomocysteinase activity cytoplasm | YER044C	1	-6.8708	-12.0732	-8.4272		-4.4865	-11.9832	-12.2281		-5.446	-6.15438	-10.9284		-5.33939	-9.71435	-9.17698		-6.86493	-10.2069	-10.7717			0.0316495	2.41595	0.121696	-3.76922		0.298031	1.72284	6.21685	-2.20318		-0.380937	1.15047	1.97791	-1.13071		-0.849418	-0.84355	1.0169	-3.19394
YDR524C-B	YDR524C-B ... YDR524C-B biological process unknown molecular function unknown cellular component unknown | YDR524W-C	1	-5.91675	-11.0491	-7.87056		-4.74977	-10.3933	-11.7023		-3.40946	-4.18834	-9.46251		-5.16558	-8.60625	-8.76425		-5.25437	-9.28901	-10.0119			0.448232	1.61521	1.10407	-3.38351		-0.801423	1.70587	6.05935	-2.39337		-0.247528	0.503645	2.19534	-1.14121		-0.855766	-0.193391	0.904338	-2.99707
YDR524W-C	YDR524W-C ... YDR524W-C biological process unknown molecular function unknown cellular component unknown | YDR525W	1	-5.91088	-10.4907	-7.95416		-4.43353	-10.2834	-10.963		-3.52956	-4.39012	-9.30778		-5.23982	-9.1651	-8.99443		-5.38738	-9.07019	-9.77329			0.587099	2.06445	0.794439	-2.42172		-0.762467	1.61885	5.33811	-2.11608		-0.038662	0.632392	1.28693	-1.07893		-0.613008	-0.0895135	0.807503	-2.43213
YLR249W	YLR249W PAC cluster YEF3 translational elongation translation elongation factor activribosome | YLR250W	1	-6.58175	-11.4301	-8.22522		-5.70765	-10.7663	-12.4307		-4.70918	-5.15945	-11.1336		-5.55678	-9.46379	-9.05325		-6.90681	-10.2829	-10.3118			-0.158969	0.715128	0.504859	-4.36445		0.808945	2.68151	7.0796	-2.09948		-0.097514	0.927455	1.8688	-0.925548		-0.969831	-1.29489	0.17734	-3.05644
YMR217W	YMR217W PAC cluster GUA1 GMP metabolism GMP synthase (glutamine-hydrolyzingcellular component unknown | YMR218C	1	-6.63644	-12.6333	-8.69339		-5.43589	-12.2259	-12.2581		-4.8789	-5.53004	-10.9717		-5.25101	-10.7773	-9.82324		-6.92157	-10.8177	-11.5876			-0.429648	0.770906	-0.0222395	-3.9944		-0.102052	1.65549	7.00126	-2.38039		-0.407027	0.978406	1.44901	-1.53688		-0.811577	-1.09671	1.00404	-3.70578
YHR024C	YHR024C ... MAS2 mitochondrial protein processi mitochondrial processing peptidase mitochondrial processing peptidase | YHR025W	1	-4.82849	-9.29314	-6.62928		-3.29049	-8.53577	-8.67076		-2.882	-4.04536	-7.45365		-4.42592	-7.55424	-7.0918		-5.24232	-7.65213	-8.07364			-0.315348	1.22265	0.442027	-2.35683		-0.587528	1.35895	4.66026	-1.4119		-0.301435	0.101128	1.43747	-0.763956		0.049996	-0.363841	1.69101	-1.39436
YGR185C	YGR185C PAC cluster TYS1 tyrosyl-tRNA aminoacylation tyrosine-tRNA ligase activity cytoplasm* | YGR186W	1	-6.00588	-10.8306	-8.42697		-4.18826	-10.2007	-10.3881		-4.96633	-6.19486	-10.3146		-5.36112	-9.87353	-9.49345		-5.60907	-8.03612	-9.53891			-0.282169	1.53545	0.34768	-2.24332		-0.0664735	0.973072	4.56924	-1.95411		-0.0604335	0.584327	0.896605	-1.12692		-0.560132	-0.163327	2.23431	-1.67207
YGR198W	YGR198W ÔøΩ YPP1 MAPKKK cascade transferase activity | Cargo-transport protein involved in endocytosis; interacts with phosphatidylinositol-4-kinase Stt4; GFP-fusion protein localizes to the cytoplasm; YGR198W is an essential geneYGR199W	1	-5.26723	-9.19707	-6.87219		-4.20253	-9.17475	-9.17796		-3.72909	-4.51007	-8.17474		-4.96138	-8.35141	-7.96841		-5.04951	-7.28824	-8.03099			0.0194775	1.08418	0.041798	-2.2863		-0.021917	1.51623	4.66509	-1.32447		-0.368508	-0.0626525	0.477155	-1.46473		-0.376941	-0.159222	1.5319	-1.53574
YKR038C	YKR038C ... KAE1 proteolysis and peptidolysis metalloendopeptidase activity* cytoplasm* | YKR039W	1	-4.26288	-8.17103	-6.53498		-3.0711	-8.08017	-8.92709		-3.13541	-4.06979	-7.62251		-3.53162	-7.52048	-6.80087		-3.92058	-6.55428	-7.11882			0.0938795	1.28566	0.18474	-2.29823		-0.21419	0.913283	3.88705	-1.30172		-0.46372	0.26754	0.186831	-0.729614		-0.501648	-0.159346	1.1151	-1.08549
YGL097W	YGL097W PAC cluster SRM1 rRNA-nucleus export* signal transducer activity nucleus | YGL098W	1	-5.49505	-8.93581	-6.43244		-3.85798	-9.11447	-8.48722		-3.87066	-5.07738	-8.58906		-5.14858	-8.56967	-6.99353		-4.91816	-7.29681	-7.3552			0.003748	1.64082	-0.174914	-2.05104		-0.169748	1.45464	3.68868	-2.32637		-0.289472	0.0570005	0.076667	-0.85057		-0.718542	-0.141648	0.920455	-1.64131
YBR084W	YBR084W PAC cluster MIS1 nucleobase, nucleoside, nucleo formate-tetrahydrofolate ligase actmitochondrion | YBR085C-A	1	-7.50134	-11.5769	-9.23156		-5.66655	-11.014	-11.5111		-5.12955	-6.08162	-10.7079		-6.04472	-10.6291	-9.51432		-7.42412	-9.62567	-10.5942			-0.349322	1.48546	0.213481	-2.62885		-0.295118	2.07667	5.20011	-1.77145		-0.474783	0.981832	0.472963	-0.757547		-0.590606	-0.513386	1.36058	-1.9532
YPR033C	YPR033C PAC cluster HTS1 histidyl-tRNA aminoacylation histidine-tRNA ligase activity cytoplasm* | YPR034W	1	-5.83963	-10.4909	-8.03793		-3.87981	-10.4168	-10.3644		-4.41968	-5.51296	-10.2885		-5.22162	-9.62382	-8.62944		-5.74103	-9.0081	-9.04604			-0.351661	1.60815	-0.277581	-2.67809		0.09118	1.51113	5.06907	-2.15937		-0.182705	0.435298	0.684329	-0.774218		-0.551907	-0.453307	0.930847	-1.56002
YJL208C	YJL208C PAC cluster NUC1 DNA recombination* ribonuclease activity* mitochondrial inner membrane | YJL209W	1	-5.33687	-8.78133	-6.93907		-4.70557	-8.38128	-8.54702		-3.30798	-4.77851	-8.23322		-4.79197	-8.04034	-7.5282		-4.71655	-7.60091	-8.45454			-0.303303	0.327989	0.096754	-1.91125		-0.314735	1.71415	3.68809	-1.60888		-0.590452	-0.045559	0.150547	-1.17959		-0.409612	0.210706	0.770809	-1.92508
YMR307W	YMR307W PAC cluster GAS1 cell wall organization and bio 1,3-beta-glucanosyltransferase actimitochondrion* | YMR308C	1	-7.57004	-12.8055	-9.75879		-5.52629	-11.5881	-11.9931		-4.0291	-5.65705	-10.8665		-6.29856	-11.2739	-10.6483		-6.47354	-10.0644	-10.8827			-0.378636	1.66511	0.83879	-2.61296		-0.688646	2.85229	6.45985	-1.79634		-0.0040095	1.26747	1.52768	-0.893486		-0.619294	0.477206	2.1219	-1.74325
YKL018W	YKL018W ... SWD2 histone methylation* histone lysine N-methyltransferase mRNA cleavage and polyadenylation s | YKL019W	1	-4.64331	-7.49302	-5.76551		-3.40977	-7.4165	-7.81994		-3.94347	-4.84943	-7.90083		-4.12858	-6.61382	-6.76024		-4.70345	-6.51295	-6.62601			-0.098761	1.13478	-0.0222395	-2.15319		0.241916	0.941756	2.8855	-1.89341		-0.170209	0.34452	0.708991	-1.16494		-0.340251	-0.40039	0.639817	-1.20075
YNR012W	YNR012W ... URK1 pyrimidine salvage uridine kinase activity cytoplasm* | YNR013C	1	-5.18085	-8.32464	-6.70565		-3.997	-7.99759	-8.01971		-4.00587	-4.60723	-8.22008		-4.83169	-8.32439	-7.64628		-4.88477	-6.9597	-7.11006			-0.532243	0.651598	-0.205196	-1.8463		-0.151325	1.02365	3.56608	-1.66575		0.466501	0.815661	0.466751	-0.474127		-0.799886	-0.503811	0.565048	-1.20429
YCR053W	YCR053W PAC cluster THR4 endocytosis* threonine synthase activity cytoplasm* | YCR054C	1	-4.56115	-8.87182	-7.1724		-3.13764	-7.92488	-10.1217		-4.52089	-5.10554	-9.61941		-4.73897	-7.73882	-7.74277		-4.61636	-7.63439	-7.39946			-0.500378	0.923129	0.446559	-3.44965		0.0210615	0.0613205	3.78734	-2.42595		0.129329	-0.048495	1.26233	-0.441043		-0.664929	-0.720147	0.572498	-0.891984
YBL061C	YBL061C ... SKT5 response to osmotic stress* enzyme activator activity bud neck* | YBL062W	1	-4.02687	-8.1815	-5.58252		-3.59348	-8.53599	-8.92677		-3.43581	-3.80112	-8.43429		-3.69937	-6.8404	-6.31192		-3.98163	-6.92622	-6.68379			-0.217793	0.215602	-0.572282	-3.56205		-0.170287	0.42078	4.2101	-3.02206		-0.654593	-0.327093	0.686508	-1.384		-0.61547	-0.570222	0.639814	-1.71674
YEL046C	YEL046C ... GLY1 threonine catabolism* threonine aldolase activity cytosol | YEL047C	1	-4.54466	-8.34548	-5.96002		-3.54222	-9.41995	-10.3316		-3.21862	-3.27842	-8.29903		-4.27541	-7.31147	-7.29732		-4.31479	-7.26956	-7.27934			0.216048	1.21849	-0.858426	-4.15557		-0.414648	0.911393	4.65241	-2.75366		0.163842	0.433097	1.19785	-1.17345		-0.788767	-0.558894	0.28715	-2.10809
YBR028C	YBR028C ... YBR028C biological process unknown protein kinase activity cytoplasm | YBR029C	1	-3.65343	-7.15529	-4.78723		-2.54027	-7.72322	-7.66485		-2.36631	-3.61604	-7.03132		-3.62443	-5.8865	-5.52074		-3.62341	-5.96357	-5.98362			-0.240234	0.87293	-0.808164	-3.11786		-0.223277	1.06385	3.31598	-2.46736		-0.086739	-0.057738	1.18205	-0.820248		-0.389674	-0.35965	0.802045	-1.58607
YMR013C	YMR013C ... SEC59 protein amino acid glycosylati dolichol kinase activity endoplasmic reticulum membrane | YMR013W-A	1	-3.21528	-6.0414	-4.322		-2.51181	-6.91866	-7.11597		-2.54744	-3.18155	-6.65969		-3.18014	-5.51267	-5.57015		-3.68404	-4.91197	-5.80512			0.268025	0.971496	-0.609237	-2.52594		0.0443205	0.712153	2.90417	-2.29336		0.212668	0.247803	0.741399	-1.03548		-0.0826765	-0.551442	1.04675	-1.56579
YBR030W	YBR030W ÔøΩ PAC cluster RKM3 phospholipid metabolism molecular function unknown | Ribosomal lysine methyltransferase specific for monomethylation of Rpl42ap and Rpl42bp (lysine 40); nuclear SET domain containing proteinYBR031W	1	-4.27044	-7.39161	-5.13022		-3.26269	-7.28591	-7.71721		-3.50262	-4.17031	-7.73786		-4.25915	-5.70978	-5.19934		-4.47494	-5.76436	-5.97412			-0.0296035	0.978141	0.076093	-2.6166		0.064499	0.832321	3.2858	-2.54314		-0.515529	-0.504239	1.1663	-0.584649		-0.682703	-0.887205	0.944543	-1.5266
YBR106W	YBR106W PAC cluster PHO88 phosphate transport phosphate transporter activity mitochondrion* | YBR107C	1	-5.79602	-9.04583	-6.07343		-4.55351	-9.48755	-10.8303		-5.19015	-5.55695	-9.50087		-5.16679	-7.01867	-6.42544		-5.82674	-7.47341	-7.96669			-0.0392995	1.20321	-0.481013	-4.79616		-0.127427	0.47844	3.36145	-3.55487		-0.223806	0.405431	1.80336	-0.57582		-0.636325	-0.667038	0.936096	-2.52958
YCR035C	YCR035C PAC cluster RRP43 35S primary transcript process 3'-5'-exoribonuclease activity nuclear exosome (RNase complex)* | YCR036W	1	-4.2545	-6.11972	-4.9368		-2.81209	-5.74079	-7.69187		-3.76673	-3.97735	-7.23966		-3.60638	-4.73342	-5.0856		-4.06405	-5.27162	-5.19525			-0.0859845	1.35643	0.292944	-2.84106		0.0134555	0.501225	2.15582	-2.2894		-0.336477	0.311642	1.04982	-0.485277		-0.700543	-0.510096	0.147551	-0.958993
YHR085W	YHR085W ... IPI1 rRNA processing* molecular function unknown nucleus* | YHR086W	1	-5.208	-7.60935	-5.40144		-4.04561	-7.69676	-8.00061		-5.08007	-4.5022	-7.65196		-4.06835	-5.48823	-4.99803		-4.98127	-5.81698	-5.95845			-0.066681	1.09571	-0.154088	-2.66586		-0.32441	-0.19648	2.78274	-2.57494		-0.73505	0.404603	1.38607	-0.33164		-0.881584	-0.654851	0.910789	-1.43859
YDR165W	YDR165W PAC cluster TRM82 tRNA methylation protein binding* nucleus | YDR166C	1	-5.54488	-8.56663	-6.14402		-4.87133	-9.52268	-10.0707		-5.20026	-5.66408	-8.71056		-5.28628	-6.84049	-5.99742		-5.82966	-7.30807	-6.98142			0.814023	1.48758	-0.142022	-3.11265		-0.030617	0.314007	2.87194	-2.59715		-0.441256	-0.182656	1.28489	-0.294657		-0.627188	-0.911969	0.631374	-1.46458
YGR162W	YGR162W PAC cluster TIF4631 translational initiation translation initiation factor activmitochondrion* | YGR163W	1	-5.20471	-8.11449	-6.12084		-4.18782	-7.80822	-8.72862		-4.38434	-4.98474	-8.85397		-4.75683	-6.08037	-6.10663		-5.13736	-6.91033	-6.7781			-0.316579	0.700313	-0.010304	-2.92436		-0.219649	0.600727	2.91011	-2.95278		-0.343021	0.104859	1.6911	-0.328819		-0.768606	-0.701248	0.435557	-1.42587
YBR247C	YBR247C PAC cluster ENP1 rRNA processing* snoRNA binding nucleus* | YBR248C	1	-5.27893	-7.56103	-5.91769		-4.15453	-7.81574	-8.84815		-5.09155	-5.4218	-8.382		-4.86512	-5.95288	-5.8139		-5.40403	-6.4253	-6.09127			-0.324035	0.800368	-0.578745	-3.2545		-0.109124	0.0782565	2.03011	-2.57344		-0.484608	-0.0707915	1.12354	-0.380818		-0.868339	-0.99344	0.267398	-1.04192
YHR052W	YHR052W PAC cluster CIC1 ribosomal large subunit biogen protein binding, bridging nucleolus* | YHR052W-A	1	-5.7352	-8.10133	-6.08094		-4.54294	-8.09542	-9.35267		-4.86208	-5.51997	-8.18839		-5.16578	-5.96556	-5.71465		-5.75908	-6.84828	-6.43023			-0.284999	0.907258	-0.279093	-3.55673		-0.159338	0.713777	2.42202	-2.26679		-0.589453	-0.0200385	1.54632	-0.223164		-0.910448	-0.934327	0.342602	-1.25974
YJL125C	YJL125C PAC cluster GCD14 tRNA methylation tRNA methyltransferase activity nucleus | YJL126W	1	-5.34633	-7.35817	-5.84002		-3.56106	-7.90601	-8.5746		-4.32605	-5.18774	-8.09935		-4.55869	-5.60245	-5.53862		-4.70911	-6.24153	-5.42488			-0.243577	1.54169	-0.791417	-2.97816		-0.213019	0.807254	1.95741	-2.47235		-0.577592	0.210047	1.17812	-0.27619		-0.827441	-0.190222	0.289197	-0.412304
YML018C	YML018C PAC cluster YML018C biological process unknown molecular function unknown vacuolar membrane (sensu Fungi) | YML019W	1	-6.00173	-7.97768	-5.82526		-4.18952	-8.02052	-8.98333		-4.98041	-5.18629	-8.46772		-4.99364	-5.97081	-5.77669		-5.04432	-6.5477	-5.89631			-0.578073	1.23413	-0.620911	-3.73614		-0.162583	0.858733	2.62881	-2.80504		-0.57367	0.434422	1.4332	-0.525092		-1.04966	-0.092259	0.380312	-1.12071
YMR243C	YMR243C PAC cluster ZRC1 zinc ion homeostasis* di-, tri-valent inorganic cation trvacuole (sensu Fungi) | YMR244C-A	1	-4.79957	-6.34545	-4.89938		-3.76375	-6.66907	-8.06812		-4.14582	-4.72739	-7.32083		-4.5966	-5.43474	-5.10106		-4.2465	-5.32319	-4.96056			-0.0284655	1.00736	-0.352079	-3.19721		-0.145278	0.508479	1.47278	-2.56673		-0.192798	0.010176	0.717917	-0.394479		-0.759274	-0.206198	0.262988	-0.820459
YBR187W	YBR187W ÔøΩ GDT1 biological process unknown molecular function unknown | Putative protein of unknown function; expression is reduced in a gcr1 null mutant; GFP-fusion protein localizes to the vacuole; expression pattern and physical interactions suggest a possible role in ribosome biogenesisYBR188C	1	-5.57453	-8.4039	-6.46696		-3.75083	-8.48933	-9.08915		-4.96031	-5.35846	-8.52666		-5.1876	-6.73834	-6.44375		-5.16317	-6.19802	-6.96672			-0.452554	1.37114	-0.537983	-3.07475		-0.590568	0.02365	2.45487	-2.65027		-0.48766	-0.10073	1.1779	-0.46445		-0.93764	-0.526282	1.26824	-1.43741
YMR033W	YMR033W ... ARP9 chromatin remodeling general RNA polymerase II transcripnucleus* | YMR034C	1	-4.88109	-7.52486	-5.77124		-3.85961	-8.07553	-8.34404		-4.43609	-5.15923	-8.02451		-4.90108	-6.60317	-5.92976		-5.02208	-5.90207	-6.15884			0.171666	1.19314	-0.379009	-2.40114		-0.122513	0.322487	2.24312	-2.37579		-0.132589	-0.152576	0.789099	-0.291112		-0.404895	-0.54588	1.2179	-0.792491
YKR043C	YKR043C PAC cluster YKR043C biological process unknown molecular function unknown cytoplasm* | YKR044W	1	-4.96193	-8.58283	-6.64297		-3.93081	-8.36195	-9.5687		-5.38846	-6.21088	-9.15771		-4.7657	-7.4551	-7.01826		-4.81584	-7.42254	-7.57899			-0.0468255	0.984302	0.174056	-2.97256		0.0369145	-0.389607	2.40886	-2.47783		-0.231209	-0.0349785	0.896528	-0.606494		-0.778882	-0.63279	0.38141	-1.7149
YHR169W	YHR169W PAC cluster DBP8 35S primary transcript process ATP-dependent RNA helicase activitynucleolus | YHR170W	1	-6.06026	-8.21851	-5.5287		-4.01085	-7.70133	-8.61471		-5.31244	-5.57993	-7.94008		-5.18571	-6.27902	-5.81895		-5.25728	-6.10017	-6.6005			-0.451298	1.59811	0.0658745	-3.5373		-0.200193	0.547628	2.43838	-2.61158		-0.722339	0.152208	1.21715	-1.01258		-0.974494	-0.171511	1.14384	-2.04629
YDR398W	YDR398W PAC cluster UTP5 processing of 20S pre-rRNA snoRNA binding small nucleolar ribonucleoprotein c | YDR399W	1	-5.8845	-9.60193	-6.38313		-4.56908	-10.2508	-10.7023		-4.64937	-5.29919	-9.33314		-5.43635	-6.86564	-6.19519		-5.27948	-7.43443	-7.11853			0.531545	1.84696	-0.11732	-3.78768		-0.172132	1.063	4.1306	-3.12214		-0.677449	-0.229297	2.05884	-0.489512		-1.0804	-0.47538	1.0871	-1.81581
YEL021W	YEL021W ... URA3 pyrimidine base biosynthesis orotidine-5'-phosphate decarboxylascellular component unknown | YEL022W	1	-4.87215	-7.95649	-6.24239		-3.50191	-8.22032	-8.66603		-4.00129	-4.61125	-7.4234		-4.07113	-6.31594	-6.08755		-4.36401	-6.76477	-6.70405			-0.28594	1.0843	-0.54977	-2.70959		-0.327636	0.543218	3.0176	-1.50865		-0.647111	0.153904	0.993437	-0.492273		-0.723796	-0.215654	0.467927	-1.18546
YBR034C	YBR034C PAC cluster HMT1 mRNA-nucleus export* protein-arginine N-methyltransferasnucleus | YBR035C	1	-6.06836	-9.16051	-6.07953		-5.05386	-9.49911	-9.99429		-4.68839	-5.35513	-8.27927		-5.11234	-6.74355	-5.90304		-5.92622	-7.21196	-7.22972			-0.491269	0.523235	-0.829874	-4.40603		-0.282975	1.097	3.5224	-2.48271		-0.552855	0.403166	1.8641	-0.376366		-0.879445	-0.737299	1.0691	-2.02964
YCL054W	YCL054W PAC cluster SPB1 processing of 27S pre-rRNA S-adenosylmethionine-dependent methnucleus* | YCL055W	1	-4.88552	-8.47007	-5.51792		-4.31598	-9.07104	-9.76437		-4.36018	-4.98224	-8.44639		-4.76231	-6.46717	-5.97523		-5.17312	-6.86993	-6.52157			-0.0489	0.520633	-0.649877	-4.29534		0.008017	0.533354	3.49585	-2.92045		-0.341523	-0.218315	1.66138	-0.798831		-0.840197	-1.1278	0.759944	-1.84384
YCR057C	YCR057C PAC cluster PWP2 35S primary transcript process snoRNA binding cytoplasm* | YCR059C	1	-5.54504	-9.29507	-6.47582		-4.69644	-9.76929	-10.3119		-4.72092	-5.239	-8.7286		-5.30462	-7.00074	-6.28538		-5.51563	-7.20039	-7.06225			-0.328526	0.520077	-0.80274	-4.16458		-0.18435	0.639773	3.87172	-2.43714		-0.57304	-0.332619	1.72129	-0.382596		-1.05528	-1.02586	1.03941	-1.64171
YMR049C	YMR049C PAC cluster ERB1 rRNA processing molecular function unknown nucleus* | YMR052C-A	1	-5.43116	-9.516	-6.58165		-4.65575	-10.4564	-10.7478		-4.95538	-5.50225	-9.29808		-5.30197	-7.26199	-6.61437		-5.28768	-7.51784	-7.19845			-0.13304	0.64237	-1.07343	-4.29917		0.10104	0.576821	4.11478	-2.61539		-0.306576	-0.177384	1.94744	-0.339299		-1.00015	-0.856668	0.998005	-1.61695
YBR142W	YBR142W PAC cluster MAK5 rRNA processing* ATP-dependent RNA helicase activitynucleolus | YBR143C	1	-5.76174	-8.97983	-6.28014		-4.41483	-9.32208	-10.2188		-4.41827	-5.03652	-8.48422		-5.19764	-6.26362	-5.92144		-5.27355	-6.93518	-6.53445			-0.280014	1.06689	-0.622261	-4.21872		-0.316731	1.02674	3.62659	-2.52081		-0.448649	0.115456	2.26757	-0.0899535		-1.08518	-0.596988	0.959478	-1.33949
YGR245C	YGR245C PAC cluster SDA1 actin cytoskeleton organizatio molecular function unknown nucleus | YGR246C	1	-4.93412	-8.45628	-5.83293		-3.81723	-8.71004	-9.35456		-4.40792	-4.72359	-8.56035		-4.46492	-6.13758	-5.46969		-4.62162	-6.41115	-5.95461			-0.309847	0.807041	-0.563603	-3.83148		-0.023322	0.502883	3.70938	-2.75074		-0.45319	0.016011	1.86552	-0.0899525		-1.13741	-0.824911	0.907721	-1.25909
YJL168C	YJL168C ... SET2 regulation of transcription, D histone methyltransferase activity*nucleus | YJL169W	1	-4.44539	-7.32852	-4.86133		-3.16427	-7.58603	-8.43216		-3.7195	-4.03648	-7.09932		-4.19245	-5.10335	-4.79287		-4.26425	-5.5962	-5.09188			-0.0121775	1.26894	-0.26969	-3.583		-0.113839	0.61206	3.1782	-2.35182		-0.426418	-0.173474	1.79874	-0.357955		-0.723133	-0.541989	1.00919	-0.953677
YMR290C	YMR290C PAC cluster HAS1 rRNA processing RNA binding* nucleolus* | YMR290W-A	1	-6.12257	-9.15319	-6.40229		-5.48121	-9.53863	-10.1416		-4.67134	-5.26499	-9.3373		-5.77906	-6.8973	-6.17674		-6.40935	-7.48954	-7.48501			-0.200966	0.440389	-0.586409	-3.94031		-0.068879	1.38235	3.81932	-3.00389		-0.356067	-0.012566	1.89982	-0.13051		-0.900958	-1.18775	0.762687	-1.98367
YBR079C	YBR079C PAC cluster RPG1 translational initiation translation initiation factor activcytoplasm* | YBR080C	1	-5.01262	-9.87714	-7.55988		-4.28653	-10.1267	-11.292		-4.26183	-4.94447	-8.9394		-4.74251	-6.91484	-7.01749		-5.02904	-7.95175	-7.95948			-0.328659	0.397423	-0.578256	-4.06074		-0.295075	0.455707	4.6376	-1.67459		-0.40873	-0.138627	2.55358	0.133667		-0.835971	-0.852391	1.08942	-1.23557
YJL109C	YJL109C PAC cluster UTP10 processing of 20S pre-rRNA snoRNA binding mitochondrion* | YJL110C	1	-5.26908	-10.2458	-6.92032		-4.11005	-10.8742	-11.332		-4.0995	-4.8755	-9.7731		-4.91629	-7.70085	-6.87243		-5.15227	-8.29846	-8.10485			-0.393251	0.765778	-1.02165	-4.80497		-0.122267	1.04731	5.24807	-2.97505		-0.478575	-0.125786	2.06642	-0.430682		-0.90642	-0.789616	1.04096	-2.09095
YPR010C	YPR010C PAC cluster RPA135 transcription from RNA polymer DNA-directed RNA polymerase activitDNA-directed RNA polymerase I compl | YPR011C	1	-5.22704	-10.3397	-6.83672		-4.35663	-10.7344	-11.2352		-4.28587	-4.90552	-9.47703		-5.14826	-7.05777	-6.65305		-5.24045	-7.958	-7.5753			-0.324545	0.545865	-0.719296	-4.72307		-0.116916	0.824256	5.31723	-2.75723		-0.365882	-0.287095	2.91601	-0.182215		-0.899096	-0.912497	1.48257	-1.63767
YPL226W	YPL226W PAC cluster NEW1 biological process unknown ATPase activity* cytoplasm* | YPL227C	1	-4.43888	-9.61674	-6.49925		-3.40226	-9.59896	-10.9094		-3.82027	-4.17646	-8.78623		-3.97532	-7.12018	-6.90904		-4.65285	-7.92258	-7.69459			-0.336581	0.700037	-0.318803	-4.74669		-0.389748	0.22886	5.05053	-2.67673		-0.259593	0.203961	2.23696	-0.669377		-0.838268	-1.05224	0.855892	-2.0336
YLR409C	YLR409C PAC cluster UTP21 35S primary transcript process snoRNA binding nucleus* | YLR410W	1	-4.53993	-9.11937	-6.27958		-3.74691	-9.38197	-10.5611		-4.1077	-4.9015	-8.99182		-4.48507	-6.93152	-6.4735		-4.3786	-7.2751	-7.21826			-0.317747	0.475278	-0.580347	-4.59929		0.605436	1.03766	4.8233	-2.10681		-0.598088	-0.543227	1.58977	-0.792006		-1.02917	-0.86784	0.815097	-1.96785
YER049W	YER049W ÔøΩ PAC cluster TPA1 biological process unknown molecular function unknown | Protein of unknown function; interacts with Sup45p (eRF1), Sup35p (eRF3) and Pab1p; has a role in translation termination efficiency, mRNA poly(A) tail length and mRNA stabilityYER050C	1	-5.82783	-9.60268	-6.82504		-4.20994	-9.32153	-9.82513		-5.25991	-5.83125	-9.67059		-5.36822	-7.64865	-7.2934		-5.54325	-7.69657	-7.57048			0.032164	1.65006	0.313312	-2.96793		-0.024214	0.543707	3.74722	-2.86976		-0.190339	0.26927	1.7637	-0.658704		-0.935436	-0.65086	0.970672	-1.68088
YDL014W	YDL014W ... NOP1 rRNA modification* methyltransferase activity nucleolus* | YDL015C	1	-7.47733	-11.3313	-7.65664		-6.62238	-11.2937	-12.4926		-5.34434	-6.22526	-10.3411		-6.81486	-8.56878	-8.05733		-7.24767	-9.46469	-9.04612			0.537798	1.39275	0.575359	-4.29813		-0.229854	1.90314	4.87614	-2.91428		-0.28644	0.376032	2.47603	-0.687129		-1.04726	-0.817604	0.819303	-2.43674
YBL039C	YBL039C PAC cluster URA7 phospholipid biosynthesis* CTP synthase activity cytosol | YBL039W-B	1	-7.44526	-11.6802	-8.14505		-5.96953	-11.1687	-11.5595		-5.91419	-6.97867	-10.6857		-6.79856	-9.07445	-8.22423		-7.12108	-9.7071	-9.48017			-0.44904	1.02669	0.0624715	-3.86351		-0.0281125	1.50295	4.67346	-2.56878		-0.484453	0.162243	2.12134	-0.563629		-1.02782	-0.703635	0.945331	-2.36294
YMR093W	YMR093W PAC cluster UTP15 processing of 20S pre-rRNA snoRNA binding small nucleolar ribonucleoprotein c | YMR094W	1	-6.34223	-9.42815	-6.5575		-5.39086	-9.47139	-9.86217		-4.94183	-5.19868	-8.82854		-5.81663	-7.67219	-6.93393		-6.39106	-7.99728	-7.75857			-0.333429	0.617948	-0.376671	-3.63809		-0.097398	1.303	4.13207	-2.36843		-0.491171	0.0344335	1.26478	-0.867594		-0.86007	-0.908898	0.5708	-2.06114
YKL009W	YKL009W PAC cluster MRT4 rRNA processing* molecular function unknown nucleus* | YKL010C	1	-6.29401	-9.54873	-6.61474		-4.95431	-8.89045	-9.32004		-5.53702	-5.84346	-9.22574		-5.50385	-7.32042	-6.81333		-6.12853	-7.71086	-7.28445			-0.255018	1.08468	0.403257	-2.96032		-0.027157	0.729836	3.67811	-2.63816		-0.386999	0.403162	1.84131	-0.585591		-0.958402	-0.792916	0.879472	-1.62811
YIR026C	YIR026C PAC cluster YVH1 sporulation (sensu Fungi)* protein tyrosine phosphatase activicytoplasm | YIR027C	1	-5.66215	-8.93192	-6.25783		-4.3673	-8.33252	-8.75804		-4.83354	-5.51001	-8.17349		-5.11626	-7.45032	-6.68018		-5.38798	-7.07637	-7.3281			-0.091884	1.20296	0.507507	-2.59209		0.0471465	0.875755	3.46905	-1.86851		-0.468634	0.0772555	1.01296	-0.890978		-0.714541	-0.440377	1.141	-1.78481
YGL120C	YGL120C PAC cluster PRP43 U2-type spliceosome dissembly RNA splicing factor activity, transmitochondrion* | YGL121C	1	-5.36647	-9.9368	-6.53676		-4.30771	-9.96032	-10.3527		-4.97545	-5.39304	-9.19778		-4.56289	-8.04144	-7.17392		-5.45414	-8.16024	-8.8331			-0.442449	0.616306	-0.465977	-4.25841		-0.12169	0.26933	4.42207	-2.78272		-0.496416	0.307165	1.39894	-1.13358		-0.815768	-0.90344	0.960786	-3.11212
YIR012W	YIR012W PAC cluster SQT1 ribosomal large subunit assemb molecular function unknown cytoplasm* | YIR013C	1	-5.37152	-9.37445	-6.59465		-4.17802	-9.57732	-10.0065		-4.84246	-5.33495	-9.08549		-4.5895	-7.05289	-6.64072		-5.24382	-7.65174	-8.0711			-0.143748	1.04975	-0.346613	-3.55557		0.134979	0.664041	4.17448	-2.35586		-0.450043	0.331985	1.87152	-0.496105		-0.691921	-0.564221	1.0308	-2.16836
YFL022C	YFL022C PAC cluster FRS2 phenylalanyl-tRNA aminoacylati phenylalanine-tRNA ligase activity cytoplasm* | YFL023W	1	-4.80302	-8.85793	-6.89424		-3.38967	-8.72267	-9.74439		-4.53582	-5.1605	-8.94063		-4.18198	-7.11599	-7.21978		-4.96444	-7.98468	-7.83732			-0.220969	1.19238	-0.085706	-3.07112		-0.026217	0.240988	3.67121	-2.07261		-0.225919	0.395126	1.51602	-0.551462		-0.735981	-0.897398	0.13727	-1.67906
YJR070C	YJR070C PAC cluster LIA1 microtubule cytoskeleton organ protein binding cytoplasm* | YJR071W	1	-5.37586	-10.3188	-7.5983		-4.63966	-9.55042	-10.1874		-4.95356	-5.66426	-9.45385		-5.03208	-8.35468	-7.92697		-5.53902	-8.82701	-8.27249			-0.553243	0.182959	0.215118	-3.14239		-0.043138	0.379167	4.61139	-1.89869		-0.552261	-0.20848	1.41184	-0.88093		-1.05734	-1.2205	0.434431	-1.73153
YKL081W	YKL081W RP cluster TEF4 translational elongation translation elongation factor activmitochondrion* | YKL082C	1	-6.28986	-11.7325	-8.99517		-5.52446	-11.7329	-12.6356		-5.21839	-6.31158	-10.6318		-5.6635	-10.1295	-9.60536		-6.39104	-10.3577	-10.6145			-0.168107	0.597294	-0.168571	-3.80855		-0.268483	0.802994	5.1524	-1.90509		-0.22249	0.403873	1.38044	-0.832683		-1.00814	-1.10932	0.3666	-2.62744
YFR009W	YFR009W ... GCN20 regulation of translational el ATPase activity cytosol* | YFR010W	1	-4.52736	-8.83954	-6.36353		-3.22454	-9.11488	-9.56072		-4.22609	-4.97479	-8.69137		-4.17804	-6.65823	-6.66062		-4.76879	-7.5821	-7.23771			-0.205123	1.09769	-0.480465	-3.40231		0.131203	0.432472	3.99595	-2.19663		-0.240403	0.108917	1.94091	-0.537494		-0.233545	-0.474972	1.02389	-1.10772
YJR007W	YJR007W PAC cluster SUI2 translational initiation translation initiation factor activcytoplasm* | YJR008W	1	-4.96757	-9.15731	-7.14252		-3.63752	-8.95494	-10.5026		-4.37363	-5.23489	-9.27082		-4.53602	-7.89112	-7.64452		-4.61057	-7.26723	-8.39602			-0.315171	1.01488	-0.112799	-3.67525		-0.1514	0.442539	3.77102	-2.27969		-0.377139	0.0544065	0.889051	-0.879134		-0.750482	-0.39348	1.13959	-2.00397
YFR051C	YFR051C ... RET2 ER to Golgi transport* protein binding COPI vesicle coat | YFR052W	1	-4.46472	-9.25989	-7.16756		-2.88562	-8.81345	-9.69081		-3.85931	-4.90699	-8.33415		-4.27042	-7.75611	-7.78645		-4.35653	-7.29383	-8.1555			-0.19459	1.38451	0.25185	-2.71784		-0.450613	0.154795	3.90228	-1.61721		-0.100072	0.094228	1.40371	-0.718961		-0.497063	-0.388881	1.46899	-1.48501
YGR261C	YGR261C ... APL6 vesicle-mediated transport* molecular function unknown AP-3 adaptor complex | YGR262C	1	-4.11671	-8.45412	-6.24798		-3.04857	-8.27972	-9.55224		-3.69763	-4.48408	-7.74409		-4.07608	-7.24075	-6.69313		-4.35208	-6.737	-6.87533			0.0325245	1.10066	0.20693	-3.27174		-0.303123	0.115963	3.66692	-1.79924		-0.0838375	-0.0432	1.12953	-0.528992		-0.360306	-0.595677	1.35682	-0.987661
YJR040W	YJR040W ... GEF1 iron ion homeostasis* voltage-gated chloride channel actiGolgi apparatus* | YJR041C	1	-3.7718	-7.60467	-5.83628		-2.61019	-7.41782	-8.21923		-3.29066	-3.84554	-7.53654		-3.92553	-6.98184	-6.10624		-3.93298	-6.16872	-6.71587			-0.0398925	1.12171	0.146957	-2.42284		-0.319981	0.161157	3.43915	-2.02024		0.146965	-0.006766	0.769799	-0.122995		-0.306134	-0.467324	1.12982	-1.18572
YPL210C	YPL210C ... SRP72 protein-ER targeting* signal sequence binding signal recognition particle (sensu | YPL211W	1	-4.39319	-9.53278	-6.81996		-3.20853	-8.8642	-9.59263		-3.81807	-4.80512	-8.67854		-4.11663	-7.87354	-7.15221		-4.26461	-7.02	-7.95095			-0.056538	1.12812	0.612043	-2.8292		-0.252003	0.323111	4.47565	-2.11059		-0.229113	0.047447	1.43012	-0.561362		-0.509046	-0.380473	2.00373	-1.64003
YKR056W	YKR056W PAC cluster TRM2 tRNA modification tRNA methyltransferase activity cellular component unknown | YKR057W	1	-4.91418	-9.66189	-6.4921		-3.07405	-8.82903	-9.38687		-4.17929	-4.8796	-8.68986		-4.48499	-7.9575	-6.6715		-4.52345	-7.19523	-7.97906			-0.340394	1.49973	0.492464	-3.23516		-0.084952	0.649939	4.69734	-2.2827		-0.59873	-0.169539	1.10566	-0.778127		-0.890755	-0.500024	1.57591	-2.37771
YGR054W	YGR054W PAC cluster YGR054W translational initiation translation initiation factor activcytosolic small ribosomal subunit ( | YGR055W	1	-5.6813	-9.88041	-7.20868		-4.30915	-9.83506	-10.616		-4.51403	-5.37715	-9.37452		-5.234	-7.55157	-7.58548		-5.45842	-8.32733	-8.25251			-0.446605	0.925548	-0.401254	-3.85392		-0.197735	0.969537	4.30553	-2.36357		-0.375002	0.072298	1.95384	-0.751795		-0.72846	-0.505578	0.824618	-1.77229
YPL126W	YPL126W ... NAN1 processing of 20S pre-rRNA snoRNA binding small nucleolar ribonucleoprotein c | YPL127C	1	-5.34038	-9.48486	-6.66227		-3.73939	-9.41273	-10.092		-4.17265	-4.76542	-8.88903		-4.93617	-7.40846	-7.26689		-4.92544	-7.48519	-7.77196			-0.323786	1.2772	-0.251659	-3.75355		-0.222178	0.945551	4.49726	-2.44893		-0.416284	-0.0120745	1.66012	-1.02091		-0.98819	-0.573246	1.01148	-2.09788
YGR264C	YGR264C PAC cluster MES1 methionyl-tRNA aminoacylation methionine-tRNA ligase activity cytoplasm* | YGR265W	1	-5.93592	-10.6192	-7.64588		-4.47483	-9.92168	-10.823		-4.67925	-5.3017	-10.0709		-5.76391	-8.82401	-7.90447		-5.59739	-7.74847	-8.85232			-0.501116	0.959974	0.196451	-3.6782		-0.0377465	1.21892	5.2798	-2.4628		-0.252088	-0.0800755	1.54315	-0.51067		-0.87731	-0.538783	1.99347	-2.08375
YPL012W	YPL012W ... RRP12 processing of 20S pre-rRNA* molecular function unknown nucleus* | YPL013C	1	-5.17501	-10.2833	-6.89787		-3.6773	-9.70496	-9.99841		-4.42197	-5.18005	-9.5777		-4.86106	-7.67863	-6.80184		-4.98246	-7.9119	-7.75265			-0.348971	1.14874	0.229385	-3.44952		-0.0915375	0.661503	5.01173	-2.77137		-0.502556	-0.188606	2.10214	-0.40653		-1.02256	-0.830018	1.34886	-1.87735
YMR131C	YMR131C PAC cluster RRB1 ribosome biogenesis molecular function unknown nucleolus | YMR132C	1	-5.51982	-10.4099	-7.66401		-4.39387	-10.3382	-10.3272		-4.34363	-5.06462	-9.55929		-4.98224	-8.66476	-8.04295		-5.47225	-8.65484	-9.33176			-0.356834	0.769124	-0.285195	-3.01998		-0.209864	0.966326	5.13539	-2.10514		-0.367135	0.170448	1.37798	-0.746076		-0.701782	-0.654204	1.05325	-2.36953
YMR296C	YMR296C ... LCB1 sphingolipid biosynthesis serine C-palmitoyltransferase activmembrane fraction* | YMR297W	1	-4.76766	-9.82835	-6.29139		-3.3534	-9.3794	-10.026		-4.36089	-4.96001	-9.21612		-4.55577	-8.34727	-7.28306		-4.7133	-7.68614	-8.56356			-0.308153	1.10612	0.140799	-4.04271		-0.123545	0.283226	4.7448	-3.04827		-0.252566	-0.040673	1.22851	-1.24423		-0.715848	-0.661486	1.42636	-2.98802
YPR034W	YPR034W PAC cluster ARP7 chromatin remodeling general RNA polymerase II transcripnucleus* | YPR035W	1	-4.50793	-8.76641	-6.02782		-3.55438	-8.14027	-8.7645		-3.89725	-4.58021	-7.56948		-4.40627	-7.58111	-6.54434		-4.66158	-6.81129	-6.97579			0.101048	1.0546	0.727182	-2.63563		-0.213947	0.396732	3.97225	-1.7556		-0.453272	-0.351616	0.73202	-0.969787		-0.579106	-0.73276	1.37601	-1.52707
YLR083C	YLR083C PAC cluster EMP70 transport transporter activity membrane fraction* | YLR084C	1	-5.90189	-9.92813	-7.60742		-4.45326	-9.65513	-10.473		-4.69024	-5.46448	-9.78981		-5.89362	-8.33826	-7.97877		-5.55412	-8.2552	-8.75837			-0.417992	1.03063	-0.144989	-3.2836		0.609877	1.82152	5.07353	-1.57252		-0.310108	-0.301842	1.27976	-0.68146		-0.749955	-0.402184	0.922976	-1.90091
YLR197W	YLR197W ÔøΩ PAC cluster NOP56 (SIK1) RNA catabolism exoribonuclease II activity mitochondrion* | Essential evolutionarily-conserved nucleolar protein component of the box C/D snoRNP complexes that direct 2'-O-methylation of pre-rRNA during its maturation; overexpression causes spindle orientation defectsYLR198C	1	-6.50493	-11.3356	-7.77003		-5.70072	-10.6397	-11.283		-5.13538	-5.99082	-10.6065		-5.5624	-8.39396	-7.56491		-6.40822	-9.09275	-8.90699			-0.225789	0.578419	0.470165	-3.73877		0.882592	2.25213	6.2274	-1.9539		-0.628648	0.313874	2.31302	-0.423521		-0.780141	-0.683434	1.46273	-1.9171
YLR196W	YLR196W PAC cluster PWP1 rRNA processing molecular function unknown cytoplasm* | YLR197W	1	-5.74771	-10.2014	-7.43001		-4.56758	-9.83143	-10.3358		-5.11261	-5.70093	-9.89135		-5.25765	-8.44807	-7.76293		-5.46163	-8.46948	-8.41093			-0.221927	0.958203	0.147989	-3.12769		1.03417	1.66927	5.53458	-1.42718		-0.446136	0.0439215	1.30714	-0.77906		-1.02533	-0.739252	0.706542	-2.00626
YLR293C	YLR293C PAC cluster GSP1 rRNA processing* GTPase activity cytoplasm* | YLR295C	1	-6.0353	-11.0536	-8.04265		-4.92238	-10.6547	-11.8867		-5.52517	-6.18802	-10.6932		-5.56097	-8.84525	-8.25348		-5.81264	-9.22476	-8.74363			-0.432433	0.680482	-0.0335815	-4.27645		0.999086	1.50921	5.86466	-1.65146		-0.373195	0.101138	1.83515	-0.584018		-0.759786	-0.537123	1.06905	-1.46076
YBR082C	YBR082C ... UBC4 response to stress* ubiquitin conjugating enzyme activiproteasome complex (sensu Eukaryota | YBR083W	1	-5.59418	-9.21107	-6.48277		-3.75735	-9.31786	-9.55048		-5.0187	-5.7149	-8.52415		-4.40614	-7.06871	-6.57609		-5.96173	-8.18537	-7.76871			-0.107501	1.72933	-0.214284	-3.17521		0.065863	0.64135	3.56204	-1.97551		-0.389432	0.798616	1.75293	-0.482754		-0.239233	-0.606783	0.786466	-1.52517
YPL239W	YPL239W ... YAR1 response to osmotic stress* molecular function unknown cytoplasm | YPL240C	1	-4.65287	-7.6332	-5.47303		-3.05479	-8.19013	-8.34896		-4.08145	-4.77815	-7.93733		-3.53311	-5.81068	-5.39251		-4.37713	-6.52791	-6.07374			-0.123708	1.47437	-0.680631	-2.99964		0.0479705	0.619393	2.90302	-2.41633		-0.570176	0.549585	1.25235	-0.489656		-0.574071	-0.298335	0.531224	-1.17478
YNL154C	YNL154C ... YCK2 protein amino acid phosphoryla casein kinase I activity plasma membrane* | YNL155W	1	-4.7345	-8.62726	-5.95957		-3.30614	-9.12233	-9.204		-3.84571	-4.74173	-8.0041		-4.42359	-6.71737	-5.93302		-4.54251	-6.03105	-6.53238			-0.212821	1.21554	-0.707885	-3.45725		-0.119074	0.769717	3.76646	-2.16361		0.861914	1.17283	2.7718	0.888464		-0.49446	-0.30247	2.10175	-1.06727
YNL061W	YNL061W PAC cluster NOP2 rRNA processing S-adenosylmethionine-dependent methnucleolus | YNL062C	1	-4.96777	-7.85623	-6.14004		-4.14177	-8.19276	-10.0811		-4.3576	-4.61914	-8.56649		-4.4146	-5.82427	-5.67294		-4.87519	-6.82292	-6.461			-0.148848	0.677144	-0.485387	-4.08989		-0.0091755	0.600988	3.22791	-2.43563		0.510176	1.06334	2.54213	0.977267		-0.879594	-0.787022	0.153716	-1.20056
YNL238W	YNL238W ... KEX2 peptide pheromone maturation serine-type endopeptidase activity Golgi trans face | YNL239W	1	-4.2402	-7.20812	-4.87347		-3.09443	-7.69564	-8.71608		-3.67676	-4.21956	-7.42153		-3.54627	-5.23362	-4.92003		-3.95984	-5.9517	-5.96858			-0.254076	0.891694	-0.741595	-4.09669		-0.172648	0.390788	2.81591	-2.72071		0.471882	1.16581	2.44638	0.425327		-0.502722	-0.222367	0.753701	-1.59783
YNR053C	YNR053C PAC cluster NOG2 ribosome assembly* GTPase activity nucleus* | YNR054C	1	-5.213	-8.46163	-5.65295		-4.0802	-8.41965	-9.26842		-3.66442	-4.17281	-7.81252		-4.65248	-6.33059	-5.92873		-5.13431	-6.8229	-6.77004			-0.367007	0.765788	-0.325031	-3.98248		-0.426911	1.12166	3.8619	-2.58648		0.420023	0.980536	2.55106	0.144235		-0.966584	-0.8879	0.672141	-2.08367
YNL062C	YNL062C PAC cluster GCD10 translational initiation* tRNA methyltransferase activity nucleus | YNL063W	1	-5.51166	-9.29674	-6.43129		-4.23202	-8.38127	-9.09698		-4.68258	-5.44318	-8.33256		-5.21906	-7.91193	-6.92785		-5.28495	-7.44055	-7.29088			-0.230923	1.04872	0.684554	-2.89661		-0.277923	0.551158	3.57564	-2.17919		0.781817	1.07442	2.16663	0.285264		-0.724377	-0.497657	1.13181	-1.58396
YNL132W	YNL132W PAC cluster KRE33 biological process unknown molecular function unknown nucleolus | YNL133C	1	-5.81213	-9.74196	-7.03567		-4.41031	-10.2525	-10.7676		-4.87435	-5.65893	-9.13248		-5.50159	-7.29046	-6.65848		-5.21098	-7.35816	-6.80308			-0.190527	1.21129	-0.701101	-3.92248		-0.0523675	0.885418	4.03066	-2.14917		0.633428	0.943974	3.08493	1.01063		-1.12151	-0.520362	1.26229	-0.888919
YNL248C	YNL248C PAC cluster RPA49 transcription from RNA polymer DNA-directed RNA polymerase activitDNA-directed RNA polymerase I compl | YNL249C	1	-6.0256	-9.74995	-7.02764		-5.08499	-9.56836	-10.4153		-5.12724	-5.94349	-9.15785		-5.75271	-7.51587	-7.14895		-5.79717	-8.21675	-8.07163			-0.344874	0.595735	-0.163288	-3.73252		-0.063783	0.834581	3.74267	-2.19399		0.717543	0.990438	2.95162	0.596233		-0.899053	-0.670619	0.63414	-1.94304
YNR038W	YNR038W ... DBP6 35S primary transcript process ATP-dependent RNA helicase activitynucleolus* | YNR039C	1	-4.78345	-8.63639	-5.97527		-3.62316	-8.47191	-8.96834		-3.94695	-5.08522	-8.23927		-4.50266	-6.8378	-5.91995		-4.39152	-6.84508	-6.36074			-0.205283	0.955009	-0.0408045	-3.19835		-0.133726	0.702774	3.41745	-2.39772		0.598297	0.879088	2.39689	0.653613		-0.874558	-0.482632	0.916752	-1.26003
YNL313C	YNL313C PAC cluster YNL313C karyogamy molecular function unknown cytoplasm* | YNL314W	1	-5.01138	-9.57586	-6.69733		-3.92618	-9.20762	-9.69033		-4.60686	-5.45713	-9.04085		-5.50713	-7.513	-7.03645		-4.82673	-7.55348	-7.20801			-0.18893	0.896263	0.179312	-3.18193		-0.0986715	0.305847	4.02006	-2.44219		0.584495	0.088737	2.64735	0.245376		-0.95583	-0.771185	1.06655	-1.46651
YNL247W	YNL247W PAC cluster YNL247W cysteine metabolism* cysteine-tRNA ligase activity cytoplasm | YNL248C	1	-5.59004	-10.5232	-7.67736		-4.28053	-10.3053	-10.2255		-4.6715	-6.01095	-9.65846		-5.2607	-8.70173	-7.96633		-5.22937	-8.10753	-8.46638			-0.077968	1.23154	0.139937	-2.62606		0.0099945	0.928539	4.52228	-1.97111		0.738037	1.06737	2.55955	0.449067		-0.533416	-0.172748	1.88229	-1.32243
YNR027W	YNR027W ... BUD17 bud site selection molecular function unknown cytoplasm* | YNR028W	1	-4.44143	-6.93466	-5.06299		-3.38838	-7.31393	-7.43704		-4.02389	-4.1003	-7.37563		-4.10412	-5.86552	-5.27224		-4.64241	-5.93816	-6.03507			0.01972	1.07277	-0.359546	-2.35433		0.157638	0.575186	2.992	-2.155		0.648333	0.985649	1.71747	0.439083		-0.451636	-0.652613	0.544865	-1.42371
YOR310C	YOR310C PAC cluster NOP58 rRNA modification* molecular function unknown small nucleolar ribonucleoprotein c | YOR311C	1	-7.38514	-11.1781	-7.54149		-6.14261	-10.4328	-11.4113		-5.47164	-6.19081	-10.2832		-6.26885	-8.79185	-8.18628		-7.14212	-9.58761	-9.75779			-0.357843	0.884683	0.387387	-4.22761		-0.185179	1.72831	4.80209	-2.9269		-0.526504	0.589781	1.85972	-1.17129		0.090169	0.333182	1.68064	-2.12613
YGR158C	YGR158C PAC cluster MTR3 35S primary transcript process 3'-5'-exoribonuclease activity nuclear exosome (RNase complex)* | YGR159C	1	-4.63208	-7.83189	-5.86393		-3.75787	-7.97293	-8.09604		-3.65344	-4.49816	-7.1388		-4.10165	-5.66804	-5.35239		-3.79148	-5.37558	-5.43902			-0.274539	0.599678	-0.415579	-2.50665		-0.360386	0.618263	2.97334	-1.63526		-0.668019	-0.137584	1.49583	-0.156484		-0.821973	0.018627	1.63434	-0.397066
YOR206W	YOR206W PAC cluster NOC2 ribosome assembly* molecular function unknown nucleus* | YOR207C	1	-5.44985	-9.59762	-6.95986		-4.48062	-9.8923	-10.4035		-4.18484	-5.25339	-9.07609		-4.988	-7.46083	-6.68108		-5.28338	-7.69841	-7.51387			-0.149372	0.819863	-0.444048	-3.59305		-0.208066	1.05695	4.13616	-2.3243		-0.718035	-0.256178	1.41876	-0.439261		0.0644675	0.230942	1.96367	-0.48955
YLR397C	YLR397C PAC cluster AFG2 response to drug ATPase activity intracellular | YLR398C	1	-4.97253	-7.85777	-5.95207		-3.56668	-8.44213	-8.92663		-4.67102	-5.1567	-8.53631		-4.73973	-6.98485	-6.18638		-5.20912	-6.71188	-6.60023			-0.203592	1.20226	-0.787954	-3.17815		0.982666	1.28417	3.68374	-1.60156		-0.334462	-0.101661	0.538462	-0.568763		-0.71912	-0.955708	0.426772	-1.36727
YBR249C	YBR249C PAC cluster ARO4 aromatic amino acid family bio 3-deoxy-7-phosphoheptulonate synthacytoplasm* | YBR250W	1	-4.42984	-9.82507	-7.02769		-3.19045	-8.74442	-10.7036		-3.9652	-4.91429	-9.36901		-4.53499	-8.44021	-8.11455		-4.81667	-7.75791	-8.28966			-0.673787	0.5656	0.406858	-4.34972		0.0434845	0.508125	4.95427	-2.29784		0.535215	0.430057	1.92007	-0.551639		-0.709653	-1.09649	1.3575	-1.97162
YCR017C	YCR017C ... CWH43 cell wall organization and bio molecular function unknown bud neck* | YCR018C	1	-3.30337	-7.78326	-6.19499		-2.41823	-8.14429	-8.99554		-2.39379	-3.24666	-6.85312		-3.22426	-5.70995	-5.44174		-3.4676	-6.65984	-6.75393			0.247088	1.13223	-0.113945	-2.55347		-0.268524	0.641053	4.26808	-0.926661		0.0739535	0.153057	2.14726	0.827203		-0.340075	-0.504307	0.783344	-0.899021
YBR031W	YBR031W RP cluster RPL4A protein biosynthesis structural constituent of ribosome cytosolic large ribosomal subunit ( | YBR032W	1	-5.72417	-11.4404	-8.84569		-4.10807	-10.0331	-11.6327		-4.45176	-5.38546	-9.75893		-5.11446	-8.74803	-8.15801		-5.60251	-9.61713	-9.07873			-0.549772	1.06632	0.857537	-3.33676		-0.31897	0.953438	5.73593	-1.23222		-0.377798	0.231906	2.31454	0.309875		-0.774509	-0.652849	1.04873	-1.00755
YGL105W	YGL105W ... ARC1 tRNA-nucleus export* tRNA binding cytoplasm* | YGL106W	1	-4.65895	-9.6258	-8.29479		-3.4605	-9.49801	-10.9278		-4.25718	-5.14023	-9.32518		-4.41174	-7.64118	-7.68006		-4.49186	-7.36373	-8.141			-0.338436	0.860016	-0.210639	-2.9714		-0.224123	0.177648	4.26145	-1.25451		-0.197459	0.049748	1.78716	0.41727		-0.617131	-0.450041	1.64494	-0.463338
YGL195W	YGL195W ... GCN1 regulation of translational el molecular function unknown mitochondrion* | YGL196W	1	-4.15881	-10.6048	-8.34377		-3.26789	-10.4356	-11.2996		-3.98514	-4.79299	-9.37153		-3.87914	-8.32497	-7.8649		-4.49172	-8.62589	-8.69634			-0.125659	0.765261	0.0435315	-3.08148		-0.0374425	0.13623	5.77438	-1.06521		-0.203796	0.075879	2.07605	0.27507		-0.277178	-0.610084	1.70175	-0.62975
YML106W	YML106W PAC cluster URA5 pyrimidine base biosynthesis orotate phosphoribosyltransferase acytoplasm* | YML107C	1	-5.21777	-10.0476	-7.61427		-4.3158	-9.86476	-10.5439		-4.30317	-4.86087	-9.28891		-4.8191	-7.241	-6.97782		-5.03145	-7.76956	-8.02611			-0.373761	0.528211	-0.190939	-3.30341		-0.297002	0.617603	4.88971	-1.97164		-0.484767	-0.0860965	2.32182	0.151681		-0.833469	-0.647147	1.44455	-1.2453
YOR063W	YOR063W PAC cluster RPL3 protein biosynthesis* structural constituent of ribosome cytosolic large ribosomal subunit ( | YOR064C	1	-5.55396	-11.2565	-8.24848		-4.69299	-11.2234	-12.7403		-4.1362	-5.00001	-9.41914		-5.25462	-8.40079	-7.98631		-5.28851	-8.78827	-8.34857			-0.349948	0.511026	-0.316808	-4.84179		-0.230626	1.18714	6.02588	-1.40129		-0.375771	-0.0764265	2.47996	-0.113608		-0.495217	-0.229761	1.97303	-0.595313
YHR005C	YHR005C ... GPA1 signal transduction during con GTPase activity plasma membrane* | YHR005C-A	1	-3.56367	-8.50888	-6.836		-2.00647	-8.05783	-9.19165		-3.23793	-4.1937	-8.10511		-3.12326	-6.55394	-6.29557		-3.76075	-7.5889	-7.81387			-0.194372	1.36282	0.256686	-2.55002		-0.330301	-0.0045645	3.98488	-1.59941		-0.600572	-0.160162	1.35437	-0.060135		0.218393	0.021307	1.13837	-0.759471
YOL021C	YOL021C ... DIS3 35S primary transcript process 3'-5'-exoribonuclease activity mitochondrion* | YOL022C	1	-4.29345	-9.27414	-6.95221		-2.93222	-9.19502	-9.8509		-4.03344	-4.4928	-8.26982		-3.78866	-7.64156	-7.09214		-4.287	-7.12374	-7.92641			-0.062653	1.29858	0.016468	-2.96134		-0.112003	0.148007	4.66933	-1.42961		-0.339112	0.165677	1.29347	-0.479044		0.264224	0.270673	2.41462	-0.709983
YOL061W	YOL061W ... PRS5 histidine biosynthesis* ribose-phosphate diphosphokinase accytoplasm | YOL062C	1	-4.52034	-9.12073	-6.92968		-3.372	-9.49342	-10.3141		-4.16175	-4.78573	-9.14013		-3.94194	-6.93306	-6.91788		-4.74299	-7.50019	-7.75424			-0.215984	0.93235	-0.588678	-3.60044		-0.187576	0.171013	4.14742	-2.39802		-0.215336	0.363067	1.97233	-0.203529		0.313696	0.091042	1.93424	-0.510862
YNL209W	YNL209W RP cluster SSB2 protein biosynthesis ATPase activity* cytoplasm* | YNL210W	1	-5.02336	-10.3663	-7.72534		-4.05694	-10.3909	-11.7913		-4.35308	-4.85642	-9.62777		-4.41521	-7.78612	-7.31376		-5.09922	-9.02178	-8.35244			-0.379058	0.587357	-0.403608	-4.44501		-0.299659	0.370615	5.21025	-2.20209		0.66671	1.27485	3.24691	1.07829		-0.711377	-0.787244	0.633171	-1.33848
YNL221C	YNL221C ... POP1 rRNA processing* ribonuclease P activity* ribonuclease MRP complex* | YNL222W	1	-3.83869	-7.99461	-5.75522		-2.44568	-8.10262	-8.89378		-3.03463	-3.80295	-7.50408		-3.59063	-6.43622	-5.8977		-3.47971	-6.47332	-6.08499			-0.0920375	1.30097	-0.200038	-3.2306		-0.190973	0.613079	4.00069	-1.93983		0.685171	0.93323	2.24357	0.542691		-0.724831	-0.365849	0.796459	-1.0546
YNL163C	YNL163C PAC cluster RIA1 ribosomal large subunit biogen GTPase activity cytoplasm | YNL164C	1	-3.69295	-8.94703	-6.60727		-2.44497	-8.94648	-9.37839		-3.50458	-4.1222	-8.00486		-3.48628	-7.28146	-6.38554		-3.71131	-6.66206	-7.17773			-0.150992	1.09698	-0.150434	-2.9221		-0.14079	0.047582	4.68404	-1.53838		0.665245	0.871917	2.33082	0.886983		-0.570376	-0.588737	1.7146	-1.14084
YNR026C	YNR026C ... SEC12 ER to Golgi transport* guanyl-nucleotide exchange factor aintegral to endoplasmic reticulum m | YNR027W	1	-3.35312	-7.64644	-5.31771		-2.7694	-7.42319	-7.93032		-3.30473	-4.29694	-7.2682		-3.19888	-6.19291	-5.8228		-3.71611	-5.81107	-6.37429			-0.0933105	0.490407	0.129944	-2.70591		0.0796315	0.12802	3.42914	-1.87086		0.8294	0.983638	2.28294	0.324319		-0.171746	-0.534731	1.66362	-1.22832
YNL168C	YNL168C ... FMP41 biological process unknown molecular function unknown mitochondrion | YNL169C	1	-2.91423	-7.33843	-6.0067		-2.03122	-7.29045	-7.73498		-2.40177	-3.46832	-6.85882		-2.63516	-6.1703	-5.78193		-2.88814	-6.05905	-6.28608			0.0229905	0.906	0.0709695	-1.70529		-0.239339	0.273117	3.63078	-1.09145		0.484218	0.763289	1.65235	0.708993		-0.0512445	-0.0251535	1.22814	-0.33062
YNL287W	YNL287W ... SEC21 ER to Golgi transport* molecular function unknown COPI vesicle coat | YNL288W	1	-3.44169	-8.23521	-7.23165		-2.55355	-8.34984	-9.68501		-3.39894	-4.19378	-8.12148		-3.26855	-6.87677	-6.75427		-3.45542	-6.59806	-6.51352			0.003462	0.891606	-0.111168	-2.4499		-0.246491	-0.203742	3.79493	-1.13632		0.863776	1.03692	2.22222	1.34116		-0.418154	-0.431878	1.21899	0.299975
YNR021W	YNR021W ... YNR021W biological process unknown molecular function unknown endoplasmic reticulum | YNR022C	1	-4.80656	-10.0039	-7.86742		-3.9021	-9.51264	-10.4632		-4.19967	-5.36119	-8.68787		-4.83161	-8.30265	-7.64949		-4.53185	-7.5198	-7.91894			-0.119853	0.784612	0.371414	-2.71565		-0.417052	0.189839	4.22566	-1.2375		0.859232	0.834182	2.56048	1.07717		-0.490237	-0.215521	1.99386	-0.541758
YNL298W	YNL298W ... CLA4 protein amino acid phosphoryla protein serine/threonine kinase actactin cap | YNL299W	1	-3.62254	-8.61026	-6.10315		-3.31618	-8.58135	-8.87112		-3.14246	-3.88815	-8.20758		-3.90071	-6.61139	-6.1954		-3.57025	-5.82219	-6.99516			0.135807	0.442165	0.164719	-2.63217		0.0884665	0.568553	4.81058	-2.01596		0.224828	-0.053335	2.2237	0.132578		-0.343259	-0.290965	2.44481	-1.23527
YIL118W	YIL118W ... RHO3 actin filament organization* GTPase activity* intracellular | YIL119C	1	-5.77633	-7.79007	-5.71399		-4.62949	-8.0266	-8.59269		-4.49331	-5.15254	-7.73631		-5.11045	-6.46735	-6.67608		-5.32486	-6.53402	-6.48215			0.116205	1.26304	-0.120324	-2.7625		0.098328	1.38135	2.73587	-1.924		-0.033562	0.632316	1.28916	-0.995662		-0.581183	-0.129717	0.674875	-1.34934
YJL069C	YJL069C PAC cluster UTP18 35S primary transcript process molecular function unknown nucleolus* | YJL070C	1	-6.34105	-7.69451	-5.46697		-4.03797	-7.62949	-7.84883		-5.28121	-5.5215	-8.31358		-4.99331	-6.40814	-5.50667		-5.39647	-6.15159	-5.46448			-0.440225	1.86286	-0.375213	-2.82209		-0.122027	0.937816	2.05098	-2.96864		-0.582238	0.765503	0.704129	-0.621941		-0.939833	0.0047555	0.603085	-0.93734
YER127W	YER127W PAC cluster LCP5 rRNA modification* RNA binding small nucleolar ribonucleoprotein c | YER128W	1	-6.96123	-7.94559	-5.72496		-4.56461	-8.16523	-8.19743		-6.14197	-6.01678	-8.32306		-5.7411	-6.25512	-5.9318		-6.65214	-6.84342	-7.12372			-0.249603	2.14702	-0.469243	-2.72207		-0.002239	0.817026	1.92656	-2.60034		-0.459877	0.760255	1.23059	-0.666718		-0.577353	-0.268264	0.524814	-1.97611
YKL120W	YKL120W ... OAC1 sulfate transport* oxaloacetate carrier activity* mitochondrial inner membrane | YKL121W	1	-5.92913	-7.87584	-5.64524		-4.33462	-7.51916	-8.22317		-5.64957	-5.53926	-8.003		-5.33613	-6.61905	-5.86497		-6.38734	-6.89934	-6.37219			-0.217382	1.37714	0.139289	-2.79531		0.313941	0.593503	2.65051	-2.04382		-0.24966	0.343349	1.00713	-0.46939		-0.198505	-0.656707	0.777988	-0.925452
YML043C	YML043C PAC cluster RRN11 transcription from RNA polymer RNA polymerase I transcription factRNA polymerase I transcription fact | YML046W	1	-6.59276	-8.03881	-5.39036		-5.5436	-8.18976	-8.08876		-5.30628	-5.64639	-7.54319		-5.73799	-6.61091	-6.1149		-6.30722	-6.95341	-6.44766			-0.111014	0.938151	-0.261964	-2.80942		-0.067099	1.21938	2.32532	-2.21993		-0.403659	0.451115	1.02424	-1.12821		-0.715917	-0.430378	0.369485	-1.77322
YHR070W	YHR070W ... TRM5 tRNA methylation tRNA (guanine) methyltransferase accytoplasm* | YHR071C-A	1	-5.39964	-7.80664	-6.22286		-4.04305	-7.5918	-7.99472		-3.7855	-4.69165	-7.74216		-4.99984	-6.40713	-5.94931		-4.99754	-6.41509	-7.06112			-0.289955	1.06664	-0.0751185	-2.06182		-0.444184	1.16995	2.67081	-1.96348		-0.785812	-0.386009	0.613699	-0.512257		-1.01088	-0.608778	0.380665	-1.84914
YKL078W	YKL078W PAC cluster DHR2 ribosome biogenesis RNA helicase activity nucleolus | YKL079W	1	-6.48245	-9.02497	-6.98122		-5.49265	-8.88524	-8.78424		-5.37237	-6.20483	-8.9108		-5.91776	-7.75382	-6.77444		-5.98007	-7.07895	-7.54092			-0.498037	0.491766	-0.358304	-2.30106		-0.117138	0.992945	2.703	-2.04672		-0.822821	-0.258133	0.448323	-0.616047		-1.29781	-0.79543	0.648208	-1.85752
YJL025W	YJL025W ... RRN7 transcription from RNA polymer RNA polymerase I transcription factRNA polymerase I transcription fact | YJL026W	1	-5.32248	-7.4077	-5.53528		-3.91695	-7.42691	-7.43742		-4.17431	-4.55218	-7.46238		-4.46733	-6.27756	-5.2227		-4.76577	-5.9935	-5.63377			-0.0827095	1.32283	-0.101917	-1.98485		0.0862545	1.23443	2.94177	-1.84084		-0.602039	0.253117	0.528099	-0.289464		-0.695268	-0.138556	0.718932	-0.793763
YKL024C	YKL024C ... URA6 nucleobase, nucleoside, nucleo uridine kinase activity cytoplasm* | YKL025C	1	-6.45393	-8.98936	-7.50699		-4.3636	-8.93998	-9.00152		-5.17112	-5.30681	-9.00355		-5.20786	-8.07933	-7.98693		-5.73615	-7.76235	-8.02859			-0.242406	1.84793	-0.193027	-1.73693		-0.341366	0.94144	3.34118	-1.83793		-0.549261	0.696812	0.360774	-1.0292		-1.06564	-0.347861	0.161369	-1.58723
YML056C	YML056C PAC cluster IMD4 biological process unknown IMP dehydrogenase activity cytoplasm | YML057W	1	-10.0525	-12.2125	-9.77802		-7.99603	-12.2837	-12.8102		-7.68029	-8.03076	-12.0219		-8.24621	-11.465	-9.79093		-9.43652	-10.6557	-10.9147			0.092038	2.14846	0.020807	-2.94018		-0.030628	2.34154	4.15112	-2.2745		-0.296036	1.5102	0.451448	-0.308947		-0.971132	-0.355202	0.585654	-2.10782
YOL124C	YOL124C PAC cluster TRM11 tRNA methylation RNA binding* cytoplasm | YOL125W	1	-6.63031	-8.59785	-6.44022		-5.79362	-8.4307	-8.45281		-4.91174	-5.68616	-8.05341		-5.75035	-7.48237	-7.00883		-6.53871	-7.73072	-8.04249			-0.306009	0.530679	-0.13885	-2.3186		-0.266418	1.45215	2.64527	-1.87961		-0.643723	0.236237	0.471757	-1.21233		0.15575	0.247347	1.02289	-1.44652
YLL011W	YLL011W PAC cluster SOF1 rRNA modification* snoRNA binding small nucleolar ribonucleoprotein c | YLL012W	1	-4.9174	-7.5257	-5.5036		-4.1566	-7.73434	-7.50333		-4.28761	-4.9846	-8.22232		-4.65635	-5.74354	-5.46159		-4.68898	-5.92951	-5.92586			-0.393587	0.36721	-0.602232	-2.39332		0.816538	1.44632	3.35764	-1.90218		-0.432883	-0.171835	1.34928	-0.390876		-0.875013	-0.646595	0.721173	-1.29728
YLR008C	YLR008C ... PAM18 mitochondrial matrix protein i unfolded protein binding* mitochondrial inner membrane preseq | YLR009W	1	-5.82228	-8.50332	-6.64548		-4.4252	-8.31173	-8.41082		-4.00443	-4.80683	-8.49748		-5.28234	-6.6846	-6.65865		-5.97008	-7.33279	-8.24284			-0.29351	1.10357	-0.101917	-2.05885		0.475057	2.2929	4.17154	-1.37694		-0.638836	-0.098902	1.17988	-0.652011		-0.219589	-0.367395	0.950938	-1.81695
YLR186W	YLR186W PAC cluster EMG1 35S primary transcript process snoRNA binding cytoplasm* | YLR187W	1	-6.39237	-9.42394	-7.04001		-4.81065	-9.01746	-9.29893		-5.0947	-5.5023	-9.12396		-5.52434	-7.66686	-7.4104		-5.81437	-8.24736	-7.42528			-0.39417	1.18755	0.012305	-2.65309		0.886378	2.18404	4.80802	-1.19757		-0.517441	0.350582	1.23964	-0.887837		-0.955477	-0.377483	0.2211	-1.34075
YML023C	YML023C ... NSE5 DNA repair molecular function unknown nucleus | YML024W	1	-3.97956	-6.78154	-5.57928		-2.81029	-7.44709	-7.65444		-3.44226	-4.07159	-6.74628		-3.57947	-5.13935	-5.18879		-3.79584	-5.32793	-5.2758			-0.269331	0.899934	-0.934881	-2.3445		-0.152051	0.38525	2.5579	-1.31906		-0.572136	-0.172052	1.07006	-0.181646		-0.748438	-0.564714	0.705175	-0.444959
YPR125W	YPR125W ÔøΩ YLH47 biological process unknown molecular function unknown | Mitochondrial inner membrane protein exposed to the mitochondrial matrix, associates with mitochondrial ribosomes, NOT required for respiratory growth; homolog of human Letm1, a protein implicated in Wolf-Hirschhorn syndromeYPR126C	1	-4.04738	-7.61846	-5.70687		-3.24522	-7.25603	-7.9721		-3.56507	-4.35366	-6.86305		-3.49166	-6.58647	-6.09925		-4.41443	-6.59891	-7.29782			-0.117139	0.685017	0.245289	-2.38237		-0.39757	0.084739	2.86724	-1.55375		-0.58238	-0.0266625	0.449614	-0.974762		-0.114388	-0.481441	0.905169	-1.70534
YKL027W	YKL027W ... YKL027W biological process unknown molecular function unknown mitochondrion | YKL028W	1	-4.41486	-6.96979	-5.31563		-2.22085	-6.37586	-7.37542		-3.68766	-3.57848	-6.93093		-3.04723	-4.98418	-4.58595		-4.24611	-5.9366	-5.9684			-0.464481	1.72952	0.129454	-2.52428		-0.0362185	0.690982	3.35509	-1.65152		-0.639705	0.727921	1.34591	0.089971		-0.699032	-0.530281	0.334157	-1.35181
YPL208W	YPL208W ÔøΩ RKM1 biological process unknown molecular function unknown | SET-domain lysine-N-methyltransferase, catalyzes the formation of dimethyllysine residues on the large ribsomal subunit protein L23a (RPL23A and RPL23B)YPL209C	1	-4.29067	-7.83899	-5.86485		-3.28978	-8.08365	-8.15253		-4.05261	-4.77297	-7.49219		-4.23939	-6.87622	-6.39907		-3.82281	-5.5914	-6.55112			0.105654	1.10654	-0.139005	-2.18203		-0.243823	-0.005761	2.8222	-1.87116		-0.373201	-0.32192	0.589569	-0.907428		-0.331871	0.135981	1.91571	-1.01815
YML108W	YML108W ... YML108W biological process unknown molecular function unknown cytoplasm* | YML109W	1	-4.62112	-7.37527	-5.24301		-2.92423	-6.64745	-6.74161		-4.42506	-4.63436	-6.95436		-3.74707	-6.21983	-5.6407		-4.32109	-5.88832	-6.40023			-0.352877	1.34402	0.374945	-1.85149		0.196023	0.392089	2.93693	-1.51533		-0.367995	0.506055	0.787443	-0.765692		-0.479475	-0.179446	1.00748	-1.6367
YGR099W	YGR099W ... TEL2 telomerase-dependent telomere telomeric DNA binding nuclear telomere cap complex | YGR100W	1	-3.52887	-6.09178	-4.00575		-2.60628	-6.57432	-6.84953		-3.09946	-3.99072	-6.75936		-3.46542	-4.90494	-3.9		-3.00474	-4.52835	-4.45155			0.135814	1.0584	-0.346724	-2.70797		-0.16009	0.269318	1.94097	-2.9137		-0.610221	-0.546775	0.576612	-0.504471		-0.705969	-0.181842	0.85746	-1.15177
YIL019W	YIL019W PAC cluster FAF1 processing of 20S pre-rRNA molecular function unknown cytoplasm* | YIL020C	1	-4.87187	-7.1418	-4.98437		-3.06364	-7.42254	-7.75632		-3.99677	-4.10424	-7.44648		-4.40275	-5.77814	-4.42075		-4.119	-5.13835	-4.38962			-0.297171	1.51105	-0.577918	-3.06911		-0.276159	0.598942	2.7614	-2.73826		-0.852657	-0.383543	0.511001	-0.28903		-1.09274	-0.339875	0.910705	-0.497987
YKL166C	YKL166C ... TPK3 protein amino acid phosphoryla protein serine/threonine kinase actcytoplasm* | YKL167C	1	-4.79114	-6.52679	-4.97324		-3.29923	-7.22664	-7.72231		-4.63932	-5.02451	-7.06848		-3.89538	-4.86001	-4.5472		-4.43772	-6.02772	-6.05101			0.063405	1.55531	-0.636454	-2.68567		-0.016853	0.134963	1.48542	-2.1121		-0.622043	0.273711	1.04473	-0.196003		-0.331727	0.021688	0.167338	-1.4095
YPL204W	YPL204W ... HRR25 DNA repair* casein kinase activity nucleus* | YPL205C	1	-3.31999	-5.58173	-4.3287		-2.50336	-6.13679	-6.63622		-3.17513	-3.64804	-6.61767		-2.5251	-4.4669	-4.2527		-3.38606	-5.02585	-4.90844			-0.175489	0.641138	-0.730549	-2.48302		-0.120081	0.024772	1.81361	-2.40905		-0.610313	0.184574	0.504512	-0.534316		-0.245119	-0.311192	0.310758	-0.824862
YOR145C	YOR145C PAC cluster PNO1 rRNA processing* unfolded protein binding nucleus* | YOR146W	1	-4.30879	-6.01594	-4.76338		-3.06488	-5.39594	-6.12637		-3.65904	-3.97256	-6.96571		-3.84669	-5.1014	-4.72667		-4.07292	-5.21705	-5.11782			-0.444584	0.799334	0.175416	-1.80758		-0.114974	0.534777	1.92841	-2.31731		-0.335645	0.126461	0.578897	-0.298938		-0.0243085	0.211562	0.774584	-0.378756
YOR307C	YOR307C ... SLY41 ER to Golgi transport molecular function unknown endoplasmic reticulum | YOR308C	1	-3.48902	-4.83095	-3.49688		-2.89241	-4.75139	-5.98441		-2.95631	-3.5322	-5.85323		-3.42432	-3.9259	-3.7723		-3.36005	-4.09489	-4.02762			-0.058818	0.537797	0.020745	-2.54635		-0.165464	0.367246	1.13328	-2.52181		-0.228039	-0.163339	0.677015	-0.503464		0.253962	0.382935	0.990021	-0.276785
YNL067W	YNL067W PAC cluster RPL9B protein biosynthesis structural constituent of ribosome cytosolic large ribosomal subunit ( | YNL067W-A	1	-4.22867	-7.34771	-6.72475		-3.17068	-7.42124	-9.18005		-2.94394	-3.77057	-7.70743		-4.05153	-5.66733	-6.01004		-3.8949	-6.89175	-7.08705			-0.099852	0.95813	-0.173384	-2.55515		-0.425065	0.859657	3.15207	-1.40774		0.0769125	0.254051	1.75729	0.791632		-0.854602	-0.52084	-0.398649	-1.2169
YLR264C-A	YLR264C-A ... YLR264C-A biological process unknown molecular function unknown cellular component unknown | YLR264W	1	-6.78201	-10.1229	-8.563		-5.25247	-10.0865	-10.6937		-4.71427	-5.25653	-8.80822		-5.55196	-8.14233	-7.5781		-6.06281	-7.90951	-7.79601			-0.295415	1.23412	-0.259095	-2.42606		0.138983	2.20672	5.0053	-0.106234		-0.234566	0.995482	1.74596	0.75034		-1.43572	-0.716522	0.777621	-0.668727
YNL141W	YNL141W PAC cluster AAH1 adenine catabolism adenine deaminase activity cytoplasm* | YNL142W	1	-6.93035	-10.5309	-8.47113		-4.62041	-9.55415	-9.74967		-4.91519	-5.82091	-9.78757		-5.49731	-9.49702	-8.14374		-5.94952	-8.52476	-8.30749			-0.639868	1.67007	0.336894	-1.9184		-0.148252	1.86691	4.56174	-1.46469		0.362389	1.79543	1.39628	0.689778		-1.27372	-0.292895	0.732424	-1.11009
YNL123W	YNL123W ÔøΩ NMA111 biological process unknown serine-type peptidase activity | Serine protease and general molecular chaperone; involved in response to heat stress and promotion of apoptosis; may contribute to lipid homeostasis; sequence similarity to the mammalian Omi/HtrA2 family of serine proteasesYNL124W	1	-4.58468	-7.87873	-5.73692		-3.05206	-7.53228	-8.61389		-4.18538	-4.54102	-7.18567		-4.55887	-6.2326	-6.11257		-4.52044	-6.55097	-7.22757			-0.206131	1.32649	0.140317	-3.0831		-0.164225	0.235072	3.17349	-1.61297		0.76627	0.792077	2.4124	0.390623		-0.416401	-0.352164	0.911357	-1.90705
YPR159W	YPR159W ... KRE6 cell wall organization and bio glucosidase activity integral to membrane* | YPR160W	1	-3.28469	-6.76202	-4.70033		-2.38099	-6.47546	-6.40762		-2.57493	-2.67046	-6.72958		-3.13393	-5.05986	-4.28631		-3.21566	-5.63373	-5.74844			-0.039452	0.86425	0.247108	-1.74674		-0.183408	0.526353	3.90815	-2.21266		0.131511	0.282266	1.83367	0.545534		-0.101055	-0.032032	1.02723	-1.14916
YLL021W	YLL021W ... SPA2 actin filament organization* cytoskeletal regulatory protein binbud neck* | YLL022C	1	-3.45215	-7.05507	-5.10266		-2.89844	-7.64551	-8.83795		-3.1304	-3.81901	-7.10727		-3.87198	-5.47136	-4.66559		-3.11457	-4.82507	-5.07136			0.208763	0.762466	-0.381673	-3.52653		0.803891	1.12564	4.03995	-1.20072		-0.330344	-0.750178	1.25337	0.10672		-0.661416	-0.323836	1.56858	-0.630116
YLR067C	YLR067C ... PET309 protein biosynthesis* translation regulator activity integral to membrane* | YLR068W	1	-3.699	-7.19518	-4.87921		-2.83063	-7.3494	-8.07642		-2.7014	-3.48288	-7.16688		-3.1516	-4.57498	-3.91583		-4.07551	-5.88314	-5.46403			-0.117466	0.750906	-0.271691	-3.31467		0.552462	1.55007	4.26475	-1.73521		-0.700797	-0.153395	1.91939	0.262578		-0.0489335	-0.42544	1.2631	-0.63376
YLR312W-A	YLR312W-A ... MRPL15 protein biosynthesis structural constituent of ribosome mitochondrial large ribosomal subun | YLR313C	1	-4.03868	-6.52509	-5.23609		-2.81833	-6.77598	-7.7231		-2.31553	-3.57942	-6.81811		-3.54138	-4.98069	-4.72933		-4.98638	-6.42196	-6.12894			-0.284711	0.935639	-0.535598	-2.77172		0.156143	1.87929	3.10181	-1.42587		-0.639288	-0.141994	0.905115	-0.13253		0.414291	-0.533413	0.517417	-0.478556
YLR382C	YLR382C ... NAM2 Group I intron splicing* mRNA binding* mitochondrion | YLR383W	1	-3.54838	-6.46764	-5.321		-2.08516	-6.84233	-8.12614		-2.12995	-3.00253	-5.84671		-2.70398	-5.01731	-4.64544		-4.05414	-5.9433	-5.97011			-0.03117	1.43205	-0.405852	-2.83631		0.304295	1.72272	3.76941	-0.221414		-0.502058	0.342336	0.94828	0.173502		0.215575	-0.290185	0.739917	-0.43353
YDR399W	YDR399W ... HPT1 purine nucleotide biosynthesis hypoxanthine phosphoribosyltransfercytoplasm* | YDR400W	1	-5.82969	-8.88969	-6.23558		-3.35542	-7.55596	-8.811		-4.48168	-5.20686	-9.18482		-4.43536	-7.55295	-5.92334		-5.37527	-6.98745	-6.15877			0.0581595	2.53243	1.39189	-2.51727		-0.379458	0.96855	3.30338	-3.32871		-0.68745	0.706881	0.649294	-0.375213		-1.31795	-0.863529	0.584291	-1.24115
YML080W	YML080W PAC cluster DUS1 tRNA modification tRNA dihydrouridine synthase activinucleus | YML081C-A	1	-4.91284	-7.53098	-4.88846		-3.01451	-7.07115	-6.97049		-4.32638	-5.01239	-7.53211		-3.95039	-5.84646	-5.13433		-4.60536	-6.21434	-6.29618			-0.076011	1.82232	0.383813	-2.15804		-0.250034	0.336428	2.26855	-2.89368		-0.55164	0.410812	1.13287	-0.797504		-0.775183	-0.467697	0.54145	-2.1829
YMR300C	YMR300C ... ADE4 purine nucleotide biosynthesis amidophosphoribosyltransferase acticytoplasm | YMR301C	1	-3.99404	-6.44971	-4.59686		-1.7847	-5.6576	-6.71211		-3.43292	-3.94913	-7.3639		-2.71082	-5.0887	-4.70994		-3.27751	-5.55575	-5.08972			-0.713028	1.49631	0.0790765	-2.82828		-0.13407	0.427044	2.36651	-2.90111		-0.635127	0.648096	0.725882	-0.748205		-0.65447	0.062061	0.239489	-1.14733
YNL065W	YNL065W ... AQR1 drug transport* monocarboxylic acid transporter actplasma membrane | YNL066W	1	-7.34089	-8.77709	-5.82338		-6.53995	-9.27029	-9.55593		-6.16187	-5.28329	-9.1118		-5.25876	-6.87048	-6.60476		-7.24933	-7.57545	-7.43991			-0.146009	0.654937	-0.6392	-3.87856		-0.167866	1.01116	3.32594	-3.45628		0.140635	2.22276	2.04725	-0.640741		-0.367719	-0.276158	0.833923	-1.98424
YNL182C	YNL182C PAC cluster IPI3 35S primary transcript process molecular function unknown nucleus* | YNL183C	1	-6.27944	-8.98194	-6.1341		-5.10752	-9.05503	-9.08477		-5.24145	-5.77339	-8.85691		-5.96075	-6.62939	-5.77411		-6.20825	-6.67432	-6.39294			-0.245318	0.926601	-0.318406	-3.19598		0.0653075	1.10329	3.27386	-2.6575		0.549593	0.868283	2.90214	0.909586		-1.01483	-0.943644	1.29279	-1.27367
YNL124W	YNL124W PAC cluster NAF1 transport* RNA binding* nucleoplasm | YNL125C	1	-5.22966	-6.94773	-4.9948		-4.12978	-7.92043	-7.81955		-4.0783	-4.33928	-7.41662		-4.52672	-6.34792	-5.46118		-4.77263	-6.24842	-6.02259			-0.379514	0.720366	-1.35221	-3.20427		-0.01435	1.13702	2.5941	-2.43617		0.64906	1.352	1.24887	0.182682		-0.75296	-0.29593	-0.05365	-1.78075
YNL232W	YNL232W ... CSL4 35S primary transcript process 3'-5'-exoribonuclease activity nuclear exosome (RNase complex)* | YNL233W	1	-4.44583	-6.80097	-5.01772		-3.60397	-7.69647	-8.12366		-4.33601	-4.97127	-7.55209		-4.35086	-5.6048	-4.79172		-4.37538	-6.12059	-5.32013			-0.182754	0.659107	-1.07825	-3.2887		0.269714	0.379534	2.09941	-2.26466		0.600417	0.695385	1.79659	0.826421		-0.722962	-0.652513	-0.04258	-1.02538
YNL049C	YNL049C ... SFB2 ER to Golgi transport molecular function unknown COPII vesicle coat | YNL050C	1	-4.17399	-6.44111	-4.97743		-2.82957	-7.13578	-8.25488		-3.52486	-4.14374	-7.34268		-4.06723	-5.54092	-5.51348		-3.98411	-5.79914	-5.97625			0.0844975	1.42891	-0.610169	-3.19295		-0.303876	0.345247	1.9935	-2.66912		0.760216	0.866968	1.6604	0.224172		-0.436258	-0.246381	0.205713	-1.43507
YNR017W	YNR017W ÔøΩ TIM23 (MAS6) protein catabolism* proteasome activator activity nucleus* | Essential protein of the mitochondrial inner membrane, component of the mitochondrial import systemYNR018W	1	-4.89428	-6.50833	-4.80927		-3.54935	-6.42492	-7.89121		-3.52611	-4.2047	-6.57883		-4.6674	-5.27167	-4.77667		-4.89355	-5.84895	-5.36067			-0.502463	0.842465	-0.419052	-3.5844		-0.577723	0.790441	1.72591	-2.34728		0.560166	0.787048	1.79683	0.592771		-0.451628	-0.450902	0.207757	-1.00302
YOL125W	YOL125W ÔøΩ TRM13 biological process unknown molecular function unknown | 2'-O-methyltransferase responsible for modification of tRNA at position 4; exhibits no obvious similarity to other known methyltransferasesYOL126C	1	-3.85447	-6.79264	-5.63136		-3.29106	-6.93813	-7.76202		-3.18344	-3.78612	-6.88734		-3.73516	-4.52688	-4.77805		-3.84404	-6.09597	-6.26237			-0.39402	0.169396	-0.539508	-2.52468		-0.19103	0.480005	2.81549	-1.44701		-1.03192	-0.912615	1.23384	-0.178607		0.0078435	0.0182765	0.704513	-0.623167
YNR013C	YNR013C ... PHO91 phosphate transport phosphate transporter activity membrane | YNR014W	1	-3.24499	-7.26738	-5.7555		-2.79096	-7.81137	-9.18433		-3.35803	-4.00544	-8.00698		-3.48198	-6.07029	-5.83486		-4.05744	-6.27874	-6.43268			-0.130348	0.323689	-0.674341	-3.55918		0.139267	0.026236	3.4012	-2.11221		0.773433	0.536449	1.97052	0.694075		-0.242593	-1.05503	0.746045	-0.91977
YPR062W	YPR062W ... FCY1 pyrimidine salvage* cytosine deaminase activity cytoplasm* | YPR063C	1	-4.18163	-7.47305	-5.71784		-4.03873	-7.6307	-8.21421		-2.93423	-4.18681	-6.86121		-4.81773	-6.69682	-6.07077		-4.49028	-6.56666	-6.49274			-0.0157005	0.127204	-0.173352	-2.51206		-0.148924	1.09848	3.13732	-1.29229		-0.584164	-1.22026	0.192062	-0.937088		-0.457537	-0.766181	0.44885	-1.23243
YMR287C	YMR287C ÔøΩ DSS1 (MSU1) nucleotide-excision repair* delta DNA polymerase activity delta DNA polymerase complex | 3'-5' exoribonuclease, component of the mitochondrial degradosome along with the ATP-dependent RNA helicase Suv3p; the degradosome associates with the ribosome and mediates turnover of aberrant or unprocessed RNAsYMR288W	1	-2.99598	-6.6488	-4.55772		-2.12544	-6.0047	-6.43763		-1.93497	-2.6912	-5.97081		-2.55367	-4.81036	-4.96836		-3.51872	-5.78566	-6.00675			-0.031502	0.839035	0.612603	-1.91142		-0.727595	0.333418	3.23001	-2.1407		-0.510325	-0.0680175	1.32812	-0.920967		0.118544	-0.404191	0.981689	-1.33049
YPL106C	YPL106C ... SSE1 protein folding unfolded protein binding cytoplasm | YPL107W	1	-6.2409	-11.1227	-8.56241		-4.86618	-10.9229	-11.5522		-5.90385	-6.40604	-8.28722		-5.53511	-9.34274	-9.09848		-6.61942	-8.74286	-8.47711			-0.180824	1.19389	0.018988	-3.17065		0.114845	0.451898	4.8315	0.390031		-0.25731	0.448481	1.52264	-0.793376		-0.869297	-1.24781	1.51054	-0.783998
YOR342C	YOR342C ... YOR342C biological process unknown molecular function unknown cytoplasm* | YOR343C	1	-4.34332	-8.19491	-5.40329		-4.69252	-8.03671	-8.53564		-3.54986	-4.6229	-7.86428		-3.63987	-6.41428	-5.83172		-4.70481	-7.442	-7.19118			-0.174559	-0.523757	-0.016367	-3.30691		-0.0069795	0.786481	3.56502	-2.46797		-0.400149	0.3033	1.38048	-0.828577		0.733453	0.371964	1.48636	-1.05444
YKL074C	YKL074C ... MUD2 U2-type nuclear mRNA branch si RNA splicing factor activity, transcommitment complex | YKL075C	1	-2.84787	-5.56814	-4.48975		-2.06759	-5.34156	-6.73132		-2.96197	-3.59571	-6.06843		-2.69889	-4.52293	-4.86161		-2.84356	-4.86746	-5.10192			0.278884	1.05916	0.505454	-1.96269		-0.085583	-0.199689	1.88684	-1.66427		-0.166553	-0.0175765	0.878651	-0.538412		-0.434978	-0.430671	0.265697	-1.04715
YBR275C	YBR275C ... RIF1 chromatin silencing at telomer protein binding* nuclear telomere cap complex | YBR276C	1	-2.82043	-6.9053	-4.90301		-2.18939	-7.96267	-8.47714		-2.98657	-4.01181	-6.5793		-3.06963	-4.52616	-3.38129		-2.77933	-4.14134	-4.08619			0.218336	0.849375	-0.839035	-3.3558		-0.188579	-0.354721	2.70491	-1.86487		-0.360293	-0.609499	2.01886	1.16143		-0.532023	-0.490932	2.23194	0.284793
YKL157W	YKL157W ... APE2 peptide metabolism leucyl aminopeptidase activity cytoplasm* | YKL159C	1	-1.44199	-5.0184	-3.87823		-0.691337	-5.40503	-6.08156		-1.18793	-2.17315	-4.50516		-1.58844	-3.19051	-2.61888		-1.9336	-4.16229	-3.81884			-0.018522	0.732129	-0.405147	-2.22185		-0.530898	-0.276837	2.31435	-1.15783		-0.187852	-0.334308	1.64004	1.07151		0.046653	-0.444956	0.90276	0.106046
YMR207C	YMR207C ... HFA1 fatty acid biosynthesis acetyl-CoA carboxylase activity mitochondrion | YMR208W	1	-2.09291	-5.58961	-4.69775		-1.13937	-5.76222	-7.5973		-1.91661	-2.37168	-6.34798		-2.29741	-3.85018	-3.42464		-2.08812	-3.5048	-4.49822			0.103057	1.0566	-0.069548	-2.79649		-0.398964	-0.222669	2.81896	-2.04919		-0.195143	-0.399649	1.54429	1.07797		-0.430878	-0.426092	1.65393	-0.231349
YDR507C	YDR507C ... GIN4 protein amino acid phosphoryla protein kinase activity bud neck | YDR508C	1	-4.235	-8.4237	-7.09386		-3.48693	-9.27021	-9.88836		-3.16511	-4.95548	-8.68275		-4.57581	-5.96605	-5.2325		-3.36784	-5.73484	-6.63147			1.2975	2.04557	0.450985	-1.49699		-0.264518	0.80537	3.2037	-1.8534		-0.230079	-0.570886	2.22756	1.63129		-0.536575	0.330582	2.15228	-0.074182
YDL102W	YDL102W ÔøΩ POL3 (CDC2) proteolysis and peptidolysis* aminopeptidase activity cytoplasm* | Catalytic subunit of DNA polymerase delta; required for chromosomal DNA replication during mitosis and meiosis, intragenic recombination, repair of double strand DNA breaks, and DNA replication during nucleotide excision repair (NER)YDL103C	1	-2.98271	-8.48827	-6.49459		-2.17935	-9.20924	-9.50308		-3.01737	-4.11576	-7.5675		-3.299	-6.37604	-5.26591		-2.99467	-5.06998	-6.40577			1.21986	2.02323	0.498892	-1.78863		-0.1362	-0.170861	4.2363	-1.20911		-0.406302	-0.722593	1.70592	0.822376		-0.455435	-0.467396	2.96285	-0.366617
YDL145C	YDL145C ... COP1 ER to Golgi transport* molecular function unknown COPI vesicle coat | YDL146W	1	-4.19036	-9.44446	-7.29486		-3.05757	-8.98711	-10.0034		-3.90965	-5.01088	-8.95768		-4.00987	-7.19394	-6.45533		-4.01396	-7.07256	-7.15412			0.9241	2.05689	1.38145	-1.78441		-0.253375	0.0273265	4.1802	-1.9162		-0.157221	0.0232625	2.0933	0.682311		-0.587287	-0.410888	1.78461	-0.446543
YDR170C	YDR170C ... SEC7 ER to Golgi transport* ARF guanyl-nucleotide exchange factcytosol* | YDR171W	1	-3.0316	-7.41506	-6.25913		-2.06344	-7.97653	-9.31683		-2.94511	-3.66492	-7.435		-2.81663	-5.10097	-5.1021		-2.88482	-5.4952	-5.84898			0.840464	1.80862	0.278996	-2.21724		-0.296365	-0.209874	3.45378	-1.47223		-0.219747	-0.0047775	2.09435	0.93728		-0.523045	-0.376263	1.39682	-0.112901
YCL061C	YCL061C ... MRC1 chromatin silencing at telomer molecular function unknown nucleus* | YCL063W	1	-2.79136	-7.49579	-6.09055		-2.23783	-7.34508	-7.79092		-2.80031	-3.61069	-7.08815		-3.44392	-5.58703	-5.35176		-2.89037	-5.12608	-6.26074			0.309482	0.863011	0.460191	-1.39089		-0.166074	-0.175025	3.71903	-1.16367		-0.435119	-1.08769	1.47364	0.303671		-0.059247	-0.158263	2.31047	-0.229434
YPR135W	YPR135W ... CTF4 DNA repair* DNA binding nucleus* | YPR136C	1	-2.83648	-7.22656	-5.82463		-2.25851	-6.9353	-7.3403		-2.93977	-3.73976	-6.64582		-3.47334	-5.45573	-5.04168		-2.76719	-4.6978	-6.26228			0.213118	0.791088	0.504378	-1.30255		-0.249986	-0.353273	3.23681	-1.07117		-0.203378	-0.840237	1.56745	0.579574		-0.171815	-0.102531	2.35695	-0.60946
YEL022W	YEL022W ... GEA2 ER to Golgi transport* ARF guanyl-nucleotide exchange factGolgi vesicle* | YEL023C	1	-3.69208	-8.54938	-6.07038		-3.09842	-8.7642	-9.27925		-3.89637	-4.4362	-7.63289		-4.13297	-6.1204	-5.05332		-3.747	-5.60158	-6.02672			0.120502	0.714155	-0.094313	-3.08837		-0.151679	-0.35597	3.96151	-1.71419		-0.0738445	-0.514734	2.35514	0.943215		-0.480087	-0.535012	2.46771	-0.436423
YNL102W	YNL102W PAC cluster POL1 DNA replication initiation* alpha DNA polymerase activity alpha DNA polymerase:primase comple | YNL103W	1	-3.61277	-8.07904	-6.74736		-2.94523	-8.44817	-8.9024		-3.32925	-4.64588	-8.52253		-4.21543	-6.71377	-5.60091		-3.28525	-5.15204	-6.12642			0.0165505	0.684084	-0.352575	-2.13849		-0.272973	0.0105405	3.16019	-2.04814		0.649014	0.046346	2.01428	1.79547		-0.393849	-0.066332	2.53315	0.227097
YNL273W	YNL273W ... TOF1 mitotic sister chromatid cohes molecular function unknown nuclear chromosome | YNL274C	1	-4.01408	-8.18094	-6.29769		-3.29506	-8.43326	-8.55892		-3.792	-4.72662	-7.94046		-3.98895	-5.77876	-4.89922		-3.75429	-5.52173	-5.52743			0.185288	0.904313	-0.067035	-2.07594		-0.192843	0.0292455	3.26148	-1.83561		0.6308	0.655932	3.03298	2.02927		-0.576048	-0.316254	2.08316	0.194213
YKL045W	YKL045W ... PRI2 DNA replication initiation* alpha DNA polymerase activity nucleus* | YKL046C	1	-2.98902	-6.83612	-5.46579		-2.58768	-7.43199	-7.96443		-2.60117	-3.70762	-6.94993		-3.41259	-4.75195	-4.80237		-2.93115	-4.49953	-5.63837			0.202348	0.603688	-0.393526	-2.2963		-0.098746	0.289102	3.02975	-1.58289		-0.493172	-0.916739	1.59099	0.17025		-0.236495	-0.178624	2.10009	-0.409078
YKL017C	YKL017C ... HCS1 lagging strand elongation DNA helicase activity alpha DNA polymerase:primase comple | YKL018C-A	1	-2.59861	-6.43406	-4.92339		-1.58373	-6.98598	-7.30597		-2.23759	-2.90313	-5.9629		-2.10448	-5.15733	-4.40767		-2.82098	-5.00294	-5.43172			0.359222	1.37411	-0.192702	-2.02336		-0.112532	0.248489	3.41839	-1.15204		0.137543	0.631672	1.41427	0.653264		0.052947	-0.169421	1.48406	-0.455385
YNL026W	YNL026W ... SAM50 protein complex assembly* molecular function unknown mitochondrion* | YNL027W	1	-3.39161	-7.17671	-5.71385		-2.32517	-7.76243	-8.19158		-2.65223	-4.07615	-6.87005		-3.18492	-5.76898	-5.52522		-3.59085	-5.36312	-6.39117			0.237767	1.30421	-0.347946	-2.23996		-0.369901	0.369475	2.73066	-1.5261		0.773852	0.980537	2.18159	0.962492		0.122906	-0.0763395	1.93649	-0.554409
YJR144W	YJR144W ... MGM101 DNA repair* DNA binding mitochondrial nucleoid* | YJR145C	1	-3.23223	-6.77937	-5.48675		-2.39194	-7.33533	-8.34801		-2.80947	-3.4821	-7.12952		-2.59549	-4.84727	-4.7292		-3.75555	-5.94291	-5.9288			-0.0113255	0.828964	-0.567287	-2.87259		-0.378694	0.044061	2.91857	-2.02147		-0.684519	-0.0477875	1.24758	0.0730235		0.0064715	-0.51685	0.842934	-0.43558
YKL215C	YKL215C ... YKL215C biological process unknown molecular function unknown cytoplasm | YKL216W	1	-2.15071	-5.23366	-4.54565		-1.56471	-5.98515	-7.49811		-2.5178	-3.39284	-5.93897		-2.37861	-4.01653	-3.95516		-2.70864	-4.49524	-4.06615			0.773118	1.35911	0.0216265	-2.17935		0.236557	-0.130541	2.07737	-1.15676		0.302536	0.0746305	1.51966	0.89302		0.105734	-0.452196	0.844155	0.585234
YGR178C	YGR178C ... PBP1 mRNA polyadenylylation molecular function unknown cytoplasm* | YGR179C	1	-2.98484	-5.58667	-5.02716		-2.00113	-5.6024	-8.04253		-2.81303	-3.50756	-6.4877		-2.72432	-4.24161	-4.16005		-2.97824	-4.7446	-4.41919			-0.15629	0.827425	-0.172025	-3.17166		-0.306949	-0.135138	1.77216	-1.76749		0.0670955	0.32762	1.41216	0.934202		-0.39252	-0.385919	0.449551	0.215453
YML001W	YML001W ... YPT7 vesicle-mediated transport* GTPase activity vacuole | YML002W	1	-3.42499	-5.77025	-5.05659		-2.34176	-6.42166	-7.545		-2.93782	-3.75318	-6.69233		-3.22698	-4.36286	-3.80482		-2.97872	-4.87487	-3.83105			0.123352	1.20658	-0.52806	-2.36506		-0.420248	0.0669205	1.59682	-2.05599		-0.176198	0.0218125	1.23118	1.07558		-0.653412	-0.207144	0.241964	0.572134
YML078W	YML078W ... CPR3 protein folding peptidyl-prolyl cis-trans isomerasemitochondrion | YML079W	1	-3.29595	-6.54625	-5.49437		-2.22833	-7.05234	-8.76976		-2.07774	-3.52387	-7.30292		-2.77133	-5.05325	-4.26351		-3.6369	-6.2365	-5.36976			-0.016954	1.05067	-0.523044	-3.29235		-0.552107	0.666108	2.47027	-2.36065		-0.337502	0.187121	1.1555	0.893359		0.0885935	-0.252356	0.398346	0.213202
YER136W	YER136W ... GDI1 vesicle-mediated transport Rab GDP-dissociation inhibitor actimembrane fraction* | YER137C	1	-1.59188	-4.18469	-4.21134		-0.883086	-4.85997	-5.8609		-1.97332	-2.84714	-5.3307		-1.66936	-3.73867	-3.48403		-1.81535	-3.89231	-3.77266			0.0413755	0.750172	-0.633898	-1.60818		-0.145223	-0.526663	1.19233	-1.26458		0.0984695	0.020989	0.544489	0.825782		-0.0154495	-0.238919	0.276934	0.423235
YML072C	YML072C ... TCB3 biological process unknown lipid binding mitochondrion* | YML073C	1	-2.69263	-6.47841	-6.08849		-1.38438	-6.98174	-7.90739		-3.287	-4.0201	-7.21044		-2.54355	-5.08883	-4.9794		-2.51799	-5.42236	-4.77569			-0.200201	1.10805	-0.703531	-2.01909		-0.124318	-0.718684	2.33399	-1.24627		-0.202235	-0.0531555	1.18734	0.906859		-0.46282	-0.288183	0.593232	0.849982
YML057W	YML057W ... CMP2 cell ion homeostasis* calcium-dependent protein serine/thcytoplasm* | YML058W	1	-2.0398	-5.53879	-4.94498		-1.06089	-6.60631	-7.60349		-2.36524	-3.01202	-6.38102		-1.94915	-4.44762	-4.55614		-2.61067	-5.28629	-4.92167			0.0784775	1.05739	-0.98904	-2.58003		0.0508975	-0.274547	2.57767	-1.38514		0.11599	0.206644	1.20716	0.50483		0.441736	-0.129134	0.694236	0.465043
YMR099C	YMR099C ... YMR099C biological process unknown molecular function unknown cytoplasm* | YMR100W	1	-2.66572	-5.97887	-5.27772		-1.98547	-6.89161	-8.75798		-2.65494	-3.4469	-6.434		-2.4257	-4.32865	-4.1893		-2.97708	-5.10023	-5.00511			0.204659	0.884915	-0.708077	-3.2756		-0.187619	-0.17684	2.34435	-1.3439		-0.137069	0.102953	1.51314	0.951345		0.064153	-0.24721	0.942791	0.336767
YNL138W	YNL138W ... SRV2 Ras protein signal transductio cytoskeletal protein binding* actin cortical patch | YNL138W-A	1	-3.31965	-7.35705	-7.12532		-2.34514	-8.44771	-9.341		-3.41249	-4.37173	-7.64828		-3.24505	-6.3926	-6.09143		-3.48332	-6.29212	-6.12361			-0.071076	0.903428	-1.16173	-2.28676		-0.437221	-0.530065	2.5481	-0.960183		0.829039	0.903637	1.79349	1.86293		-0.151132	-0.314808	0.913802	0.850574
YHR072W	YHR072W ... ERG7 ergosterol biosynthesis lanosterol synthase activity endoplasmic reticulum* | YHR072W-A	1	-3.98282	-7.50787	-6.73382		-3.19394	-8.70835	-9.23006		-3.90097	-4.94246	-8.39564		-3.68706	-5.71562	-5.68668		-3.69213	-6.2685	-5.7924			0.301962	1.09084	-0.898517	-2.19428		0.673806	0.755652	3.23921	-0.988012		-0.178644	0.117112	1.6136	0.868502		-0.707947	-0.417253	0.53142	0.233481
YHR188C	YHR188C ... GPI16 attachment of GPI anchor to pr GPI-anchor transamidase activity GPI-anchor transamidase complex | YHR189W	1	-3.36765	-6.2067	-5.88493		-2.49235	-6.62203	-8.48244		-2.44945	-3.34607	-5.81048		-3.04936	-4.68908	-4.56445		-3.17878	-4.88637	-5.79213			0.083048	0.958349	-0.332281	-2.51446		-0.39186	0.526347	2.46877	-0.317405		-0.216902	0.10139	1.30072	1.10358		-0.243204	-0.0543345	1.07713	-0.150397
YKL019W	YKL019W ... RAM2 peptide pheromone maturation* protein farnesyltransferase activitCAAX-protein geranylgeranyltransfer | YKL020C	1	-3.68679	-6.60532	-6.13978		-2.41393	-7.00455	-8.45921		-2.3563	-3.26896	-6.60883		-2.86438	-4.60337	-5.01369		-3.14836	-5.27168	-5.29686			-0.025345	1.24752	-0.424577	-2.34477		-0.443328	0.887158	2.89303	-0.912375		-0.538474	0.283936	1.46347	0.587624		-0.727239	-0.188806	0.606395	0.115688
YOL040C	YOL040C PAC cluster RPS15 protein biosynthesis* structural constituent of ribosome cytosolic small ribosomal subunit ( | YOL041C	1	-5.82109	-9.8682	-8.92329		-4.54362	-10.2221	-11.8669		-4.88762	-5.67918	-9.44897		-5.09164	-7.82402	-7.63924		-5.71352	-8.55742	-8.0327			-0.4145	0.86297	-0.768357	-3.35811		-0.315298	0.618168	3.87373	-0.840977		-0.404992	0.324454	1.63919	0.879062		0.188649	0.29621	1.49943	1.07925
YOR096W	YOR096W PAC cluster RPS7A protein biosynthesis structural constituent of ribosome cytosolic small ribosomal subunit ( | YOR097C	1	-6.04724	-10.5937	-9.16885		-4.82816	-10.2491	-12.2936		-4.86434	-5.67045	-9.45248		-5.39424	-8.19172	-7.91817		-5.89484	-9.04542	-8.33849			-0.460018	0.759061	-0.115381	-3.58475		-0.277989	0.904911	4.64527	-0.561615		-0.455942	0.197054	1.94604	0.794741		0.140522	0.292916	1.68881	0.970886
YOL098C	YOL098C ... YOL098C proteolysis and peptidolysis metalloendopeptidase activity cytoplasm | YOL099C	1	-4.05021	-6.72354	-5.80547		-2.83574	-6.88794	-8.09389		-4.14748	-4.65663	-7.60895		-3.59884	-5.02832	-5.2187		-3.95422	-5.39366	-5.45347			-0.0075955	1.20688	-0.17199	-2.29601		0.0296335	-0.067636	2.09654	-1.77385		-0.265118	0.186246	1.4301	0.321655		0.30436	0.40035	1.63424	0.656361
YOR217W	YOR217W PAC cluster RFC1 DNA repair* purine nucleotide binding DNA replication factor C complex | YOR218C	1	-3.4542	-7.06677	-5.94339		-2.45067	-7.3672	-8.7591		-3.91884	-4.29694	-7.55805		-3.37364	-4.68755	-4.63588		-3.61662	-5.64771	-5.57895			0.0276175	1.03115	-0.272813	-2.78808		-0.022237	-0.486876	2.74759	-1.63689		-0.344981	-0.264419	2.03424	0.962534		0.359598	0.197181	1.77866	0.724038
YNL088W	YNL088W ... TOP2 meiotic recombination* DNA topoisomerase (ATP-hydrolyzing)nucleus* | YNL089C	1	-3.51137	-5.98115	-4.80133		-2.81141	-5.61672	-7.23053		-3.17549	-3.81806	-5.94106		-3.50625	-4.95838	-4.34864		-3.22445	-4.3869	-4.5157			0.10986	0.809814	0.474291	-2.31934		-0.085089	0.25079	2.078	-1.22482		0.56244	0.567558	1.58521	1.01513		-0.511624	-0.224708	1.08262	-0.225992
YNL040W	YNL040W ... YNL040W biological process unknown molecular function unknown cytoplasm | YNL041C	1	-2.80453	-5.91699	-5.05032		-1.53987	-6.62063	-7.02181		-2.3505	-2.81901	-6.06558		-2.44622	-5.06825	-4.53485		-2.91139	-5.10337	-4.71199			0.0787705	1.34343	-0.624864	-1.89272		-0.256512	0.197527	2.84147	-1.27178		0.91778	1.27609	1.76652	1.43325		-0.067634	-0.174486	0.745995	0.270691
YNL045W	YNL045W ÔøΩ LAP2 lipid metabolism* aminopeptidase activity* | Leucyl aminopeptidase yscIV (leukotriene A4 hydrolase) with epoxide hydrolase activity, metalloenzyme containing one zinc atom; green fluorescent protein (GFP)-fusion protein localizes to the cytoplasm and nucleusYNL046W	1	-2.26818	-7.41983	-6.53962		-1.52963	-7.93384	-8.74662		-2.33358	-3.17682	-6.55408		-2.45928	-6.16055	-5.65657		-2.87908	-6.23921	-6.3373			0.215349	0.953901	-0.298667	-1.99165		-0.361913	-0.42731	3.88109	-0.376376		0.947286	0.756185	2.20656	1.83034		0.287215	-0.323687	1.46783	0.489529
YNL122C	YNL122C ... YNL122C biological process unknown molecular function unknown mitochondrion | YNL123W	1	-3.06581	-4.66502	-3.74444		-2.24532	-5.38795	-5.96587		-1.73911	-3.07157	-5.03556		-2.68665	-3.78582	-3.30399		-3.63452	-4.63904	-4.09958			0.117278	0.93777	-0.60566	-2.10415		-0.451599	0.875097	1.14184	-1.74272		0.733183	1.11234	1.61238	1.17364		0.31948	-0.249231	0.345458	-0.0356625
YNL252C	YNL252C ... MRPL17 protein biosynthesis structural constituent of ribosome mitochondrial large ribosomal subun | YNL253W	1	-4.22239	-6.98673	-5.56656		-2.72908	-6.97212	-7.72963		-2.45482	-3.562	-6.07413		-3.34907	-5.01882	-4.75151		-4.99063	-6.50669	-6.14545			-0.562381	0.930936	-0.54777	-2.72545		-0.872339	0.895238	2.55239	-1.37991		0.300264	1.17359	2.26817	1.11531		0.204493	-0.563743	0.684531	-0.374405
YNL083W	YNL083W ... SAL1 transport transporter activity* mitochondrial inner membrane | YNL084C	1	-2.88963	-6.1504	-4.97299		-1.55783	-6.85613	-7.5722		-1.71686	-2.88095	-6.06379		-2.42647	-5.41164	-4.68111		-3.37176	-5.13225	-5.35967			-0.108189	1.22362	-0.813918	-2.7074		-0.4744	0.698368	2.79505	-1.56521		0.519678	0.982841	1.25844	0.811558		-0.021929	-0.504054	0.996219	-0.408608
YNL315C	YNL315C ... ATP11 protein complex assembly unfolded protein binding mitochondrial matrix | YNL316C	1	-3.35532	-6.19806	-5.43687		-2.06585	-6.61068	-7.51044		-2.17126	-3.00469	-6.09375		-2.85336	-5.11583	-5.09469		-3.9045	-5.78348	-6.16641			-0.267419	1.02205	-0.680045	-2.34099		-0.590811	0.593251	2.60255	-1.24769		0.625568	1.12753	1.7078	0.967751		0.17269	-0.376493	0.58727	-0.556844
YNL284C	YNL284C ... MRPL10 protein biosynthesis structural constituent of ribosome mitochondrial large ribosomal subun | YNL285W	1	-3.86865	-6.34594	-5.01289		-2.42555	-6.5498	-6.93497		-1.63879	-2.77074	-5.70144		-3.28399	-4.95566	-4.4524		-4.45394	-6.49493	-5.63146			-0.11065	1.33245	-0.314507	-2.03273		-1.15524	1.07461	2.41996	-1.8438		0.541455	1.12611	1.93174	1.10194		0.370212	-0.215083	0.221223	-0.248362
YNR036C	YNR036C ÔøΩ MRPS12 protein biosynthesis structural constituent of ribo | Mitochondrial protein; may interact with ribosomes based on co-purification experiments; similar to E. coli and human mitochondrial S12 ribosomal proteinsYNR037C	1	-3.79542	-6.68149	-5.756		-2.29033	-6.62733	-8.04602		-1.87553	-3.22194	-5.86962		-3.22052	-5.19436	-5.00981		-3.94581	-6.26806	-5.90013			-0.266133	1.23896	-0.211975	-2.55616		-0.928377	0.991512	2.53116	-1.042		0.625901	1.2008	2.11303	1.37208		-0.0402185	-0.190615	0.373212	-0.184359
YNR022C	YNR022C ... MRPL50 protein biosynthesis structural constituent of ribosome mitochondrial large ribosomal subun | YNR023W	1	-3.90856	-5.94392	-5.52389		-2.80214	-6.05941	-7.33736		-2.59295	-3.78055	-5.84073		-3.27022	-5.40252	-4.71676		-4.33326	-6.09126	-5.95493			0.021368	1.12779	-0.0941235	-1.7921		-0.62261	0.692997	1.54076	-0.939445		0.555624	1.19396	1.09702	1.36276		0.245927	-0.178767	0.098586	-0.185111
YNR030W	YNR030W ÔøΩ ALG12 protein amino acid glycosylati alpha-1,6-mannosyltransferase activendoplasmic reticulum | Alpha-1,6-mannosyltransferase localized to the ER; responsible for the addition of the alpha-1,6 mannose to dolichol-linked Man7GlcNAc2, acts in the dolichol pathway for N-glycosylationYNR031C	1	-3.96193	-7.8069	-6.61709		-2.25752	-7.2651	-8.44954		-4.11996	-4.6072	-7.75435		-3.27249	-6.16183	-6.01476		-4.04771	-6.66196	-6.87023			0.108818	1.81322	0.650622	-1.72364		-0.128832	-0.28687	3.07087	-1.26609		0.803899	1.49334	2.44896	1.40622		-0.0471985	-0.132984	1.09774	-0.300339
YNR033W	YNR033W ... ABZ1 para-aminobenzoic acid metabol 4-amino-4-deoxychorismate synthase cytoplasm | YNR034W	1	-3.32012	-7.14173	-5.6708		-2.4401	-6.63501	-7.21995		-2.60744	-3.75892	-6.38126		-2.82289	-6.20516	-5.51352		-3.60925	-6.2812	-6.26758			0.239789	1.11981	0.746503	-1.30936		-0.403693	0.308988	2.97911	-1.11415		0.604428	1.10166	1.54099	0.761708		-0.114602	-0.40373	0.745924	-0.711387
YOL002C	YOL002C ... IZH2 lipid metabolism* metal ion binding integral to membrane* | YOL003C	1	-3.93049	-7.44524	-6.00029		-1.79257	-7.44802	-7.42419		-4.20958	-4.54578	-7.13633		-2.46895	-6.07269	-6.08912		-3.91253	-6.67189	-7.05981			-0.834369	1.30355	-0.837153	-2.25827		-0.654847	-0.933934	2.24461	-1.79088		-0.719838	0.741708	0.652709	-0.808669		0.350728	0.368694	1.12408	-0.708791
YOR006C	YOR006C ... YOR006C biological process unknown molecular function unknown cytoplasm* | YOR007C	1	-3.30347	-6.32412	-5.07843		-2.57853	-7.32102	-7.83511		-3.9833	-4.14522	-7.16896		-2.59508	-5.30946	-4.8787		-3.54609	-5.93283	-5.62735			-0.100612	0.624318	-1.09751	-2.85729		0.003637	-0.676195	2.18254	-2.08689		-0.695017	0.013369	0.319645	-0.495285		0.634667	0.392042	1.02595	0.0857475
YOR017W	YOR017W ... PET127 RNA processing molecular function unknown mitochondrial membrane | YOR018W	1	-3.52016	-5.4594	-4.67946		-2.62852	-6.66294	-7.62047		-2.55956	-3.11754	-5.37685		-3.18389	-4.09211	-3.78361		-3.6985	-5.05295	-4.70457			-0.097944	0.793697	-1.30148	-3.03896		-0.638292	0.322307	1.70357	-1.33568		-0.56485	-0.228586	0.802443	0.330997		0.687806	0.509458	1.09426	0.662693
YOR241W	YOR241W ... MET7 one-carbon compound metabolism tetrahydrofolylpolyglutamate synthacytoplasm* | YOR242C	1	-4.61818	-6.99749	-5.20135		-3.01729	-7.84404	-7.90952		-3.42362	-4.12577	-7.34813		-4.27618	-6.2291	-5.56917		-4.32745	-5.97325	-5.57826			-0.014544	1.58635	-0.861089	-2.72271		-0.368488	0.826075	2.50323	-2.51526		-0.278792	0.0632135	0.489598	-0.646609		0.500603	0.791335	1.52485	0.123699
YMR054W	YMR054W ... STV1 vacuolar acidification hydrogen-transporting ATPase activiGolgi apparatus* | YMR055C	1	-3.09926	-5.29102	-4.37877		-2.3913	-5.80163	-5.99502		-2.69359	-3.41196	-6.17389		-3.10449	-4.82857	-4.69984		-3.23915	-4.85153	-5.22754			0.169747	0.877709	-0.340869	-1.4465		-0.031216	0.374453	1.84784	-1.82633		0.160651	0.155418	0.6231	-0.160413		-0.144398	-0.284289	0.295092	-0.99317
YJR006W	YJR006W ÔøΩ POL31 (HYS2) response to heat* ATPase activity endoplasmic reticulum | DNA polymerase III (delta) subunit, essential for cell viability; involved in DNA replication and DNA repairYJR007W	1	-3.11224	-7.50458	-6.10148		-2.9856	-7.82653	-7.74243		-2.80598	-3.65625	-7.54782		-3.26325	-6.34574	-5.4779		-2.5139	-4.93527	-6.06887			0.0892035	0.215839	-0.232754	-1.55174		-0.113013	0.19325	3.73531	-1.55935		-0.584617	-0.735631	0.574218	0.0389665		-0.435084	0.163252	2.13422	-0.402469
YOR154W	YOR154W ÔøΩ SLP1 biological process unknown molecular function unknown | Integral membrane protein of unknown function; member of the SUN-like family of proteinsYOR155C	1	-3.36752	-7.4045	-5.8837		-2.37676	-8.2205	-7.77399		-3.27195	-3.799	-7.25075		-2.82953	-5.79567	-4.87031		-3.09422	-5.61399	-5.70961			0.176591	1.16735	-0.639412	-1.71371		0.109767	0.20533	3.71527	-1.25728		-0.593388	-0.055406	1.01544	0.420003		0.219879	0.493171	2.01039	0.393968
YNR018W	YNR018W ÔøΩ AIM38 biological process unknown molecular function unknown | Putative protein of unknown function; non-tagged protein is detected in purified mitochondria; null mutant is viable and displays reduced frequency of mitochondrial genome lossYNR019W	1	-3.56153	-8.58634	-5.95557		-1.73094	-8.46239	-9.16162		-2.5297	-3.68984	-8.54675		-2.71221	-6.9835	-6.44222		-3.46578	-7.7816	-7.71976			-0.0403075	1.79028	0.0836445	-3.24635		-0.382972	0.648852	4.51353	-2.97415		0.403436	1.25275	2.00627	-0.0832155		-0.152027	-0.056279	0.652714	-1.91621
YKR042W	YKR042W ... UTH1 mitochondrion organization and molecular function unknown cell wall (sensu Fungi)* | YKR043C	1	-4.45576	-8.41167	-6.89668		-4.43902	-7.54777	-8.96272		-2.37347	-3.45267	-7.26338		-3.53176	-7.07691	-7.42377		-5.08327	-7.18447	-9.90287			-0.125095	-0.108357	0.738804	-2.19114		-0.329937	1.75236	4.62907	-0.696632		-0.378662	0.545335	0.956097	-0.905747		0.847965	0.22046	2.07516	-2.15823
YHR162W	YHR162W ... YHR162W biological process unknown molecular function unknown mitochondrion | YHR163W	1	-4.64944	-9.95745	-7.57101		-3.24437	-9.39073	-9.61375		-2.60809	-3.81495	-8.12284		-4.22642	-8.9512	-8.63974		-4.30427	-8.77866	-9.18207			-0.296764	1.1083	0.26996	-2.3395		0.340531	2.38188	6.48303	-0.211296		-0.576518	-0.153502	0.429736	-1.64524		-0.563813	-0.21865	0.614978	-2.17487
YLR110C	YLR110C ... CCW12 cell wall organization and bio molecular function unknown cell wall (sensu Fungi) | YLR111W	1	-6.54054	-13.1912	-9.98786		-5.8254	-11.7095	-12.4282		-3.71503	-5.31754	-10.021		-5.97402	-11.4773	-11.4591		-5.21384	-10.9538	-11.4318			-0.574774	0.140363	0.906999	-3.01509		0.391423	3.21693	8.26511	0.358293		-0.502745	0.0637715	1.2112	-1.97393		-0.762796	0.563904	1.47466	-2.2067
YLR060W	YLR060W PAC cluster FRS1 phenylalanyl-tRNA aminoacylati phenylalanine-tRNA ligase activity cytoplasm* | YLR061W	1	-6.01084	-11.293	-8.33816		-4.60236	-10.5466	-11.275		-4.45516	-5.21209	-9.84622		-5.61681	-9.37314	-8.96254		-6.1359	-9.27228	-9.95272			-0.195129	1.21335	0.551288	-3.132		0.985051	2.54074	7.06598	-0.523013		-0.16208	0.231958	1.7578	-0.786461		-0.54335	-0.66841	1.47739	-2.15791
YLR113W	YLR113W ... HOG1 protein amino acid phosphoryla MAP kinase activity cytoplasm* | YLR114C	1	-5.07887	-8.8052	-5.80226		-3.99288	-8.34659	-9.48648		-3.8909	-4.52463	-7.61146		-4.49209	-7.08564	-6.49091		-5.08975	-7.47415	-7.42246			0.11489	1.20087	0.5735	-3.56932		0.888652	2.07662	5.16922	-0.920549		-0.229359	0.357415	1.4902	-0.918005		-0.243105	-0.253989	1.08794	-1.8633
YLR059C	YLR059C ... REX2 RNA processing 3'-5' exonuclease activity mitochondrion | YLR060W	1	-4.31905	-8.14825	-6.10503		-3.35209	-7.79434	-8.3709		-2.53847	-3.1092	-7.75267		-3.4471	-6.55037	-6.04087		-4.23545	-6.39732	-7.03128			-0.07936	0.887598	0.274558	-2.34522		0.822029	2.60261	5.86109	-0.825606		-0.753175	0.11877	0.844708	-0.689017		-0.729221	-0.645625	1.02171	-1.65547
YLR328W	YLR328W ... NMA1 NAD metabolism nicotinamide-nucleotide adenylyltracytoplasm* | YLR329W	1	-4.90691	-8.53901	-6.12584		-3.21954	-7.38596	-7.92024		-3.99144	-4.94751	-8.1409		-4.4862	-7.3216	-7.00532		-4.58673	-6.72019	-6.89391			-0.533445	1.15393	0.619606	-2.32785		0.802872	1.71834	4.39438	-1.21219		-0.901899	-0.481189	0.31551	-1.78138		-0.878598	-0.558414	0.940223	-1.64667
YKR061W	YKR061W ... KTR2 N-linked glycosylation* mannosyltransferase activity Golgi apparatus | YKR062W	1	-3.52477	-6.6278	-4.85912		-2.07928	-6.23249	-6.65004		-3.50948	-3.47698	-6.22755		-2.66392	-6.26295	-5.92383		-2.95417	-5.89643	-6.24616			-0.437026	1.00846	-0.0417145	-2.22795		-0.1369	-0.121611	3.01392	-1.50533		0.201217	1.06206	0.56607	-0.863494		-0.445355	0.125246	0.28601	-1.8324
YJL129C	YJL129C ... TRK1 potassium ion homeostasis potassium ion transporter activity plasma membrane | YJL130C	1	-2.71482	-7.53563	-5.38596		-1.85713	-7.7275	-8.96716		-2.67117	-3.16354	-7.49884		-2.08061	-5.09176	-4.60976		-2.63652	-5.29245	-4.85761			0.005547	0.863227	-0.186318	-3.57565		-0.174038	-0.130395	4.19806	-2.28692		-0.232419	0.401782	2.21146	0.543785		-0.588549	-0.510252	1.65464	-0.0601935
YKL173W	YKL173W ... SNU114 nuclear mRNA splicing, via spl GTPase activity* U4/U6 x U5 tri-snRNP complex | YKL174C	1	-2.34129	-5.92943	-4.29196		-1.65388	-5.85228	-7.3785		-2.48036	-3.05169	-5.45642		-2.18302	-3.76529	-3.48989		-2.32491	-4.52265	-4.86903			0.045458	0.732866	0.122609	-3.04108		-0.123916	-0.262989	2.75383	-1.28838		-0.393451	-0.235181	1.77069	0.408617		-0.487357	-0.470979	0.919422	-1.06443
YHR001W	YHR001W ... OSH7 steroid biosynthesis oxysterol binding cellular component unknown | YHR001W-A	1	-1.68725	-5.01333	-4.75407		-1.08006	-5.37165	-7.72449		-1.78054	-2.70313	-6.05246		-2.03292	-4.37675	-4.43811		-2.04146	-4.63563	-4.36566			0.314852	0.922041	-0.0434755	-2.65556		-0.148071	-0.241355	2.16212	-1.44645		-0.217111	-0.562783	0.419466	0.098853		0.03986	-0.314352	0.417554	0.428268
YJR091C	YJR091C ... JSN1 mRNA catabolism, deadenylylati mRNA binding cellular component unknown | YJR092W	1	-1.13637	-5.16124	-3.9997		-0.808443	-5.26599	-6.11855		-1.54445	-2.09252	-5.51361		-1.42535	-4.37697	-3.52588		-1.67713	-4.85834	-4.61145			0.286931	0.614862	0.182177	-1.83192		0.109518	-0.298554	3.17823	-1.40439		-0.113059	-0.402039	0.671207	0.360762		0.119323	-0.421428	0.42222	-0.49243
YKL197C	YKL197C ... PEX1 peroxisome organization and bi ATPase activity peroxisome | YKL198C	1	-1.21183	-5.35821	-4.72754		-0.687106	-5.66193	-7.00676		-1.49567	-2.22686	-5.36383		-1.51072	-4.40151	-4.01386		-1.83799	-4.75329	-4.76118			0.508117	1.03285	0.204403	-1.77111		-0.117227	-0.401061	3.01413	-0.75352		-0.192535	-0.491422	0.764169	0.521139		0.281961	-0.3442	0.886884	0.248316
YLR422W	YLR422W ... YLR422W biological process unknown molecular function unknown cytoplasm | YLR423C	1	-1.89599	-5.67294	-4.73703		-1.27553	-5.74316	-7.17164		-2.22994	-3.04162	-5.93715		-1.8376	-4.10702	-4.02228		-1.945	-4.77008	-4.05042			0.181903	0.802369	0.111682	-2.25271		0.784452	0.450501	3.41578	-0.41567		-0.199095	-0.140707	1.36682	0.515655		-0.260049	-0.309053	0.642809	0.426569
YLR077W	YLR077W ... FMP25 biological process unknown molecular function unknown mitochondrion | YLR078C	1	-1.7443	-5.76857	-4.79498		-1.00482	-5.55116	-6.52234		-1.1222	-2.07313	-5.49672		-1.21856	-3.85297	-3.55283		-2.27142	-4.65255	-5.17394			0.007589	0.747071	0.224996	-1.71977		0.547682	1.16978	4.24312	-0.154061		-0.733539	-0.207795	1.18206	0.508611		0.0489695	-0.478144	1.16498	-0.329987
YLR106C	YLR106C ... MDN1 rRNA processing* ATPase activity nucleus* | YLR107W	1	-3.5211	-8.9861	-6.37743		-3.08443	-7.47251	-9.86422		-3.4483	-3.90047	-8.6605		-3.17372	-6.4339	-5.63134		-3.61686	-6.38344	-6.33512			-0.0209365	0.415739	1.49265	-3.50773		0.818959	0.891764	5.90459	-1.46411		-0.46283	-0.11545	2.08937	0.283259		-0.776747	-0.872505	1.82592	-0.734438
YLR305C	YLR305C ... STT4 actin cytoskeleton organizatio 1-phosphatidylinositol 4-kinase actmitochondrion* | YLR306W	1	-3.02732	-8.44371	-6.52994		-2.52209	-8.77516	-9.56726		-2.89494	-3.64379	-7.5529		-2.7933	-5.22905	-5.17782		-3.11679	-5.35738	-6.18897			0.055741	0.56097	-0.275703	-2.98158		0.7359	0.868283	5.53582	-0.28706		-0.330024	-0.0960045	2.88464	1.02209		-0.468141	-0.557613	2.61819	-0.127173
YMR125W	YMR125W ... STO1 nuclear mRNA splicing, via spl mRNA binding commitment complex* | YMR126C	1	-3.93366	-5.95643	-5.42644		-2.88271	-6.41798	-7.14569		-3.29249	-4.40918	-6.95716		-3.89297	-4.46705	-4.37072		-3.80157	-3.41427	-4.91902			-0.116943	0.934009	-0.57849	-1.83619		-0.1933	0.447873	1.35395	-1.72403		-0.032705	0.0079935	1.45668	1.02301		-0.537305	-0.40521	2.00486	-0.029893
YOR108W	YOR108W ... LEU9 leucine biosynthesis 2-isopropylmalate synthase activitymitochondrion | YOR109W	1	-6.94053	-9.57578	-7.26448		-6.24466	-9.80087	-10.2816		-5.83623	-6.35817	-9.68988		-7.02361	-7.69494	-7.396		-6.96564	-7.25246	-7.52394			-0.243331	0.452532	-0.468419	-3.26044		0.13105	1.23534	3.34865	-2.29435		0.312959	0.229876	2.1938	0.181433		0.300326	0.275209	2.62365	0.0408655
YPL066W	YPL066W ... YPL066W biological process unknown molecular function unknown cytoplasm* | YPL067C	1	-2.5721	-6.41272	-4.72948		-2.34143	-6.4397	-7.11556		-2.03798	-2.6519	-5.95876		-1.93398	-5.03269	-3.8511		-3.25419	-5.46475	-4.93718			0.0600785	0.290749	0.033101	-2.326		-0.369105	0.165021	3.39172	-1.59838		-0.908883	-0.270761	0.471149	-0.030505		0.111786	-0.570305	1.05976	-0.0959165
YBR162W-A	YBR162W-A ... YSY6 protein secretion molecular function unknown endoplasmic reticulum | YBR163W	1	-4.42963	-5.95523	-4.2961		-2.90061	-5.51147	-5.34543		-3.31203	-3.72877	-6.04016		-3.16226	-3.92654	-3.14713		-4.07313	-4.6811	-4.65144			-0.292814	1.23621	0.150945	-1.34214		-0.38064	0.736967	1.84581	-2.1247		-0.946429	0.320951	1.08226	0.20254		-0.813835	-0.457325	0.460288	-1.16917
YMR070W	YMR070W ... MOT3 transcription DNA binding* nucleus | YMR071C	1	-3.85283	-5.37721	-3.78116		-2.35542	-5.04991	-5.34275		-3.52627	-3.44321	-5.88737		-2.494	-3.65217	-3.14755		-3.6963	-4.93699	-4.77526			-0.051127	1.44628	0.276174	-1.61272		-0.104664	0.221902	1.82933	-2.21088		-1.18937	0.16946	0.535667	-0.555768		-0.488792	-0.332255	-0.0485755	-1.4829
YGR079W	YGR079W ... YGR079W biological process unknown molecular function unknown cellular component unknown | YGR080W	1	-4.55688	-6.91335	-5.18977		-3.58014	-7.46742	-8.13546		-3.33224	-3.16783	-6.98021		-3.65699	-5.57393	-5.53022		-4.69615	-7.00222	-6.9134			0.030845	1.00758	-0.523228	-2.91484		-0.646058	0.578578	3.09945	-2.4365		-0.097095	0.802796	1.24232	-0.437547		-0.632812	-0.772082	-0.721687	-2.35644
YNL191W	YNL191W ÔøΩ DUG3 biological process unknown molecular function unknown | Probable glutamine amidotransferase, forms a complex with Dug1p and Dug2p to degrade glutathione (GSH) and other peptides containing a gamma-glu-X bond in an alternative pathway to GSH degradation by gamma-glutamyl transpeptidase (Ecm38p)YNL192W	1	-3.67129	-5.93287	-4.04866		-2.59016	-6.34792	-6.70413		-3.50235	-4.08949	-6.7349		-3.4277	-4.93541	-4.41205		-3.8211	-5.68591	-5.74397			-0.207511	0.873626	-0.62256	-2.86298		0.228246	0.397191	2.07162	-2.45799		0.436225	0.679817	1.43368	0.0728395		-0.197583	-0.347388	0.0493785	-1.89289
YML006C	YML006C ... GIS4 intracellular signaling cascad molecular function unknown cytoplasm | YML007C-A	1	-3.45817	-5.34304	-3.24366		-2.46901	-5.90467	-6.29873		-3.36214	-3.93044	-6.61895		-2.72337	-4.04917	-3.39404		-3.68626	-4.58498	-4.17197			0.10462	1.09378	-0.457014	-2.95045		-0.180489	-0.084462	1.23211	-3.55578		-0.478206	0.256598	0.815661	-0.628587		-0.477773	-0.705856	0.28028	-1.40609
YMR010W	YMR010W ... YMR010W metabolism molecular function unknown cytoplasm | YMR011W	1	-4.67338	-5.99308	-3.57174		-3.2449	-6.42978	-6.45735		-3.69059	-4.04935	-6.58526		-4.04859	-4.85497	-4.00283		-4.80251	-5.3504	-4.79077			-0.275769	1.15271	-0.712465	-3.16137		-0.2805	0.702287	1.66324	-3.29401		-0.289027	0.335761	0.849084	-0.720116		-0.366275	-0.495408	0.276405	-1.5853
YNL264C	YNL264C ... PDR17 response to drug* phosphatidylinositol transporter accytoplasm | YNL265C	1	-3.35583	-4.77766	-3.25798		-2.50488	-4.79948	-5.18435		-3.51186	-3.47596	-5.51916		-3.15721	-3.93539	-3.34597		-3.56724	-4.30538	-3.92397			-0.047383	0.803575	-0.069209	-1.97376		-0.263774	-0.4198	1.03792	-2.52496		0.431586	0.630213	1.27385	0.343597		-0.386673	-0.598078	0.0856055	-1.05266
YLL004W	YLL004W ... ORC3 DNA replication initiation* DNA replication origin binding pre-replicative complex* | YLL005C	1	-5.03174	-7.04323	-4.48474		-3.10856	-7.03401	-7.54528		-4.01975	-4.10613	-7.28457		-4.34566	-5.20951	-4.65524		-4.67413	-5.39198	-5.73047			0.157457	2.08063	0.16667	-2.90308		0.887207	1.89919	3.8243	-1.91262		-0.254563	0.431517	1.57915	-0.425067		-0.476283	-0.118675	1.17497	-1.72201
YNL087W	YNL087W ... TCB2 biological process unknown molecular function unknown bud | YNL088W	1	-5.51254	-8.75829	-7.53083		-3.28586	-8.58769	-8.76881		-3.72168	-4.79195	-8.5373		-5.34931	-7.55471	-6.833		-3.36425	-4.94288	-4.79932			-0.540068	1.68662	-0.369466	-1.77805		0.000903	1.79176	3.96724	-1.00557		0.920341	1.08357	2.12393	1.61818		-2.71036	-0.562071	1.10505	0.0211505
YNL066W	YNL066W PAC cluster SUN4 mitochondrion organization and glucosidase activity cell wall (sensu Fungi)* | YNL067W	1	-6.81882	-9.86682	-8.2165		-6.13898	-9.86002	-10.5724		-4.20469	-6.10971	-9.26147		-6.11084	-7.99188	-8.0157		-4.41706	-7.19052	-7.74156			-0.253991	0.425849	-0.247185	-2.60993		0.087886	2.70201	3.84501	-0.957079		0.315249	1.02323	2.19019	0.516053		-1.79679	0.604966	0.87951	-1.32185
YNL031C	YNL031C ... HHT2 chromatin assembly or disassem DNA binding nuclear nucleosome | YNL032W	1	-4.35811	-6.70974	-7.28522		-3.53333	-6.44903	-8.8165		-2.9021	-4.18869	-7.27074		-3.77511	-5.49817	-6.23373		-3.25528	-5.51556	-5.94306			-0.390273	0.434512	-0.129558	-1.92155		-0.353519	1.10249	2.16754	-0.339039		0.217284	0.800283	1.42886	1.26878		-1.01989	0.0829485	0.174294	0.322271
YNL072W	YNL072W ... RNH201 DNA replication ribonuclease H activity nucleus | YNL073W	1	-4.10741	-6.34703	-5.48557		-3.13125	-6.75608	-7.3632		-3.0612	-4.24421	-6.85196		-3.89615	-5.34283	-5.22356		-3.28856	-4.59036	-4.67713			-0.0835265	0.892632	-0.492581	-1.96116		-0.174817	0.87139	1.928	-1.54121		0.463164	0.67442	1.46736	0.725167		-0.949866	-0.131018	0.806804	-0.14143
YNL301C	YNL301C RP cluster RPL18B protein biosynthesis structural constituent of ribosome cytosolic large ribosomal subunit ( | YNL302C	1	-5.4832	-8.81308	-7.78433		-4.70142	-9.80161	-10.1141		-4.37994	-5.28408	-9.32385		-5.35482	-7.12392	-7.27527		-4.23561	-6.44004	-5.53905			-0.272929	0.508857	-1.26146	-2.60268		-0.20005	0.903214	3.32895	-1.73957		0.640791	0.769177	2.32995	1.14985		-2.18066	-0.93306	0.192377	0.0646275
YNL126W	YNL126W ... SPC98 mitotic spindle organization a structural constituent of cytoskeleouter plaque of spindle pole body* | YNL127W	1	-4.891	-6.72424	-5.77808		-3.40572	-7.70163	-7.77467		-3.44277	-3.88381	-6.64021		-4.35608	-4.81154	-4.70897		-4.20045	-5.12922	-5.04622			0.0507655	1.53604	-0.926621	-1.94583		-0.347368	1.10086	2.49307	-1.2095		0.73455	1.26947	2.64725	1.80366		-0.754737	-0.0641965	0.840279	-0.0228815
YLR099W-A	YLR099W-A ... YLR099W-A biological process unknown molecular function unknown cellular component unknown | YLR100W	1	-3.87891	-6.1757	-5.6686		-2.33382	-5.79975	-6.05432		-2.69074	-3.19278	-5.2816		-3.2272	-4.87155	-4.27488		-2.84614	-5.14856	-4.62842			-0.521873	1.02323	-0.145919	-0.907595		0.076241	1.26441	3.05916	0.463242		-0.63985	0.0118615	0.6643	0.753869		-0.965075	0.067698	0.062069	0.0751055
YPL249C-A	YPL249C-A ... RPL36B protein biosynthesis structural constituent of ribosome*cytosolic large ribosomal subunit ( | YPL250C	1	-4.65311	-7.88791	-7.70979		-3.68491	-7.57448	-8.58092		-3.39647	-4.5955	-7.3377		-4.00778	-5.7961	-6.18455		-4.42159	-6.28952	-6.46551			-0.598167	0.370034	-0.284735	-1.4693		-0.364721	0.891922	2.92769	0.0073745		-0.93738	-0.292046	1.15443	0.587861		-0.914194	-0.682674	0.684195	0.330085
YJL158C	YJL158C ... CIS3 cell wall organization and bio structural constituent of cell wallendoplasmic reticulum* | YJL159W	1	-7.85295	-10.9766	-9.0239		-5.0997	-9.44717	-9.75278		-3.75242	-5.28425	-8.93495		-6.95401	-10.8447	-10.4263		-6.51248	-9.58373	-9.87928			-1.02189	1.73136	0.507507	-1.75078		-1.02447	3.07606	4.66785	-0.935527		-0.044765	0.854179	0.0870925	-1.44719		-0.615583	0.724885	0.777258	-1.47097
YKR013W	YKR013W ... PRY2 biological process unknown molecular function unknown vacuole (sensu Fungi)* | YKR014C	1	-5.63733	-8.33209	-7.07106		-3.67509	-7.64753	-8.506		-2.2237	-3.8484	-7.54563		-5.99945	-7.29636	-6.90498		-4.85318	-8.50713	-7.82286			-0.435901	1.52635	0.248661	-1.87085		-0.640426	2.77321	3.84326	-1.115		0.37009	0.007973	1.40582	0.536162		0.147504	0.931651	-0.027542	-0.604303
YMR305C	YMR305C ... SCW10 conjugation with cellular fusi glucosidase activity cytoplasm* | YMR306C-A	1	-7.13301	-10.5772	-8.31491		-5.31375	-9.86585	-9.04079		-3.65575	-5.31093	-9.40751		-6.08663	-9.42107	-8.2335		-5.51882	-8.7353	-9.88977			-0.391413	1.42784	0.3199	-1.1173		-0.319456	3.1578	4.94678	-1.41206		0.446128	1.4925	1.60222	0.527531		0.360297	1.97448	2.20216	-1.21457
YNL289W	YNL289W ... PCL1 cell cycle cyclin-dependent protein kinase regcyclin-dependent protein kinase hol | YNL290W	1	-4.76253	-7.725	-6.80035		-4.19752	-8.40693	-8.28702		-2.15607	-3.45258	-7.4567		-4.75274	-7.23632	-6.96794		-3.63614	-6.81655	-7.60602			0.493038	1.05805	-0.188893	-0.993639		-0.359046	2.24742	3.91337	-1.0154		1.08098	1.09077	1.56965	0.913379		0.0568965	1.18329	0.96534	-0.74878
YPR145W	YPR145W PAC cluster ASN1 asparagine biosynthesis asparagine synthase (glutamine-hydrcytoplasm | YPR146C	1	-6.26861	-9.69097	-8.49083		-4.64067	-9.14044	-10.3354		-4.29741	-5.74515	-9.23373		-6.99181	-10.1142	-9.82395		-5.17968	-8.22461	-8.01701			0.880625	2.50857	1.43115	-0.964		-0.113737	1.85747	3.83208	-0.856641		1.34333	0.620124	0.920069	0.0102035		-1.09519	-0.0062575	0.371169	-0.621375
YNL011C	YNL011C ... YNL011C biological process unknown molecular function unknown cellular component unknown | YNL012W	1	-2.88957	-5.62919	-5.02424		-1.74731	-6.42431	-6.62552		-1.86432	-2.52737	-5.64596		-1.99158	-5.91641	-6.37985		-3.24046	-5.60036	-6.05133			0.564381	1.70664	-0.230746	-1.03691		-0.138686	0.886567	2.96313	-0.76041		0.972304	1.87029	0.685083	-0.383313		0.408829	0.057937	0.437659	-0.61826
YNR041C	YNR041C ... COQ2 ubiquinone metabolism prenyltransferase activity* mitochondrial inner membrane | YNR042W	1	-3.44104	-6.10587	-5.30448		-2.20337	-6.57935	-6.8076		-1.75531	-2.76501	-5.68791		-3.11948	-7.295	-6.41763		-3.63607	-6.14809	-6.29242			0.594157	1.83182	0.12067	-0.908961		-0.145843	1.53989	3.19501	-0.529273		1.08156	1.40312	-0.107578	-0.031593		0.232759	0.0377235	0.190535	-0.755174
YNR040W	YNR040W ... YNR040W biological process unknown molecular function unknown mitochondrion | YNR041C	1	-3.44029	-6.83843	-5.28318		-2.045	-6.70359	-6.82671		-2.03651	-3.00996	-5.67079		-2.77916	-6.93846	-6.74546		-3.91371	-7.10299	-6.98745			-0.0930375	1.30226	0.041798	-1.63656		-0.795473	0.608314	3.03299	-1.18308		0.438781	1.09992	0.338753	-1.0235		0.266245	-0.207167	0.001683	-1.43803
YBL069W	YBL069W ... AST1 protein-membrane targeting molecular function unknown extrinsic to membrane | YBL070C	1	-4.3142	-7.00881	-4.71021		-3.50473	-6.94319	-6.72229		-3.19599	-4.2261	-6.60158		-3.08042	-6.30422	-5.84146		-3.91774	-5.66306	-6.07496			-0.254508	0.554968	-0.188893	-2.26659		-0.216435	0.901779	2.56627	-2.1078		-0.789593	0.444192	-0.0850115	-1.92084		-0.554337	-0.157875	0.791411	-1.91908
YPL227C	YPL227C ... ALG5 N-linked glycosylation dolichyl-phosphate beta-glucosyltraendoplasmic reticulum membrane | YPL228W	1	-5.31477	-7.15309	-5.5666		-4.31074	-7.21439	-7.24165		-5.22006	-5.57238	-7.54506		-4.70707	-6.11901	-7.07794		-4.99747	-5.85412	-6.92643			-0.026328	0.977702	-0.0876235	-1.70138		0.008084	0.102795	1.58879	-1.97037		-0.401732	0.205966	0.632347	-1.91308		-0.842123	-0.52483	0.456843	-2.20195
YJL107C	YJL107C ... YJL107C biological process unknown molecular function unknown cellular component unknown | YJL108C	1	-4.74587	-7.04179	-4.31479		-4.21309	-7.00788	-7.131		-4.21671	-4.53119	-6.58957		-4.93774	-6.39472	-5.81106		-6.37257	-7.25726	-7.54231			-0.131527	0.401259	-0.0976185	-2.94774		-0.391417	0.137745	2.11918	-2.6662		0.12078	-0.071084	0.767857	-1.37549		1.26694	-0.359758	1.05147	-1.96058
YJL108C	YJL108C ... PRM10 conjugation with cellular fusi molecular function unknown integral to membrane | YJL109C	1	-5.26068	-7.02456	-4.62803		-4.19404	-6.76677	-6.96087		-3.582	-3.94713	-5.95594		-4.79888	-6.19862	-5.34205		-5.89781	-6.82495	-7.43582			-0.291007	0.775637	-0.0332145	-2.62385		-0.672419	1.00626	2.40501	-2.00033		-0.0132285	0.44857	0.812716	-0.727248		1.08529	0.448163	1.2849	-1.7225
YOR201C	YOR201C ... MRM1 rRNA modification rRNA (guanine-N1-)-methyltransferasmitochondrion | YOR202W	1	-4.02244	-6.84811	-4.71743		-2.9869	-6.25689	-6.0514		-2.97517	-4.0125	-6.34645		-3.92251	-6.24266	-5.65341		-4.69654	-7.04287	-7.05724			-0.526306	0.509236	0.0649155	-1.86027		-0.268913	0.778358	2.5667	-1.89793		-0.213089	-0.113153	0.392368	-1.14907		1.19355	0.519451	0.998797	-1.14626
YOL020W	YOL020W ... TAT2 aromatic amino acid transport aromatic amino acid transporter actplasma membrane | YOL021C	1	-4.00554	-5.62296	-4.0789		-3.76164	-5.45806	-5.46871		-2.82924	-3.46769	-5.68288		-3.97578	-4.9863	-4.88079		-4.57725	-5.24724	-4.81107			-0.0744595	0.169436	0.090445	-1.46427		-0.304972	0.871322	1.8503	-1.90895		-0.304181	-0.274417	0.332485	-1.10607		0.576848	0.005139	0.952573	-0.155321
YOR202W	YOR202W ... HIS3 histidine biosynthesis imidazoleglycerol-phosphate dehydraintracellular | YOR203W	1	-3.26861	-5.75199	-4.9369		-1.78637	-6.02678	-6.83328		-2.26896	-2.89689	-6.23617		-4.25503	-5.579	-6.24315		-3.67061	-5.83831	-5.87153			-0.25398	1.22826	-0.528763	-2.15036		-0.0174585	0.982189	2.83764	-1.31673		0.916707	-0.0697095	1.0897	-0.389547		0.778358	0.376358	0.692044	-0.156277
YLR017W	YLR017W PAC cluster MEU1 glutamate biosynthesis* S-methyl-5-thioadenosine phosphorylcytoplasm | YLR018C	1	-4.28688	-7.13269	-5.63574		-3.14925	-6.29751	-8.7645		-3.93427	-4.4785	-8.24919		-3.80068	-6.27315	-6.24134		-4.25355	-6.48053	-7.9114			-0.204632	0.932995	0.630542	-3.3334		1.02948	1.38209	3.68367	-1.58396		-0.396788	0.089408	0.462749	-1.00239		-0.729066	-0.695738	-0.076906	-3.00473
YLR226W	YLR226W ... BUR2 mitotic sister chromatid segre cyclin-dependent protein kinase regnucleus | YLR227C	1	-3.47536	-4.92195	-3.88637		-2.83743	-5.29823	-6.457		-2.90416	-3.5466	-5.95765		-3.70154	-4.61335	-4.74266		-3.94824	-5.17127	-5.2325			0.047165	0.685094	-0.329116	-2.52346		0.841537	1.41273	2.21689	-1.22974		-0.0479375	-0.27412	0.260662	-0.904219		-0.182909	-0.655793	-0.432223	-1.52904
YHR110W	YHR110W ... ERP5 secretory pathway molecular function unknown integral to membrane | YHR111W	1	-2.18981	-4.31535	-3.42721		-1.2809	-4.34499	-4.96962		-1.83029	-2.58313	-5.29488		-1.65802	-3.27546	-2.43247		-2.66493	-4.04502	-3.86109			0.0661785	0.975083	0.036541	-1.47623		-0.334133	0.025379	1.39809	-2.20181		-0.559686	-0.027903	0.480206	0.435055		0.17741	-0.297712	0.447743	-0.256468
YPL040C	YPL040C ... ISM1 protein biosynthesis* isoleucine-tRNA ligase activity mitochondrion | YPL041C	1	-3.7266	-6.20456	-4.10181		-2.39925	-5.72635	-6.6231		-2.13878	-3.08529	-6.00363		-2.92932	-3.758	-2.86871		-4.07391	-5.2409	-4.76357			-0.216283	1.11107	0.261921	-2.73757		-0.749077	0.838744	2.3702	-2.65089		-0.629894	0.167381	1.81666	0.603204		0.0033095	-0.343997	0.966965	-0.658452
YPR097W	YPR097W ... YPR097W biological process unknown molecular function unknown mitochondrion | YPR098C	1	-3.30128	-6.31893	-4.33801		-2.01753	-5.50725	-6.02281		-3.84169	-4.51894	-6.71496		-2.83998	-4.37126	-3.51727		-3.09711	-4.76172	-4.57201			0.071074	1.35483	0.88276	-1.61373		0.161553	-0.378852	1.96155	-2.2154		-0.454748	0.0065535	1.49292	0.365994		-0.418433	-0.214254	1.13878	-0.652437
YGR021W	YGR021W ... YGR021W biological process unknown molecular function unknown mitochondrion | YGR022C	1	-3.32406	-6.15517	-5.09842		-1.61818	-5.84463	-6.13441		-2.05849	-3.02079	-5.72573		-2.37628	-4.9342	-4.86451		-4.45278	-6.68563	-6.79349			-0.485254	1.22063	-0.174714	-1.52125		-0.31853	0.947047	2.81585	-0.945835		-0.717635	0.230149	0.503331	-0.48372		0.815834	-0.312889	0.285371	-0.879236
YOR179C	YOR179C ... SYC1 transcription termination from RNA binding nucleus* | YOR180C	1	-2.88836	-6.3074	-4.51699		-2.13696	-6.05189	-6.23654		-2.08867	-2.43	-5.16981		-2.90067	-5.44393	-5.49766		-3.61452	-6.30991	-6.31096			-0.124248	0.627153	0.131261	-1.8438		-0.68517	0.114523	3.19223	-1.33799		-0.557894	-0.570205	0.30557	-1.53856		0.718689	-0.007478	0.716178	-1.07527
YNL073W	YNL073W ... MSK1 lysyl-tRNA aminoacylation lysine-tRNA ligase activity mitochondrion | YNL074C	1	-3.7049	-6.09295	-4.586		-2.18656	-5.23969	-5.38769		-1.88563	-2.6	-4.33397		-3.10131	-4.78996	-4.14344		-3.98999	-6.01541	-5.6903			-0.22364	1.2947	0.629617	-1.02533		-0.872425	0.946842	2.62052	-0.620389		0.509014	1.11261	1.812	0.951573		0.23035	-0.054742	0.307883	-0.873949
YNR020C	YNR020C ÔøΩ ATP23 biological process unknown molecular function unknown | Putative metalloprotease of the mitochondrial inner membrane, required for processing of Atp6p; has an additional role in assembly of the F0 sector of the F1F0 ATP synthase complexYNR021W	1	-4.88993	-6.30427	-5.05531		-2.79722	-6.18942	-6.48237		-2.99582	-3.57304	-5.76345		-3.66419	-5.69007	-5.28108		-4.97129	-6.25183	-5.76938			-0.328152	1.76456	-0.2133	-1.75522		-0.783161	1.11095	1.94807	-1.49131		0.365986	1.59173	0.980185	0.140217		0.0402445	-0.041121	0.0926915	-0.673835
YOL027C	YOL027C ... MDM38 mitochondrion organization and molecular function unknown mitochondrion* | YOL028C	1	-2.48516	-4.95388	-4.34258		-1.56481	-4.21426	-5.53194		-2.00205	-2.97903	-5.44349		-2.79046	-3.97058	-4.08269		-3.04523	-4.93154	-4.38714			-0.354696	0.565663	0.384925	-1.54405		-0.492407	-0.009295	1.48245	-1.59332		-0.245963	-0.551257	0.737347	0.0139285		0.952842	0.39278	0.975183	0.90828
YOL060C	YOL060C ... MAM3 mitochondrion organization and molecular function unknown vacuolar membrane (sensu Fungi) | YOL061W	1	-1.97254	-4.63276	-2.88762		-1.54352	-4.10526	-4.12471		-2.00327	-2.53965	-4.15829		-2.23438	-3.89141	-2.67952		-2.44306	-4.48374	-3.64322			0.351971	0.780992	0.879468	-0.88512		-0.135729	-0.166455	1.95738	-1.4064		0.22572	-0.0361135	0.96707	0.433826		1.08296	0.612441	1.23198	0.32736
YOR337W	YOR337W ... TEA1 transcription DNA binding nucleus | YOR338W	1	-2.59607	-6.77316	-4.55866		-1.93114	-6.23036	-6.6282		-3.03072	-3.71168	-6.52836		-2.45624	-5.77218	-4.86666		-2.49623	-5.6095	-5.42408			0.0796565	0.744587	0.622459	-1.98988		0.121435	-0.313218	3.18291	-1.84827		0.16049	0.300314	1.16147	-0.147509		0.413948	0.513782	1.57761	-0.451474
YOR172W	YOR172W ... YRM1 positive regulation of transcr specific RNA polymerase II transcricytoplasm* | YOR173W	1	-2.23521	-4.01141	-3.1619		-1.83334	-4.18416	-4.61857		-1.77284	-2.19971	-4.41437		-1.98159	-2.95359	-3.80489		-2.67171	-3.81654	-4.32898			0.224382	0.626251	0.051634	-1.23228		-0.350239	0.112134	1.46146	-1.60271		-0.284737	-0.031112	0.773083	-0.927731		0.560436	0.123942	0.755308	-0.606646
YGL035C	YGL035C ... MIG1 regulation of transcription fr specific RNA polymerase II transcricytoplasm* | YGL036W	1	-4.74817	-7.15352	-4.2383		-4.81973	-8.54135	-8.57121		-4.02154	-4.25665	-6.2387		-3.94645	-5.48627	-5.08404		-5.26284	-6.54973	-6.02213			-0.0197995	-0.0913565	-1.40763	-4.35271		0.141855	0.868491	3.03873	-1.85855		-0.40251	0.399214	1.26475	-1.24826		-0.178847	-0.693516	0.424945	-1.96268
YLR018C	YLR018C ... POM34 nucleocytoplasmic transport molecular function unknown nuclear pore | YLR019W	1	-3.68996	-5.78461	-4.74184		-2.82662	-7.3933	-7.99313		-3.11203	-3.93686	-7.68572		-3.30619	-5.00187	-4.93323		-3.56572	-5.21703	-5.48268			-0.147826	0.715511	-1.75651	-3.39911		0.88874	1.46667	2.73649	-2.05513		-0.333128	0.0506485	0.449609	-0.52452		-0.574798	-0.450551	-0.007219	-1.31564
YLR019W	YLR019W ... PSR2 response to stress phosphoprotein phosphatase activityplasma membrane | YLR020C	1	-2.2786	-3.46575	-2.58242		-1.6086	-4.80091	-5.783		-2.07716	-2.427	-5.12261		-2.19075	-2.95345	-3.00308		-2.44517	-3.28279	-3.29043			0.219223	0.889224	-1.11593	-2.98135		0.836048	1.03749	1.8748	-1.70414		0.068356	0.156207	0.580657	-0.352303		-0.464979	-0.631556	-0.282015	-1.17299
YLR055C	YLR055C ... SPT8 histone acetylation* transcription cofactor activity nucleus* | YLR056W	1	-2.68326	-3.8205	-2.57843		-2.53273	-5.49287	-5.57312		-2.25115	-2.50533	-4.28994		-2.99717	-3.3315	-2.95747		-2.82944	-3.64179	-3.2727			0.378074	0.528605	-1.2943	-2.61661		0.90868	1.34079	2.22385	-0.802824		-0.0099305	-0.323848	0.479067	-0.38897		-0.603402	-0.749583	-0.424698	-1.29767
YLR074C	YLR074C PAC cluster BUD20 bud site selection molecular function unknown nucleus | YLR075W	1	-5.21161	-6.55135	-5.18035		-3.60436	-6.85592	-8.14736		-4.40337	-4.76174	-8.04901		-4.06477	-4.91069	-4.58328		-4.78391	-5.79081	-5.29177			-0.525991	1.08125	-0.83056	-3.493		0.803296	1.61153	2.59291	-2.06537		-0.903224	0.243614	0.737437	-0.306155		-0.926192	-0.498493	-0.165649	-1.03762
YLR407W	YLR407W ... YLR407W biological process unknown molecular function unknown cellular component unknown | YLR408C	1	-3.40033	-3.90868	-3.27054		-2.41623	-5.28054	-6.61452		-2.35963	-2.94492	-5.413		-3.12851	-2.84612	-3.25117		-3.12357	-3.71806	-3.72464			-0.262263	0.72183	-1.63412	-3.60624		0.860008	1.9007	1.82376	-1.28245		-0.385462	-0.113644	0.6771	-0.366092		-0.236202	0.0405495	-0.04558	-0.690297
YLR094C	YLR094C ... GIS3 intracellular signaling cascad molecular function unknown cytoplasm* | YLR095C	1	-2.13229	-3.60113	-2.80587		-1.21242	-4.30964	-6.32671		-1.53622	-2.17875	-4.50511		-1.48498	-3.20681	-3.12646		-2.36097	-3.6553	-3.57135			0.118696	1.03857	-0.589807	-3.40214		0.509107	1.10517	1.93149	-1.19013		-0.475411	0.171896	-0.081083	-0.795995		-0.191594	-0.420275	-0.245756	-0.95707
YHR179W	YHR179W ... OYE2 biological process unknown NADPH dehydrogenase activity cytoplasm* | YHR180C-B	1	-7.32675	-9.11543	-7.66691		-6.793	-10.5492	-11.4623		-3.62161	-4.26634	-8.74774		-4.90271	-9.0419	-9.64977		-7.25568	-8.21053	-9.14518			1.17916	1.7129	-0.254624	-2.61625		0.201292	3.90643	5.05038	-0.879536		0.400537	2.82458	0.474058	-1.58232		-0.618179	-0.547114	0.28672	-2.09645
YLR168C	YLR168C ÔøΩ UPS2 biological process unknown molecular function unknown | Mitochondrial intermembrane space protein involved in regulation of mitochondrial cardiolipin and phosphatidylethanolamine levels; null has defects in mitochondrial morphology; similar to Ups1p, Ups3p and to human PRELIYLR169W	1	-5.20266	-6.84861	-5.35571		-3.12908	-7.01524	-8.16753		-2.01294	-3.75231	-6.65397		-3.92555	-5.18489	-4.74443		-5.76705	-6.94071	-6.33711			0.106223	2.1798	-0.0604105	-2.7056		0.0894515	3.27916	3.18576	-1.20881		-0.729641	0.547463	0.934082	-0.118361		0.834248	0.269852	0.742146	-0.147151
YLL009C	YLL009C ... COX17 cytochrome c oxidase complex a thioredoxin peroxidase activity* cytosol* | YLL010C	1	-3.85673	-5.6958	-5.15045		-3.03837	-6.31813	-6.76385		-1.07552	-2.70382	-5.33108		-2.69662	-4.67136	-4.41563		-4.47165	-5.95299	-5.35822			-0.142517	0.675844	-0.764845	-1.75591		-0.203079	2.57813	2.78891	-0.383705		-0.730251	0.429867	0.294198	0.0045745		0.168846	-0.446072	-0.0883455	-0.038919
YMR058W	YMR058W ... FET3 high affinity iron ion transpo ferroxidase activity plasma membrane | YMR059W	1	-6.01443	-8.56075	-7.65512		-6.07694	-10.2317	-11.2374		-2.68204	-3.85874	-8.61005		-5.27557	-8.14759	-8.13178		-6.24108	-9.12131	-8.77789			0.0981515	0.035643	-1.57278	-3.48416		-0.201268	3.13113	4.50074	-1.15619		0.24421	0.983079	0.657369	-0.232449		0.409622	0.182976	-0.150935	-0.713139
YLL012W	YLL012W ... YEH1 sterol metabolism sterol esterase activity integral to membrane* | YLL013C	1	-5.00141	-9.23798	-7.15325		-3.83856	-9.11454	-9.40433		-3.73132	-4.0308	-9.36126		-3.91513	-8.21111	-7.41474		-4.54952	-4.67033	-6.31489			-0.215321	0.94753	-0.091879	-2.4664		1.10484	2.37492	6.31202	-1.10317		-0.191367	0.894916	0.835503	-0.452854		-1.89162	-1.43973	2.67603	-1.05326
YLR237W	YLR237W ... THI7 thiamin transport thiamin transporter activity plasma membrane | YLR238W	1	-3.68176	-8.42281	-7.06442		-3.02321	-9.17867	-10.5146		-2.19851	-3.20427	-8.31441		-1.84192	-6.40249	-6.29318		-3.10796	-6.25958	-6.17762			1.16608	1.82462	0.410216	-2.28408		0.95394	2.43719	6.17247	-0.296056		-0.719236	1.1206	1.30108	0.0519985		-1.27191	-0.69811	0.891322	-0.38511
YNL217W	YNL217W ... YNL217W biological process unknown phosphoric monoester hydrolase activacuole (sensu Fungi) | YNL218W	1	-2.87773	-7.93163	-5.54659		-1.6222	-8.27458	-7.98406		-1.36857	-2.76737	-6.90676		-1.8587	-7.00725	-6.07289		-2.29807	-5.81499	-5.79427			0.184576	1.44011	-0.158372	-2.25289		-0.132668	1.3765	5.03159	-1.49284		0.682438	1.70147	1.60682	0.156141		-1.11328	-0.533615	1.00337	-1.36095
YOR369C	YOR369C RP cluster RPS12 protein biosynthesis structural constituent of ribosome cytosolic small ribosomal subunit ( | YOR370C	1	-5.86946	-11.6064	-8.90048		-4.78294	-9.04196	-9.89034		-4.71728	-5.66872	-9.37912		-5.09761	-8.85417	-7.84797		-5.49541	-9.19239	-8.4174			-0.38895	0.697579	2.17544	-1.37881		-0.311102	0.841086	5.62653	-0.789739		-0.41772	0.354137	2.33446	0.634791		0.145181	0.519235	2.55914	0.628266
YJL196C	YJL196C ... ELO1 fatty acid elongation, unsatur fatty acid elongase activity membrane | YJL197W	1	-4.98819	-9.5237	-8.58125		-3.03944	-9.01613	-9.03481		-2.89737	-3.67575	-6.67181		-3.38087	-7.64892	-6.86531		-5.37098	-8.49611	-8.93838			-0.208115	1.74064	0.299459	-0.661678		-1.87145	0.219373	3.9765	0.0379865		-1.44177	0.165552	0.433008	0.274168		-0.0585625	-0.441346	0.969036	-0.415694
YMR199W	YMR199W ... CLN1 regulation of cyclin dependent cyclin-dependent protein kinase regcytoplasm* | YMR200W	1	-4.09848	-7.58072	-7.00448		-2.39397	-7.77601	-7.71764		-1.22117	-2.99799	-6.69502		-4.61129	-7.32824	-6.83527		-2.75259	-6.8211	-6.70925			-0.571998	1.13252	-0.76729	-1.28516		-0.828311	2.049	3.75442	-0.518854		0.18867	-0.324141	0.441142	0.35788		-0.094912	1.25098	0.664704	0.200318
YLR190W	YLR190W ... MMR1 mitochondrion inheritance molecular function unknown mitochondrion* | YLR191W	1	-4.69558	-6.63828	-6.18589		-2.95379	-7.05561	-7.00107		-3.01517	-4.7302	-6.95282		-4.64072	-5.65801	-6.0278		-3.24078	-5.67474	-5.90558			-0.03984	1.70195	-0.45717	-0.855021		0.66279	2.3432	2.57087	-0.104138		-0.577885	-0.523022	0.402381	-0.419791		-0.509778	0.945018	0.453763	-0.229465
YGR108W	YGR108W ... CLB1 G2/M transition of mitotic cel cyclin-dependent protein kinase regcytoplasm* | YGR109C	1	-5.79995	-8.23478	-8.24935		-4.78533	-8.72554	-8.84866		-3.07964	-4.99527	-7.42107		-4.31433	-6.71593	-6.35806		-5.10261	-6.49669	-8.00982			0.351915	1.36654	-0.13885	-0.247386		-0.778195	1.94211	2.46131	0.05009		-1.67693	-0.191303	-0.158082	0.214368		0.213952	0.91129	1.95203	0.453485
YOR025W	YOR025W ... HST3 chromatin silencing at telomer DNA binding nucleus | YOR026W	1	-5.20812	-7.23221	-7.1008		-4.5457	-8.23731	-8.50819		-3.81755	-5.35527	-7.22053		-4.8975	-6.39792	-6.65675		-4.79823	-6.28526	-7.66781			0.396528	1.05895	-0.608574	-1.01086		-0.193897	1.19667	1.68304	-0.313626		-0.536895	-0.226281	0.297393	-0.0928465		0.71376	1.12364	1.66071	0.146748
YOL049W	YOL049W ... GSH2 glutathione biosynthesis glutathione synthase activity intracellular | YOL050C	1	-4.4783	-8.21102	-7.72153		-3.57999	-9.45444	-9.33727		-3.69598	-5.17974	-7.84264		-4.41132	-8.25688	-7.45711		-4.65608	-7.49771	-7.45438			0.28811	1.18642	-0.955305	-1.32762		-0.296989	0.48533	2.73429	-0.418094		0.147288	0.214267	0.101434	0.411711		0.825098	0.647316	1.53841	1.09225
YPL163C	YPL163C ... SVS1 response to chemical substance molecular function unknown cell wall (sensu Fungi)* | YPL164C	1	-5.36367	-7.99921	-8.00601		-3.2325	-8.10123	-8.93594		-3.06656	-4.78585	-7.92215		-5.67551	-7.84603	-7.1128		-4.57599	-7.1896	-6.39979			-0.156432	1.97474	-0.258447	-1.08636		-0.844232	1.45288	2.36913	-0.760365		0.224733	-0.0871025	0.377918	1.11795		-0.319715	0.467971	0.489894	1.2865
YNR067C	YNR067C ... DSE4 cytokinesis, completion of sep glucan 1,3-beta-glucosidase activitcell wall (sensu Fungi)* | YNR068C	1	-5.68156	-9.23879	-9.15268		-5.50426	-9.83762	-10.1191		-3.0557	-5.35943	-8.65873		-4.97228	-8.28128	-7.74314		-4.58977	-8.5025	-8.27136			0.555109	0.732406	-0.0437275	-0.411295		0.045721	2.67158	3.92508	0.539671		0.521209	1.23049	1.47872	1.93076		-0.137887	0.953905	0.598403	0.743434
YLR073C	YLR073C ÔøΩ PAC cluster RFU1 biological process unknown molecular function unknown | Protein that inhibits Doa4p deubiquitinating activity; contributes to ubiquitin homeostasis by regulating the conversion of free ubiquitin chains to ubiquitin monomers by Doa4p; GFP-fusion protein localizes to endosomesYLR074C	1	-5.49935	-8.60318	-6.96157		-4.54716	-7.69702	-7.69702		-3.80562	-4.32852	-8.04409		-5.54107	-6.31752	-5.50914		-5.37035	-7.01152	-6.72708			-1.09505	-0.142865	-0.188893	-1.83051		0.337159	2.03088	4.61182	-0.745363		-1.02001	-1.06173	1.26565	0.432418		-1.13437	-1.00537	0.457292	-0.899887
YMR318C	YMR318C ... ADH6 aldehyde metabolism* alcohol dehydrogenase (NADP+) activsoluble fraction | YMR319C	1	-5.45146	-8.06999	-6.69609		-6.07527	-10.4089	-10.9212		-4.96197	-5.55697	-8.0288		-6.00316	-8.33641	-8.82909		-6.28948	-8.40098	-8.60536			0.696531	0.0727155	-1.64236	-3.52855		-0.194776	0.29471	2.31825	-1.52748		0.832911	0.28121	0.566497	-1.30009		0.20912	-0.628903	-0.121868	-1.70015
YNL112W	YNL112W ... DBP2 mRNA catabolism, nonsense-medi RNA helicase activity cytoplasm* | YNL113W	1	-5.48629	-10.2038	-5.62734		-4.23319	-10.4416	-11.0123		-4.95341	-4.91538	-9.57442		-4.34193	-6.13559	-5.27684		-5.46222	-7.56114	-7.49847			-0.349663	0.903438	-0.587475	-5.73467		-0.040914	0.491969	5.24751	-3.988		0.0791315	1.22349	4.14735	0.429625		-1.04435	-1.02028	1.59832	-2.91548
YOR360C	YOR360C ... PDE2 cAMP-mediated signaling cAMP-specific phosphodiesterase actcytoplasm* | YOR361C	1	-4.50034	-7.26011	-4.27326		-4.31576	-7.45433	-8.54318		-3.39266	-3.90999	-7.93148		-3.52623	-4.79523	-4.04369		-4.58743	-6.09589	-7.07115			-0.0781665	0.106406	-0.272385	-4.34808		-0.357281	0.750392	2.99284	-4.0155		-0.414218	0.559886	2.05066	-0.184644		0.515475	0.428378	1.6797	-2.28242
YAR015W	YAR015W ... ADE1 purine nucleotide biosynthesis phosphoribosylaminoimidazolesuccinocytoplasm* | YAR018C	1	-2.82443	-7.54745	-6.48302		-0.076867	-7.07081	-8.43832		-1.35538	-2.23955	-7.20722		-1.97462	-6.9002	-7.7889		-1.93703	-6.31282	-6.31144			-0.670666	2.0769	-0.19403	-2.62596		-0.917342	0.551713	4.39055	-1.64154		-0.119001	0.730815	0.528243	-1.42487		-0.911846	-0.024439	0.322781	-0.740264
YBR024W	YBR024W ... SCO2 copper ion transport thioredoxin peroxidase activity mitochondrial membrane | YBR025C	1	-1.42102	-5.50681	-4.83927		-0.106918	-5.88342	-6.2742		-0.664622	-1.3888	-4.31519		-0.639938	-4.50848	-5.04349		-2.18172	-5.78582	-6.06505			-0.381364	0.932738	-0.75798	-1.8163		-1.0959	-0.339503	3.02211	-0.571823		-0.776125	0.0049575	0.222204	-0.980347		0.443659	-0.317035	0.164648	-0.782125
YBR177C	YBR177C ... EHT1 lipid metabolism serine hydrolase activity mitochondrion* | YBR178W	1	-2.4494	-7.45066	-6.10768		-0.441507	-7.23119	-7.20581		-1.50702	-2.75472	-6.14361		-1.77148	-5.79909	-5.96598		-3.06393	-6.68849	-6.99533			0.433673	2.44157	0.653143	-0.664457		0.052088	0.994472	4.74803	0.0161555		-0.866773	-0.188847	0.784798	-0.725069		0.059575	-0.554951	0.821741	-0.828078
YFR030W	YFR030W ... MET10 sulfate assimilation sulfite reductase (NADPH) activity cytoplasm* | YFR031C	1	-0.892401	-6.80754	-4.50972		0.863108	-6.18604	-7.05626		-0.833809	-1.7354	-5.77705		-1.98159	-6.59158	-5.85544		-1.23224	-5.4187	-6.72893			0.523471	2.27898	1.14498	-2.02306		0.115455	0.174046	5.1876	-1.15188		0.265876	-0.82331	0.481838	-1.07985		0.583071	0.243233	1.97192	-1.63614
YLL058W	YLL058W ... YLL058W sulfur metabolism cystathionine gamma-synthase activicellular component unknown | YLL059C	1	-1.87332	-6.29859	-4.44785		-0.406183	-6.4966	-6.97913		-0.769898	-1.64144	-6.35158		-1.93813	-6.03803	-6.11156		-2.51246	-5.90492	-6.63453			0.572955	2.04009	0.374945	-1.95833		0.992658	2.09608	5.64981	-0.911075		0.244959	0.180149	0.505523	-1.41876		0.479056	-0.16008	0.872726	-1.70763
YJL159W	YJL159W ... HSP150 cell wall organization and bio structural constituent of cell wallcell wall (sensu Fungi) | YJL160C	1	-1.59251	-7.46385	-6.45241		-1.23781	-8.4352	-9.92933		-1.98844	-2.63194	-7.25097		-0.813634	-6.05976	-8.08232		-2.04846	-8.15482	-9.12928			-0.0490445	0.305659	-1.02039	-3.52597		-0.006654	-0.402575	4.82526	-0.805212		-0.397213	0.381667	1.00688	-2.02713		0.202572	-0.253368	-0.488395	-2.4743
YHR007C	YHR007C ... ERG11 ergosterol biosynthesis sterol 14-demethylase activity endoplasmic reticulum | YHR007C-A	1	-2.68551	-9.18652	-8.30395		-2.40537	-9.92098	-11.7367		-2.92661	-3.44542	-10.0439		-1.88654	-8.05449	-8.42422		-2.46828	-8.40232	-8.97974			0.811916	1.09206	0.077461	-2.6208		0.705203	0.4641	6.44631	-1.03475		-0.016624	0.782349	1.11541	-0.136887		-0.677337	-0.46011	0.10687	-1.35312
YLR300W	YLR300W ... EXG1 cell wall organization and bio glucan 1,3-beta-glucosidase activitcell wall (sensu Fungi) | YLR301W	1	-2.78001	-9.68636	-9.21029		-2.62275	-10.3475	-11.5106		-2.89363	-2.47004	-8.97741		-1.59564	-8.38299	-10.1917		-3.55511	-9.32806	-11.5168			0.216506	0.373758	-0.444628	-2.08385		0.25086	0.137231	7.46718	0.483733		-0.433402	0.750965	0.869962	-1.41479		0.446827	-0.328273	0.805118	-1.85971
YLR266C	YLR266C ... PDR8 response to stress* DNA binding* nucleus | YLR267W	1	-1.63765	-4.82098	-2.65456		-1.89602	-5.0176	-5.16068		-0.856507	-1.5848	-4.42856		-2.30058	-4.14591	-3.46955		-2.22943	-4.63741	-4.46078			0.29156	0.0331855	0.0949455	-2.21455		0.866468	1.64761	4.10264	-0.907529		0.06761	-0.595321	0.742682	-0.747382		0.616599	0.0248215	0.800168	-1.18961
YLR417W	YLR417W ... VPS36 protein-vacuolar targeting* regulator of G-protein signaling acESCRT II complex | YLR418C	1	-2.07851	-6.20999	-4.22338		-1.87336	-7.03281	-7.20836		-2.13328	-2.72252	-6.01429		-2.04328	-4.82093	-4.39813		-2.27685	-4.7301	-5.45657			0.149064	0.354209	-0.673759	-2.83592		1.06793	1.01315	4.5554	-0.722988		-0.462809	-0.427584	0.926246	-0.637564		-0.207231	-0.405568	1.27266	-1.44043
YPL061W	YPL061W ... ALD6 acetate biosynthesis aldehyde dehydrogenase activity cytoplasm* | YPL062W	1	-3.80075	-11.9421	-7.11739		-3.55485	-12.2469	-12.902		-2.59999	-3.38255	-7.48399		-3.9931	-10.7881	-10.1306		-4.05073	-11.1155	-11.4247			0.0754895	0.321383	-0.229291	-5.70912		0.177994	1.37875	8.73758	-0.188605		0.1712	-0.0211555	1.32524	-2.842		-0.377331	-0.627312	0.449287	-4.68467
YOR092W	YOR092W ... ECM3 cell wall organization and bio ATPase activity endoplasmic reticulum | YOR093C	1	-2.30865	-6.91767	-4.5442		-2.19027	-6.81566	-7.81575		-2.8092	-3.47585	-6.77621		-1.30793	-5.32018	-5.04543		-3.36097	-6.39519	-6.41805			0.199481	0.317858	0.301496	-3.07206		-0.054748	-0.555307	3.38708	-2.28675		-0.425109	0.575609	1.17239	-0.926331		0.808917	-0.243402	1.3314	-1.06493
YPL221W	YPL221W ÔøΩ FLC1 (BOP1) DNA replication initiation* chromatin binding* cytoplasm* | Putative FAD transporter; required for uptake of FAD into endoplasmic reticulum; involved in cell wall maintenanceYPL222W	1	-2.18213	-7.88422	-4.66262		-1.67375	-7.5021	-8.55813		-1.68929	-2.2385	-7.09326		-1.87582	-5.62489	-5.5031		-2.65268	-6.98815	-7.84656			-0.0404885	0.467894	0.341631	-3.93599		-0.244586	0.248256	5.40114	-2.67522		-0.141305	0.165004	2.11802	-0.98178		0.265273	-0.205275	1.16134	-2.91866
YPL177C	YPL177C ... CUP9 transcription initiation from specific RNA polymerase II transcrinucleus | YPL178W	1	-0.998637	-7.86031	-5.49878		-0.612715	-7.27269	-8.09387		-0.374094	-1.30705	-5.57989		-0.996575	-6.10838	-6.40915		-1.68838	-6.15454	-6.60553			-0.393307	-0.007385	0.194306	-2.9884		-0.912922	-0.288377	5.64034	-0.994031		-0.48057	-0.478507	1.27135	-1.39094		0.553624	-0.136116	2.2594	-0.553122
YNL210W	YNL210W ... MER1 meiosis* RNA splicing factor activity, transnucleus | YNL211C	1	-3.80785	-5.7615	-3.85315		-2.75584	-5.61097	-5.61097		-3.06031	-3.23628	-5.13999		-3.91395	-5.74775	-4.02164		-3.02309	-3.93789	-5.08962			-0.150536	0.901473	0	-1.90836		0.102991	0.850534	2.62821	-1.18385		0.63973	0.533636	0.653484	0.471239		-0.574981	0.209784	1.24863	-1.81145
YER143W	YER143W ... DDI1 ubiquitin-dependent protein ca SNARE binding plasma membrane | YER144C	1	-1.12649	-3.16661	-2.79758		-0.606881	-3.48614	-4.85531		-1.95204	-2.66697	-3.78519		-1.57898	-2.39298	-2.27971		-1.62039	-3.13609	-2.83845			0.816144	1.33575	0.496615	-1.24159		0.160199	-0.665358	0.659833	-0.827415		0.417855	-0.0346375	1.19148	0.935729		0.070049	-0.423856	0.100567	0.029183
YJR130C	YJR130C ... STR2 sulfur metabolism cystathionine gamma-synthase activicytoplasm* | YJR131W	1	-1.32138	-2.4674	-2.19278		-0.590971	-3.08966	-4.14264		-1.44836	-2.10903	-4.04875		-2.06669	-2.63306	-2.52068		-1.51044	-2.28419	-2.05048			0.469127	1.19953	-0.153131	-1.48073		0.027327	-0.0996565	0.385692	-1.82865		0.792869	0.047556	0.627206	0.464965		-0.0770275	-0.266091	0.106184	0.0652705
YJR137C	YJR137C ... ECM17 cell wall organization and bio sulfite reductase (NADPH) activity cytoplasm* | YJR138W	1	-1.43775	-3.9521	-3.34727		0.121872	-4.82465	-6.11867		-2.39434	-2.95419	-5.37698		-1.89266	-3.51238	-3.45941		-1.22921	-3.9739	-3.80789			0.534771	2.0944	-0.337776	-2.23662		0.0273515	-0.929232	1.02526	-2.00236		0.235071	-0.219838	0.674794	0.122937		0.002399	0.21094	-0.019399	-0.45822
YIL083C	YIL083C ÔøΩ CAB2 coenzyme A biosynthesis phosphopantothenate-cysteine l | Probable phosphopantothenoylcysteine synthetase (PPCS), which catalyzes the second step of coenzyme A biosynthesis from pantothenate; null mutant lethality is complemented by E. coli coaBC (encoding a bifunctional enzyme with PPCS activity)YIL084C	1	-1.07712	-4.98261	-4.70491		-0.888615	-6.34254	-8.00869		-1.4566	-2.43131	-6.14447		-1.67235	-3.83461	-3.62434		-0.925152	-4.13763	-3.5051			0.422466	0.610975	-0.937469	-2.88132		0.222269	-0.157204	2.77356	-1.21729		0.0440415	-0.551186	1.19204	1.12461		-0.186151	-0.03418	0.658821	1.01365
YLR093C	YLR093C ... NYV1 vesicle fusion v-SNARE activity vacuolar membrane | YLR094C	1	-0.755717	-2.71403	-2.11322		-0.229247	-3.73197	-4.67767		-1.23168	-1.69019	-4.32166		-1.19999	-2.32733	-1.6594		-1.20911	-2.76441	-1.97298			0.155162	0.681632	-0.862776	-2.40929		0.850908	0.374949	1.87475	-1.35753		0.178339	-0.265936	0.565043	0.632158		0.269481	-0.183915	0.2191	0.409724
YDR420W	YDR420W ... HKR1 cell wall organization and bio molecular function unknown plasma membrane | YDR421W	1	-1.75734	-3.0494	-3.14424		-2.05866	-4.83047	-6.92189		-1.9008	-2.38411	-4.79194		-2.0422	-2.29254	-2.90464		-1.89961	-3.24625	-3.47207			0.783779	0.482463	-0.997296	-2.99387		-0.398778	-0.542236	0.266512	-2.04648		-0.276507	-0.561362	0.480351	-0.0369065		-0.333566	-0.475836	-0.530417	-0.661396
YHR161C	YHR161C ... YAP1801 endocytosis clathrin binding actin cortical patch | YHR162W	1	-0.673658	-2.34451	-1.94986		-0.683894	-3.67169	-4.71083		-0.946758	-1.55141	-3.25207		-1.30915	-2.08962	-2.10013		-1.30339	-2.47056	-2.57981			0.412053	0.401817	-0.915118	-2.34891		0.101702	-0.171398	0.894802	-1.20051		0.33941	-0.296078	0.594305	0.189143		0.374627	-0.25511	0.248586	-0.255323
YGL197W	YGL197W ... MDS3 negative regulation of sporula molecular function unknown cytoplasm* | YGL198W	1	-0.965893	-2.64061	-2.62152		-0.618174	-4.07154	-5.67933		-1.64645	-2.02006	-3.59931		-1.16074	-2.17661	-1.71808		-1.3259	-2.4506	-2.08902			0.0614075	0.409127	-1.36952	-2.9964		-0.293218	-0.973773	0.327338	-1.27101		-0.067178	-0.262019	0.396829	0.836268		0.140276	-0.219736	0.33029	0.672779
YJR138W	YJR138W ... IML1 biological process unknown molecular function unknown vacuolar membrane (sensu Fungi) | YJR139C	1	-1.16842	-3.57107	-3.16245		-1.22452	-6.20013	-7.27226		-1.86628	-2.41825	-5.5914		-1.62488	-2.813	-2.66344		-1.69613	-3.17325	-2.77129			0.290315	0.234215	-2.33874	-3.81949		-0.0426695	-0.740535	1.11015	-2.47162		-0.109962	-0.56642	0.648114	0.389051		0.020257	-0.507458	0.418087	0.411421
YJL059W	YJL059W ... YHC3 intracellular protein transpor basic amino acid transporter activivacuole (sensu Fungi) | YJL060W	1	-2.2397	-3.45528	-3.23077		-2.01092	-5.2874	-5.91079		-2.49168	-2.82529	-4.34675		-2.69203	-3.47411	-3.17416		-2.81685	-3.07952	-2.26287			0.719294	0.948078	-1.11283	-1.96073		0.473421	0.221449	1.10341	-0.642562		0.500436	0.0481125	0.48161	0.557043		0.243372	-0.333774	0.619131	1.21128
YKL064W	YKL064W ... MNR2 magnesium ion transport magnesium ion transporter activity membrane | YKL065C	1	-1.76799	-3.03556	-2.30175		-0.953905	-3.11879	-3.52924		-1.70826	-2.05587	-3.00099		-1.51189	-2.20435	-1.26161		-2.0423	-2.42092	-1.78939			-0.114328	0.699757	-0.19756	-1.34182		-0.502281	-0.442553	0.477407	-1.20152		-0.347734	-0.0916285	0.483473	0.692408		-0.3451	-0.619413	0.269536	0.167268
YBR136W	YBR136W ... MEC1 meiotic recombination* protein kinase activity nucleus* | YBR137W	1	-1.4024	-4.08137	-3.37077		-0.554175	-5.47819	-5.7753		-1.87349	-2.39779	-4.79869		-1.26636	-2.79646	-2.27393		-1.59107	-2.92143	-3.17729			-0.0753585	0.772865	-1.47218	-2.47989		-0.169892	-0.640981	1.51369	-1.59781		-0.35117	-0.215131	0.933736	0.745666		-0.252735	-0.441406	0.907203	-0.05925
YGL080W	YGL080W ... FMP37 biological process unknown molecular function unknown mitochondrion | YGL081W	1	-2.02358	-3.97196	-3.90826		-1.44756	-4.24579	-5.65966		-2.17507	-3.50843	-4.9048		-2.0295	-2.68884	-2.18467		-2.16296	-3.26248	-3.48979			-0.311781	0.264235	-0.585603	-2.06318		-0.18279	-0.334284	0.280741	-1.17933		-0.297256	-0.303175	0.985872	1.42634		0.0544855	-0.084897	0.763969	0.472954
YCR004C	YCR004C iESR cluster YCP4 biological process unknown electron transporter activity cytoplasm* | YCR005C	1	-1.67087	-3.90569	-3.51086		-0.781884	-3.89642	-5.70882		-1.70905	-2.91958	-4.61307		-1.15168	-2.66829	-2.09934		-2.00106	-3.4292	-3.54151			0.257529	1.14651	0.266794	-1.94043		-0.145677	-0.183863	0.840429	-1.24789		-0.229695	0.289492	1.0077	1.18182		0.109133	-0.221059	0.585623	0.078483
YBR111C	YBR111C ... YSA1 biological process unknown phosphoribosyl-ATP diphosphatase accytoplasm* | YBR111W-A	1	-2.19893	-4.61449	-4.03854		-0.80145	-5.56411	-7.20653		-2.66149	-3.12249	-5.63357		-1.56241	-3.57687	-3.24621		-2.6163	-4.53517	-4.23531			-0.176452	1.22103	-1.12607	-3.34444		-0.43099	-0.893556	1.06101	-2.02602		-0.480386	0.156129	0.557238	0.311944		0.363184	-0.054187	0.442505	0.166408
YCL009C	YCL009C ... ILV6 branched chain family amino ac enzyme regulator activity* mitochondrion* | YCL010C	1	-3.40501	-6.4572	-6.82834		-2.40605	-6.87656	-9.02836		-2.95973	-3.79487	-7.34747		-4.43196	-6.57647	-6.43438		-3.28094	-5.92188	-5.6549			-0.1858	0.813164	-0.60516	-2.38582		-0.306851	0.138424	2.35547	-0.825981		0.688009	-0.338937	0.568738	1.08197		-0.362285	-0.238213	0.173033	0.81115
YBR086C	YBR086C ... IST2 response to osmotic stress molecular function unknown plasma membrane* | YBR087W	1	-3.30917	-5.49031	-5.67734		-2.43384	-5.9403	-8.43575		-3.58305	-4.3458	-6.21569		-3.31472	-4.67216	-4.62658		-3.22907	-4.96509	-4.57418			-0.201462	0.673874	-0.651455	-2.95987		-0.173901	-0.447781	0.970607	-0.712247		-0.291285	-0.296837	0.526861	0.759479		-0.182995	-0.102894	0.342222	0.920169
YER094C	YER094C ... PUP3 ubiquitin-dependent protein ca endopeptidase activity proteasome core complex, beta-subun | YER095W	1	-2.98271	-4.62451	-4.70087		-2.08616	-5.42722	-6.71689		-3.01494	-3.73705	-5.3851		-2.75482	-3.60346	-3.64226		-3.11191	-4.41102	-4.17846			0.176375	1.07292	-0.626332	-1.83964		-0.17432	-0.206556	0.713135	-0.858549		-0.298108	-0.0702165	0.722935	0.760508		-0.0899245	-0.219122	0.123566	0.432492
YBL106C	YBL106C ... SRO77 exocytosis* molecular function unknown plasma membrane | YBL107C	1	-1.42022	-3.74438	-3.28359		-1.67687	-5.74185	-6.6033		-2.65618	-2.98975	-5.3567		-1.55021	-2.77285	-2.72679		-2.15641	-3.27349	-2.49629			1.01214	0.755485	-0.985329	-2.30757		0.432673	-0.803285	1.18731	-1.64044		0.215748	0.0857555	1.18728	0.77255		0.005475	-0.730711	0.476365	0.792777
YDL019C	YDL019C ... OSH2 steroid biosynthesis oxysterol binding plasma membrane* | YDL020C	1	-1.79943	-4.73246	-4.43905		-1.12523	-6.52744	-7.84002		-2.30915	-2.82113	-5.66055		-1.53051	-3.59192	-2.8242		-2.23985	-4.62042	-3.57521			0.915579	1.58978	-0.879397	-2.48539		-0.301497	-0.811213	1.60984	-1.523		-0.477233	-0.208312	0.663304	1.13761		-0.03466	-0.475077	0.077378	0.82918
YGR026W	YGR026W ... YGR026W biological process unknown molecular function unknown cellular component unknown | YGR027C	1	-2.25837	-4.68032	-5.40956		-1.56626	-6.24092	-8.20872		-3.12717	-3.31501	-5.79455		-2.07732	-3.36792	-3.71481		-2.40893	-4.32449	-4.11753			0.186697	0.878806	-1.3739	-2.61246		-0.278426	-1.14722	1.08689	-0.663413		-0.205224	-0.0241715	1.10718	1.48952		-0.180035	-0.330591	0.175794	1.11199
YKL100C	YKL100C iESR cluster YKL100C biological process unknown molecular function unknown cellular component unknown | YKL101W	1	-1.92263	-4.29757	-4.11285		-1.10588	-5.83425	-6.48579		-2.23222	-2.93757	-4.91889		-1.8662	-2.99974	-2.62217		-2.10872	-3.45072	-2.91062			0.119202	0.935952	-1.41747	-2.25374		-0.210509	-0.520101	1.14949	-1.01654		0.0156885	0.0721185	1.31353	1.50637		-0.0565895	-0.24268	0.790262	1.14564
YBL047C	YBL047C ... EDE1 endocytosis molecular function unknown bud neck* | YBL048W	1	-2.15458	-4.36965	-3.73487		-1.52586	-5.59808	-6.85261		-2.53497	-3.11292	-5.73224		-2.51263	-3.63488	-2.79226		-2.36701	-4.01369	-3.01491			0.121781	0.750502	-1.10665	-2.99596		-0.314103	-0.694497	0.942624	-2.31147		0.152647	-0.205404	0.887418	1.09525		-0.205158	-0.417588	0.150801	0.514799
YMR162C	YMR162C ... DNF3 intracellular protein transpor phospholipid-translocating ATPase atrans-Golgi network transport vesic | YMR163C	1	-1.98779	-4.51384	-3.74981		-1.32723	-6.19133	-7.95052		-2.00063	-2.6323	-6.00305		-1.87108	-3.17846	-2.86779		-2.07872	-3.85352	-3.20866			0.229324	0.889889	-1.44817	-3.97139		-0.351385	-0.364226	1.53016	-2.60463		-0.0441285	0.072579	1.29125	0.837893		-0.274344	-0.365272	0.385981	0.266805
YEL013W	YEL013W ... VAC8 protein-vacuolar targeting* protein binding vacuole (sensu Fungi) | YEL014C	1	-3.2164	-4.96995	-4.58289		-2.21767	-5.79593	-7.32718		-2.91271	-3.85296	-6.22247		-2.97146	-3.97829	-3.56412		-3.12096	-4.15948	-3.42218			-0.104364	0.894365	-0.930354	-2.84866		-0.225393	0.0782975	0.891591	-1.86498		-0.099795	0.145149	0.891865	0.918972		-0.282154	-0.186717	0.528315	0.878549
YNL121C	YNL121C ... TOM70 mitochondrial matrix protein i protein transporter activity mitochondrial outer membrane transl | YNL122C	1	-3.63344	-5.69827	-5.35192		-3.04411	-6.93057	-9.10048		-2.73995	-3.77077	-5.98861		-3.61264	-4.57974	-4.35327		-3.81631	-5.01863	-4.59587			-0.233774	0.355561	-1.46608	-3.98234		-0.730403	0.163085	1.19709	-1.36709		0.630625	0.651426	1.74915	1.62928		-0.073394	-0.256265	0.606246	0.682655
YNL219C	YNL219C ... ALG9 protein amino acid glycosylati mannosyltransferase activity endoplasmic reticulum | YNL220W	1	-3.14025	-5.25565	-4.91075		-2.40535	-5.92952	-8.25788		-3.09778	-3.85215	-6.72506		-3.08827	-4.28848	-3.97584		-3.08182	-4.64992	-3.7017			-0.080293	0.654615	-0.754171	-3.42742		-0.414484	-0.372013	0.98901	-2.2288		0.709572	0.761555	1.67673	1.64447		-0.494569	-0.436134	0.11116	0.71448
YNR028W	YNR028W ... CPR8 biological process unknown peptidyl-prolyl cis-trans isomerasevacuole (sensu Fungi) | YNR029C	1	-3.86586	-6.03613	-5.37701		-2.77085	-7.60508	-8.02743		-3.43588	-4.31315	-6.75368		-3.71851	-4.70963	-4.45137		-3.00739	-4.36097	-3.90336			-0.448066	0.646942	-2.01702	-3.09848		-0.452803	-0.0228235	1.27018	-1.82947		0.873445	1.02079	2.19995	1.79909		-1.14762	-0.289148	0.527539	0.32604
YNL268W	YNL268W ... LYP1 basic amino acid transport basic amino acid transporter activimitochondrion* | YNL269W	1	-3.87742	-6.13986	-5.41451		-3.64224	-7.52476	-9.05141		-2.63587	-3.18374	-6.63073		-3.50908	-4.71273	-4.3333		-3.88999	-5.60174	-4.72696			0.238912	0.474093	-1.14599	-3.39799		-0.391118	0.850432	2.56501	-1.60735		0.587245	0.955587	2.01438	1.66845		-0.346214	-0.358781	0.19191	0.34133
YNL329C	YNL329C ... PEX6 peroxisome organization and bi ATPase activity cytoplasm* | YNL330C	1	-2.77306	-6.0635	-4.81421		-2.37786	-7.49078	-8.66677		-2.07733	-3.06922	-6.07183		-2.92732	-4.91136	-4.17215		-3.03686	-4.85848	-4.43507			0.373107	0.76831	-1.05417	-3.47946		-0.299972	0.395758	2.69431	-1.55759		0.879727	0.725475	2.03187	1.52178		-0.092833	-0.356627	1.11219	0.286309
YNR065C	YNR065C ... YSN1 biological process unknown molecular function unknown cellular component unknown | YNR066C	1	-2.59864	-5.8549	-4.60361		-2.19586	-6.64632	-7.84959		-2.36811	-3.02473	-6.21124		-2.46823	-3.93368	-3.69923		-3.23949	-5.69434	-5.17538			0.105441	0.508221	-0.685978	-3.14054		-0.147585	0.0829395	2.68259	-1.75521		0.683241	0.81365	2.60445	1.58762		0.37197	-0.268877	0.532524	-0.199792
YNL056W	YNL056W ÔøΩ OCA2 biological process unknown molecular function unknown | Putative protein with similarity to predicted tyrosine phosphatases Oca1p and Siw14p; green fluorescent protein (GFP)-fusion protein localizes to the cytoplasm; YNL056W is not an essential geneYNL057W	1	-2.83279	-4.47202	-4.28468		-2.01983	-6.36325	-7.17563		-3.28554	-3.70865	-5.93878		-2.51553	-3.76029	-3.9594		-3.13193	-4.70376	-4.58608			0.395996	1.20895	-1.49523	-2.49496		0.397235	-0.055515	1.16061	-1.25687		0.634915	0.952174	1.34665	0.960194		0.204019	-0.095118	-0.0277125	-0.0973855
YNL280C	YNL280C ... ERG24 ergosterol biosynthesis delta14-sterol reductase activity endoplasmic reticulum | YNL281W	1	-3.17322	-6.12033	-6.12228		-2.05341	-7.82523	-9.41752		-3.95819	-4.20907	-7.90461		-2.18527	-4.76442	-5.14937		-3.87849	-6.25741	-5.79967			0.182129	1.30194	-1.52277	-3.11311		0.187851	-0.597125	2.09912	-1.59448		0.54275	1.5307	1.89866	1.51566		0.289009	-0.416264	0.151931	0.611621
YNL272C	YNL272C ... SEC2 exocytosis guanyl-nucleotide exchange factor acytosol* | YNL273W	1	-3.00157	-4.67554	-3.37134		-2.20769	-5.47797	-6.45755		-3.19983	-3.43414	-5.30253		-2.90837	-3.49735	-2.94486		-3.44052	-4.1012	-3.60575			0.315345	1.10923	-0.487086	-2.77086		-0.137539	-0.335801	1.10386	-2.06872		0.961036	1.05424	2.13922	1.38752		-0.080563	-0.519513	0.493771	-0.314964
YKR068C	YKR068C ... BET3 ER to Golgi transport molecular function unknown Golgi apparatus* | YKR069W	1	-2.39295	-3.17407	-3.1222		-1.24245	-4.41357	-5.61464		-2.33535	-2.56062	-3.95059		-2.14501	-2.75834	-2.69354		-2.72793	-3.77167	-3.11849			0.108314	1.25881	-1.13119	-2.38413		-0.064106	-0.006513	0.549344	-0.892504		0.101897	0.349831	0.517629	0.53055		-0.0134385	-0.348422	-0.611035	-0.009732
YLR241W	YLR241W ... YLR241W biological process unknown molecular function unknown cellular component unknown | YLR242C	1	-1.72992	-3.51265	-3.14558		-0.915063	-3.73288	-5.87502		-2.23997	-2.49164	-5.05287		-1.70779	-2.52102	-2.11969		-2.1801	-3.12974	-2.84037			0.0758525	0.890709	-0.144377	-2.65359		0.654436	0.14439	1.67545	-1.25286		-0.010778	0.011353	0.98086	1.01511		0.115642	-0.334534	0.498559	0.420845
YNR016C	YNR016C ... ACC1 protein-nucleus import* acetyl-CoA carboxylase activity* mitochondrion* | YNR017W	1	-3.13725	-5.67864	-7.02333		-1.91199	-7.33521	-9.95376		-4.46383	-5.11139	-8.39935		-3.10589	-5.72603	-5.90265		-2.88962	-6.06343	-6.52614			-0.199843	1.02542	-1.85642	-3.13027		-0.350834	-1.67742	0.216419	-1.72686		0.3813	0.41266	0.33391	1.50198		-0.251249	-0.003621	-0.636034	0.245942
YNR061C	YNR061C ... YNR061C biological process unknown molecular function unknown vacuole (sensu Fungi) | YNR062C	1	-2.47126	-4.38875	-4.35492		-1.83583	-5.60217	-6.09418		-3.38453	-3.2691	-5.41591		-2.20062	-3.15752	-2.74032		-2.62322	-3.47406	-2.9159			-0.138255	0.497177	-1.35167	-1.87751		-0.020579	-0.933845	1.09908	-1.08157		0.570285	0.840922	1.80151	2.18488		-0.346042	-0.498003	0.56865	1.09298
YJR015W	YJR015W ... YJR015W biological process unknown molecular function unknown cytoplasm* | YJR016C	1	-2.63577	-5.54909	-4.55877		-2.21986	-7.20912	-8.38669		-1.651	-2.23661	-5.46081		-1.63804	-3.97447	-3.63838		-3.08492	-5.33876	-4.76207			0.566983	0.982896	-1.09305	-3.26094		-0.884726	0.100046	2.42775	-1.78677		-0.773091	0.224641	0.801528	0.147293		0.224484	-0.224665	0.43481	0.0211855
YIL013C	YIL013C ... PDR11 sterol transport ATPase activity, coupled to transmemembrane | YIL014C-A	1	-1.96854	-5.43499	-4.24974		-2.03733	-6.39648	-7.07438		-1.90006	-2.4375	-4.55516		-1.60632	-3.34538	-2.79848		-2.15603	-4.08869	-4.09144			0.455564	0.386777	-0.505919	-2.36908		-0.424855	-0.356374	2.57264	-0.730271		-0.385194	-0.022972	1.70442	1.06606		0.182906	-0.0045785	1.52921	0.341203
YOR356W	YOR356W ... YOR356W NAD catabolism oxidoreductase activity, acting onmitochondrion | YOR357C	1	-2.26824	-5.97809	-4.8295		-2.17252	-7.07455	-8.31737		-1.93429	-3.19253	-6.77388		-2.31219	-3.85011	-3.60584		-3.17115	-5.52612	-5.00627			0.107211	0.202932	-0.989258	-3.38066		-0.314969	0.018981	2.47058	-2.25935		-0.679751	-0.7237	1.44823	0.543907		1.23959	0.336684	1.69155	1.06282
YHR030C	YHR030C ... SLT2 cell wall organization and bio MAP kinase activity cytoplasm* | YHR031C	1	-2.54146	-4.91892	-3.47984		-1.95709	-6.13775	-7.51223		-3.60686	-3.52464	-5.90761		-2.23055	-4.0369	-4.16023		-3.18937	-5.21527	-5.05936			-0.47826	0.106107	-1.69709	-4.51064		-0.052446	-1.11785	1.34183	-2.48021		-0.327279	-0.0163755	0.554739	-1.00766		0.0506455	-0.597267	-0.245709	-1.52887
YJL128C	YJL128C ... PBS2 protein amino acid phosphoryla MAP kinase kinase activity* cytoplasm | YJL129C	1	-2.87924	-5.17419	-3.88248		-2.46093	-6.40296	-8.12288		-3.28111	-3.59408	-6.53563		-2.12533	-4.33502	-4.14094		-3.21137	-5.00319	-4.82241			-0.055905	0.362411	-1.28467	-4.2963		-0.243256	-0.645123	1.33686	-2.89641		-0.426938	0.326978	0.412231	-0.685396		-0.200267	-0.532391	-0.029269	-1.14019
YPL015C	YPL015C ... HST2 chromatin silencing at telomer NAD-dependent histone deacetylase acytoplasm | YPL016W	1	-2.55805	-4.60734	-3.7402		-1.48601	-5.96949	-6.97613		-2.45682	-2.65791	-4.86829		-1.76246	-3.34165	-3.02201		-2.61084	-4.57243	-4.36433			-0.0763075	0.99573	-1.43846	-3.31224		-0.463815	-0.362591	1.48561	-1.59191		-0.528243	0.26735	0.737448	0.189944		-0.121352	-0.174146	-0.086441	-0.745481
YNL187W	YNL187W ÔøΩ SWT21 transport molecular function unknown | Protein of unknown function; contains a consensus nuclear export signal (NES) sequence similar to the consensus sequence recognized by Crm1p; interacts genetically with Prp40p and Tgs1p; contains WD40 repeatsYNL188W	1	-2.71131	-3.62647	-2.7927		-2.54796	-5.782	-6.2613		-2.49026	-2.94045	-5.19819		-1.96772	-2.4496	-2.66546		-2.95905	-3.11512	-3.61213			0.448435	0.611791	-1.70709	-3.02016		0.287216	0.508263	0.973236	-2.11828		0.408836	1.15243	1.58571	0.536073		-0.0760105	-0.323748	0.435343	-0.895441
YNL186W	YNL186W PAC cluster UBP10 chromatin silencing at telomer ubiquitin-specific protease activitnucleus | YNL187W	1	-3.15247	-5.39111	-4.33007		-2.51673	-7.39547	-9.32885		-2.91577	-3.46919	-6.97984		-2.89684	-4.20661	-4.23313		-3.19353	-4.6645	-4.41717			-0.221192	0.414538	-2.22555	-5.21998		-0.115241	0.121453	1.80668	-2.76501		0.509564	0.765185	1.69406	0.606503		-0.655918	-0.696987	0.0706925	-0.743025
YNL230C	YNL230C ... ELA1 RNA elongation from RNA polyme transcriptional elongation regulatotranscription elongation factor com | YNL231C	1	-2.73995	-3.73607	-2.89137		-1.5553	-4.47231	-6.06619		-2.45903	-2.78492	-4.56054		-2.07495	-2.9142	-2.97125		-2.24249	-3.32352	-2.78935			-0.129791	1.05486	-0.866031	-3.30462		-0.236343	0.0445775	0.7148	-1.90552		0.526863	1.19186	1.34873	0.446979		-0.74973	-0.25227	-0.337184	-0.647714
YNL176C	YNL176C ... YNL176C biological process unknown molecular function unknown vacuole (sensu Fungi) | YNL177C	1	-2.4085	-4.38898	-3.48215		-1.75871	-5.14084	-5.14008		-1.93595	-2.51022	-4.81328		-2.4967	-3.59559	-3.34806		-2.09458	-4.0157	-3.91417			-0.0562165	0.593572	-0.80807	-1.71415		-0.52801	-0.05546	1.35076	-1.85914		0.551737	0.463531	1.34513	0.685828		-0.588166	-0.274243	-0.214884	-1.02019
YLR250W	YLR250W iESR cluster SSP120 protein secretion molecular function unknown cytoplasm | YLR251W	1	-2.69387	-3.7326	-3.44695		-1.68287	-3.97737	-4.95107		-2.9097	-3.72345	-4.97076		-2.62883	-3.03049	-2.70337		-2.87968	-3.68964	-3.16626			0.06305	1.07405	-0.18172	-1.44107		1.03408	0.818253	1.04323	-0.489727		0.121638	0.186685	0.823749	0.86522		-0.0102445	-0.196056	0.032714	0.27045
YLR370C	YLR370C iESR cluster ARC18 actin filament organization* structural constituent of cytoskeleArp2/3 protein complex | YLR371W	1	-2.41623	-3.9323	-3.45364		-1.37709	-4.13453	-5.59563		-2.63012	-3.17426	-5.03265		-2.32078	-3.32332	-3.16113		-2.8551	-4.08046	-3.49917			-0.0152975	1.02384	-0.217528	-2.15729		0.701619	0.487734	1.45966	-0.877385		0.0906035	0.186052	0.699574	0.383113		0.0532285	-0.38564	-0.094938	0.0076975
YOL088C	YOL088C ... MPD2 protein folding protein disulfide isomerase activitendoplasmic reticulum | YOL089C	1	-2.53072	-4.10093	-3.44331		-2.06903	-5.09856	-5.30879		-2.27954	-3.34744	-5.71599		-2.3141	-3.69765	-3.20812		-2.78818	-3.36444	-3.03282			0.398471	0.860152	-0.599154	-1.46701		-0.0903145	0.160864	0.663177	-2.363		0.150603	0.367216	0.553887	0.38579		0.744006	0.486546	1.4805	1.15449
YOL129W	YOL129W ... VPS68 protein-vacuolar targeting molecular function unknown mitochondrion* | YOL130W	1	-2.04027	-3.22039	-2.8221		-1.10812	-3.83534	-4.70369		-1.87686	-2.2867	-3.80314		-2.05213	-2.3091	-1.85458		-2.26861	-3.58175	-2.85467			0.214267	1.14641	-0.400674	-1.66732		-0.32698	-0.163575	0.606716	-1.30802		0.231288	0.219423	1.14258	1.19881		1.07294	0.844596	0.711584	1.04037
YOR042W	YOR042W ... CUE5 biological process unknown molecular function unknown cytoplasm | YOR043W	1	-1.63894	-3.53733	-3.61403		-0.79623	-4.651	-6.629		-1.89521	-2.80224	-4.90655		-1.46126	-2.51939	-2.31654		-1.8256	-3.48057	-3.0729			0.136553	0.979264	-0.977119	-2.87842		-0.13337	-0.389641	0.60172	-1.42589		-0.218104	-0.040421	0.799833	1.07938		0.969209	0.782552	1.02597	1.51034
YOR132W	YOR132W ... VPS17 retrograde transport, endosome molecular function unknown endosome* | YOR133W	1	-1.92845	-3.51228	-3.13227		-1.09829	-3.88326	-4.92612		-2.11963	-2.82011	-4.19263		-1.62126	-2.36431	-2.01353		-2.35416	-3.59534	-3.09091			0.0293995	0.859553	-0.341585	-1.76445		-0.0879725	-0.279153	0.604198	-1.14834		-0.401664	-0.094477	0.746309	0.717071		0.866696	0.440982	0.783637	0.908057
YOL135C	YOL135C ... MED7 transcription from RNA polymer RNA polymerase II transcription medmediator complex | YOL136C	1	-2.89759	-4.83873	-3.67977		-2.93152	-5.80093	-6.21532		-2.61397	-3.6361	-5.74389		-2.93574	-3.21437	-2.59188		-3.26128	-4.36619	-3.41031			-0.061473	-0.0953995	-1.02367	-2.59702		-0.233376	0.050242	0.969256	-2.2975		-0.740089	-0.778241	0.88427	0.347801		0.564051	0.200358	1.03659	0.833507
YNL044W	YNL044W ... YIP3 ER to Golgi transport molecular function unknown COPII-coated vesicle | YNL045W	1	-4.83026	-5.89248	-4.78425		-2.70416	-6.02371	-6.98681		-3.6043	-4.08523	-6.96678		-4.34342	-4.44282	-3.87338		-4.03276	-4.39211	-4.96347			-0.465921	1.66019	-0.597148	-2.66849		-0.223172	1.00279	1.58408	-2.40571		0.683075	1.16992	2.13274	1.59395		-0.928318	-0.130817	0.572056	-1.10754
YNL095C	YNL095C ... YNL095C biological process unknown molecular function unknown integral to membrane | YNL096C	1	-3.412	-5.37609	-3.9217		-1.96875	-5.80184	-6.79888		-3.02921	-3.45214	-5.8323		-3.28761	-3.8784	-3.16094		-2.89498	-3.52778	-3.59223			-0.252416	1.19084	-0.678168	-3.1296		-0.251565	0.131229	1.67238	-2.16216		0.821442	0.945831	2.31913	1.5822		-0.811762	-0.294741	1.03655	-0.482293
YNL239W	YNL239W ... LAP3 response to antibiotic transcription regulator activity* cytoplasm* | YNL240C	1	-1.10697	-4.79456	-4.25673		-0.752811	-5.54497	-7.4481		-1.86725	-2.78421	-5.01003		-1.49955	-4.61761	-4.56752		-1.42788	-4.31825	-4.45661			0.08685	0.441007	-0.663562	-3.10452		-0.068969	-0.829255	1.94138	-0.822275		1.28501	0.892432	1.46195	0.974218		0.0841285	-0.236782	0.560438	-0.115759
YOR306C	YOR306C ... MCH5 transport transporter activity* membrane | YOR307C	1	-2.62568	-6.11242	-3.61063		-3.07713	-7.20234	-7.76032		-3.35295	-3.89566	-6.38014		-2.25759	-4.87464	-4.61859		-2.97333	-5.12524	-4.88357			0.545359	0.0939175	-0.544563	-3.60433		0.155589	-0.571672	2.37235	-2.61393		0.145713	0.513806	1.3835	-0.862249		0.466855	0.119212	1.45403	-0.806084
YIR033W	YIR033W ... MGA2 positive regulation of transcr transcriptional activator activity endoplasmic reticulum membrane | YIR034C	1	-1.95483	-5.66883	-5.217		-0.916582	-5.83349	-7.3414		-2.81739	-3.21879	-5.75321		-1.88115	-4.13453	-4.94259		-1.84857	-3.72272	-5.85945			-0.522109	0.516137	-0.686767	-2.64651		-0.477222	-1.33978	1.97282	-1.01343		-0.634612	-0.560936	0.899692	-0.360203		-0.368545	-0.262286	1.57756	-1.011
YMR148W	YMR148W ... YMR148W biological process unknown molecular function unknown integral to membrane | YMR149W	1	-1.9071	-5.21945	-4.49547		-0.854072	-5.31263	-5.83866		-1.9603	-2.26593	-4.62124		-1.28784	-3.6386	-3.50372		-2.30235	-3.77887	-5.20598			-0.893091	0.159942	-0.986269	-2.23629		-0.543785	-0.596977	2.40973	-0.669563		-0.822558	-0.20329	0.758292	0.169187		0.0615785	-0.33367	1.50216	-0.648936
YOR128C	YOR128C ... ADE2 purine nucleotide biosynthesis phosphoribosylaminoimidazole carboxcytoplasm | YOR129C	1	-3.28418	-6.90541	-5.38494		-0.51974	-5.30305	-7.76564		-2.68489	-3.44265	-6.86941		-1.88836	-5.1561	-5.01258		-2.88627	-5.66555	-5.07872			-0.842171	1.92227	0.760185	-3.22287		-0.416642	0.182652	3.04612	-1.90111		-0.737495	0.65833	1.01181	-0.365136		0.229854	0.627765	1.46971	0.536077
YPR198W	YPR198W ... SGE1 response to drug* xenobiotic-transporting ATPase actiintegral to plasma membrane | YPR199C	1	-2.4108	-3.67896	-2.98562		-1.61737	-4.67508	-4.31596		-1.61471	-1.83914	-3.36275		-2.57157	-2.55176	-2.32327		-1.93248	-3.30306	-3.51342			0.202866	0.9963	-0.793249	-1.12748		-0.107547	0.688548	1.73228	-0.484683		0.180029	0.0192565	1.30723	0.842382		-0.414109	0.0642115	-0.0382015	-0.941909
YLR176C	YLR176C ... RFX1 negative regulation of transcr specific transcriptional repressor cytoplasm* | YLR177W	1	-3.15468	-5.20883	-3.6317		-2.69325	-6.66681	-6.95659		-2.10134	-2.40191	-4.29575		-2.14102	-3.37144	-2.51164		-2.83628	-4.17474	-3.69697			0.512035	0.973466	-0.94594	-2.81286		0.468011	1.52135	3.27493	-0.196037		-0.730141	0.28352	1.10725	0.389921		0.060455	0.378848	1.09455	-0.0048165
YOR381W	YOR381W ... FRE3 iron ion homeostasis* ferric-chelate reductase activity plasma membrane* | YOR381W-A	1	-4.02672	-7.65552	-5.37234		-3.17387	-8.39475	-7.90509		-2.2597	-2.33709	-5.26172		-2.34335	-5.16779	-3.92657		-4.19018	-6.32217	-6.24853			0.404672	1.25752	-0.334554	-2.12808		0.0297275	1.79675	5.34816	0.140348		-0.45097	1.2324	2.03677	0.994794		0.784386	0.620928	2.11774	-0.09181
YNR034W	YNR034W ... SOL1 tRNA-nucleus export* molecular function unknown* cytoplasm* | YNR034W-A	1	-1.47019	-4.85399	-3.7857		-1.30036	-6.8177	-7.1091		-2.27474	-2.61515	-5.59706		-1.54331	-4.27479	-3.64102		-1.95856	-2.58038	-3.45182			0.31857	0.488392	-1.64514	-3.00482		0.334709	-0.46985	2.57354	-1.47665		0.384317	0.311197	0.963511	0.528999		-0.093639	-0.582012	2.17997	0.240243
YOR229W	YOR229W ... WTM2 regulation of meiosis transcription corepressor activity nucleus | YOR230W	1	-1.70898	-5.27429	-3.56566		-1.92805	-6.85511	-7.07577		-1.88796	-2.3258	-5.96897		-2.1743	-3.63706	-3.35878		-2.23091	-4.58948	-4.07158			0.913059	0.693992	-0.667757	-2.59706		0.203442	0.02446	3.15193	-2.19987		0.196774	-0.268548	1.834	0.403651		0.979935	0.458011	1.66474	0.474015
YKL219W	YKL219W ... COS9 biological process unknown molecular function unknown cellular component unknown | YKL220C	1	-2.73403	-5.37902	-3.74273		-0.981808	-4.27295	-4.15892		-3.12508	-3.97895	-5.83506		-2.79222	-4.34778	-3.12427		-3.64318	-4.10563	-4.35642			-0.678476	1.07375	0.427594	-1.09467		0.551091	0.160046	1.95116	-1.54124		0.240942	0.182755	1.27218	0.859396		0.622402	-0.286749	1.89579	0.0087025
YGL058W	YGL058W ... RAD6 ubiquitin-dependent protein ca ubiquitin conjugating enzyme activicytoplasm* | YGL059W	1	-3.88877	-4.69201	-3.10931		-2.60549	-3.08516	-2.5362		-3.37122	-3.90238	-4.77172		-3.47545	-3.87825	-3.37671		-3.68499	-4.50679	-3.81859			0.07529	1.35858	1.68214	0.6484		0.146175	0.663729	0.935806	-1.51623		-0.122571	0.290755	0.691194	-0.389971		-0.143095	0.0606875	0.042131	-0.852376
YDL136W	YDL136W PAC cluster RPL35B protein biosynthesis structural constituent of ribosome cytosolic large ribosomal subunit ( | YDL137W	1	-5.70807	-8.4331	-7.78759		-4.56101	-6.34958	-6.11906		-4.61014	-5.24522	-7.3596		-4.50046	-6.62205	-6.41671		-5.70369	-6.91908	-6.58125			0.361697	1.50876	2.44521	2.03022		-0.463915	0.63402	2.72396	-0.0359235		-0.731074	0.476536	1.07997	0.639806		-0.828345	-0.823964	0.68567	0.377991
YDR224C	YDR224C ... HTB1 chromatin assembly or disassem DNA binding nuclear nucleosome | YDR225W	1	-3.84876	-5.53096	-5.37561		-2.87001	-5.04715	-4.9457		-3.1769	-4.14248	-5.83954		-3.29321	-4.30123	-3.79706		-3.17088	-4.30834	-3.94728			0.56045	1.5392	1.04426	0.990363		-0.244552	0.427306	1.14393	-0.708482		-0.480081	0.0754665	0.749648	1.09848		-0.79204	-0.114161	0.430578	0.636297
YPL141C	YPL141C ... YPL141C biological process unknown protein kinase activity cytoplasm | YPL142C	1	-3.27375	-4.43156	-4.00337		-2.68725	-4.27081	-3.56454		-3.33251	-3.9668	-4.63788		-3.61165	-3.20588	-2.87789		-3.0102	-3.83128	-4.13838			0.454253	1.04076	0.615008	0.893081		0.369961	0.311202	0.834721	-0.264553		-0.140719	-0.478623	1.08496	0.984755		0.072682	0.336232	0.672957	-0.062328
YNL030W	YNL030W ... HHF2 chromatin assembly or disassem DNA binding nuclear nucleosome | YNL031C	1	-6.55881	-8.01411	-7.24781		-5.11528	-6.0603	-5.9522		-3.54992	-5.09819	-7.61059		-5.58288	-6.28836	-6.2543		-5.09931	-5.69321	-6.6102			-0.299357	1.14416	1.65445	0.996249		-0.373265	2.63561	2.54265	-0.736046		0.280995	1.25692	2.00674	1.27451		-1.10709	0.352401	1.2138	-0.469486
YOR204W	YOR204W ... DED1 translational initiation RNA helicase activity cytoplasm | YOR205C	1	-5.36663	-8.56027	-6.45203		-3.97342	-5.89827	-5.64701		-4.19834	-4.36908	-6.76327		-4.74965	-7.33231	-6.89833		-4.99776	-6.88466	-7.13404			-0.242974	1.15024	2.41903	0.562048		-0.416803	0.751483	3.77438	-0.728038		-0.19257	0.424402	1.03539	-0.638868		-0.137853	0.23101	1.53776	-0.81986
YNL098C	YNL098C ... RAS2 sporulation (sensu Fungi)* GTPase activity plasma membrane | YNL099C	1	-3.4284	-6.72361	-6.26124		-2.11026	-4.83247	-4.92174		-2.48712	-3.60924	-5.75143		-2.94228	-6.04326	-5.22553		-3.62117	-6.21371	-5.90587			-0.590139	0.727996	1.301	0.749367		-0.88488	0.0563995	2.22949	-0.37507		0.433933	0.920052	1.11427	1.46965		0.0917735	-0.100997	0.601669	0.447148
YKL138C	YKL138C ... MRPL31 protein biosynthesis structural constituent of ribosome mitochondrial large ribosomal subun | YKL138C-A	1	-4.30075	-4.27697	-3.47068		-2.25	-3.18038	-2.75192		-2.51243	-3.46879	-4.05822		-2.79187	-3.28863	-2.556		-4.57192	-4.29288	-3.46188			-0.349671	1.70108	0.746924	0.369086		-1.10439	0.683925	-0.296212	-1.69193		-0.720656	0.788218	0.267689	0.194021		0.280863	0.0096895	0.264952	0.289662
YMR002W	YMR002W ÔøΩ MIC17 biological process unknown molecular function unknown | Mitochondrial intermembrane space cysteine motif protein; MIC17 is not an essential geneYMR003W	1	-3.82895	-4.42522	-4.08991		-2.45475	-3.16629	-3.42196		-2.4528	-3.57024	-5.27363		-2.94754	-3.53453	-2.85859		-3.93588	-4.77381	-4.51251			0.192843	1.56704	1.45177	0.860796		-0.835359	0.540788	0.0196205	-2.01907		-0.83167	0.0497415	0.059015	0.39965		-0.003818	-0.110745	-0.352407	-0.426411
YOL036W	YOL036W ... YOL036W biological process unknown molecular function unknown cellular component unknown | YOL037C	1	-2.41242	-3.14414	-2.38308		-1.88821	-2.14249	-2.54585		-1.479	-2.46118	-3.8155		-2.14332	-2.60294	-2.51395		-2.24521	-2.66481	-2.55129			0.104349	0.628567	1.106	-0.0584205		-0.26917	0.664253	0.413793	-1.70159		-0.346122	-0.077016	0.195078	-0.476991		0.562276	0.729491	1.04161	0.394064
YOR336W	YOR336W ... KRE5 beta-1,6 glucan biosynthesis UDP-glucose:glycoprotein glucosyltrendoplasmic reticulum | YOR337W	1	-2.50455	-3.76356	-2.66758		-1.35471	-2.15664	-3.14718		-2.31909	-2.81326	-3.97365		-2.40887	-3.15464	-2.94996		-2.82962	-3.48289	-3.58775			-0.321979	0.827859	1.28494	-0.801578		-0.276663	-0.0912075	0.673631	-1.58273		-0.130734	-0.0350565	0.478179	-0.413112		0.590498	0.265421	0.871165	-0.329668
YNL156C	YNL156C ... NSG2 biological process unknown molecular function unknown endoplasmic reticulum | YNL157W	1	-2.19148	-3.68177	-3.55391		-1.49262	-4.0026	-4.07491		-1.93767	-2.57115	-4.72108		-1.61351	-3.15371	-3.19161		-2.65509	-4.15192	-3.88599			0.450327	1.14919	0.129492	-0.070668		0.131551	0.385356	1.24217	-1.03561		0.613025	1.19099	1.14109	0.975331		-0.0433625	-0.506973	-0.513512	-0.375441
YNL106C	YNL106C ... INP52 cell wall organization and bio inositol-polyphosphate 5-phosphatasmembrane fraction* | YNL107W	1	-2.68684	-3.8258	-2.84258		-1.60034	-3.68641	-4.31477		-2.74612	-3.21711	-4.94365		-2.52185	-3.00237	-3.07123		-3.7192	-3.79636	-4.15472			0.09404	1.18053	0.233427	-1.37815		0.0905765	0.031297	0.699266	-2.01049		0.588909	0.753891	1.41234	0.36026		0.619652	-0.412714	0.649095	-0.692489
YNL005C	YNL005C ... MRP7 protein biosynthesis structural constituent of ribosome*mitochondrial large ribosomal subun | YNL006W	1	-3.59029	-5.47511	-4.32474		-2.15317	-4.66885	-5.33903		-1.76094	-3.19403	-5.34647		-2.95729	-4.22827	-3.72553		-4.00193	-5.16784	-4.93919			-0.168678	1.26844	0.637584	-1.18297		-0.77476	1.05459	1.50632	-1.79648		0.588646	1.22165	1.83548	1.18786		0.300453	-0.111187	0.60772	-0.313991
YNL131W	YNL131W ... TOM22 mitochondrial matrix protein i protein transporter activity mitochondrial outer membrane transl | YNL132W	1	-4.12437	-4.78762	-4.14199		-3.23596	-4.6184	-5.07899		-2.78325	-4.43061	-5.18272		-3.93938	-4.1074	-3.70195		-4.28573	-4.7535	-4.29469			-0.17958	0.708824	-0.010366	-1.11658		-0.603193	0.737925	-0.246185	-1.64392		0.694535	0.879526	1.37476	1.13458		-0.0183165	-0.179678	0.015802	-0.171017
YNL081C	YNL081C ... SWS2 protein biosynthesis structural constituent of ribosome cytoplasm* | YNL082W	1	-3.82846	-4.7029	-4.3692		-2.38564	-4.67826	-5.42478		-2.52626	-3.28052	-5.32287		-2.67001	-3.39727	-3.81883		-4.23582	-5.18566	-4.62019			-0.508832	0.933987	-0.484195	-1.56441		-0.771277	0.530924	0.651104	-1.72494		0.388342	1.54679	1.69398	0.938721		0.221884	-0.185471	-0.260879	-0.029105
YNL137C	YNL137C ... NAM9 protein biosynthesis structural constituent of ribosome mitochondrial small ribosomal subun | YNL138W	1	-4.2595	-5.03345	-4.34758		-2.75506	-4.80026	-5.71869		-2.31958	-3.47294	-5.44647		-3.45398	-3.97471	-3.42017		-4.37803	-5.50111	-4.53002			-0.328956	1.17549	-0.095766	-1.70006		-0.930005	1.00992	0.630502	-2.02889		0.595208	1.40073	1.65394	1.52262		0.177884	0.0593555	-0.28978	-0.004554
YNL306W	YNL306W ... MRPS18 protein biosynthesis structural constituent of ribosome mitochondrial small ribosomal subun | YNL307C	1	-3.73549	-4.91323	-3.65654		-2.09554	-4.26327	-4.14409		-2.15318	-3.23017	-4.60694		-2.97009	-3.57191	-3.01566		-4.05721	-4.83471	-4.1595			-0.398523	1.24142	0.251441	-0.886075		-1.05178	0.530522	0.631284	-2.00218		0.469459	1.23485	1.81078	1.11034		0.190159	-0.131561	0.268679	-0.312798
YNL185C	YNL185C ... MRPL19 protein biosynthesis structural constituent of ribosome mitochondrial large ribosomal subun | YNL186W	1	-4.32935	-4.59693	-3.45332		-2.89718	-3.73282	-4.07945		-2.59218	-3.7613	-4.44294		-3.50523	-3.88281	-3.51317		-4.97805	-4.93363	-4.803			-0.453703	0.978468	0.410413	-1.07984		-0.992735	0.744432	-0.1571	-1.98236		0.658009	1.48213	1.37214	0.598158		0.134508	-0.514197	-0.202194	-1.21518
YNL177C	YNL177C ... MRPL22 protein biosynthesis* structural constituent of ribosome mitochondrial large ribosomal subun | YNL178W	1	-3.71029	-4.73151	-3.63345		-2.00128	-3.64852	-3.38852		-1.53854	-2.81466	-4.08161		-3.04382	-3.50983	-3.27104		-4.17958	-5.05197	-4.35494			-0.138787	1.57023	0.944206	0.106147		-0.902173	1.26958	1.01467	-1.35033		0.751055	1.41752	1.97273	1.11347		0.503314	0.03402	0.182851	-0.218179
YNR032W	YNR032W ... PPG1 protein amino acid dephosphory protein phosphatase type 2A activitcytoplasm* | YNR033W	1	-3.28955	-3.19632	-2.48032		-1.84063	-2.57384	-3.21519		-2.01988	-2.59666	-3.03187		-2.60803	-2.31081	-2.0181		-3.35734	-4.02878	-3.76275			0.065611	1.51453	0.688096	-0.669257		-0.551167	0.718504	0.0484955	-1.10272		0.612224	1.29374	1.49773	1.07445		0.236698	0.168907	-0.595758	-1.04573
YNR014W	YNR014W ... YNR014W biological process unknown molecular function unknown cytoplasm | YNR015W	1	-4.65872	-4.63766	-4.01067		-2.29672	-4.77688	-4.77688		-2.67571	-3.78434	-4.62274		-3.04007	-4.22086	-4.75059		-4.97812	-4.42669	-5.07663			-0.015159	2.34684	-0.154387	-0.781368		0.0300295	2.01304	0.883346	-0.582037		0.686609	2.30525	1.10341	-0.053304		0.436478	0.117081	0.647439	-0.629475
YNL023C	YNL023C ... FAP1 biological process unknown transcription factor activity cellular component unknown | YNL024C	1	-3.12317	-3.86403	-2.82513		-2.02827	-2.67602	-2.55755		-2.82563	-3.2049	-4.73414		-2.70449	-2.69798	-2.50224		-2.85545	-3.17167	-2.75203			-0.101071	0.993831	1.08694	0.166502		-0.371756	-0.0742155	0.287374	-2.28077		0.397533	0.816214	1.56358	0.720417		-0.889414	-0.621688	-0.197056	-0.816315
YNL139C	YNL139C ÔøΩ THO2 (RLR1) biological process unknown molecular function unknown cytoplasm | Subunit of the THO complex, which is required for efficient transcription elongation and involved in transcriptional elongation-associated recombination; required for LacZ RNA expression from certain plasmidsYNL140C	1	-2.3714	-3.397	-2.73643		-1.58135	-2.11804	-2.04955		-2.09415	-2.56796	-3.31521		-2.0723	-2.41538	-2.2809		-2.39666	-3.00789	-3.04721			0.0651405	0.855197	1.3441	0.752021		-0.280922	-0.0036745	0.548126	-0.859699		0.75444	1.05354	1.73606	1.20997		-0.391442	-0.416697	-0.0023295	-0.702218
YNL183C	YNL183C iESR cluster NPR1 regulation of nitrogen utiliza kinase activity cytoplasm | YNL184C	1	-2.24315	-3.15348	-2.02238		-1.43903	-2.3033	-1.20056		-2.0971	-2.63564	-3.17081		-2.34352	-2.47541	-1.78502		-2.90731	-3.22254	-2.41795			0.224348	1.02847	1.07452	1.04616		-0.249646	-0.103595	0.268195	-1.39808		0.869054	0.768681	1.54713	1.10641		0.046207	-0.617948	-0.022849	-0.349369
YNR019W	YNR019W ... ARE2 sterol metabolism sterol O-acyltransferase activity endoplasmic reticulum | YNR020C	1	-2.94278	-3.86334	-3.12059		-2.02924	-3.04964	-2.69834		-3.35575	-3.51679	-4.31846		-2.60418	-3.18417	-2.71391		-2.45946	-2.69296	-3.01354			0.341622	1.25516	1.15533	0.763881		0.552265	0.139291	0.898813	-0.645604		0.783003	1.1216	1.46217	1.18968		-0.96748	-0.484164	0.202903	-0.860422
YER073W	YER073W ... ALD5 electron transport* aldehyde dehydrogenase activity mitochondrion | YER074W	1	-3.44503	-8.30707	-4.4791		-2.14453	-6.86276	-7.73848		-4.2588	-4.41512	-6.89113		-3.46034	-5.91326	-5.61204		-3.43212	-5.76871	-7.14606			-0.182791	1.11771	1.26152	-3.44218		0.37113	-0.442644	4.26309	-2.04089		0.617469	0.602152	3.01128	-0.515472		-1.06466	-1.05175	1.47371	-3.73162
YER130C	YER130C ... YER130C biological process unknown molecular function unknown cellular component unknown | YER131W	1	-2.6725	-5.36424	-3.15794		-0.988845	-4.58071	-3.86388		-1.60165	-2.16691	-4.19137		-1.84241	-3.54393	-3.1618		-2.68602	-4.62824	-5.22375			-0.359094	1.32456	0.424432	-1.06503		-0.342347	0.728504	2.85498	-1.37578		-0.341829	0.48826	1.47848	-0.345692		-0.175554	-0.189074	0.560446	-2.24136
YER001W	YER001W ... MNN1 O-linked glycosylation* alpha-1,3-mannosyltransferase activGolgi apparatus | YER002W	1	-1.95418	-6.52607	-4.93143		-1.19155	-5.72048	-5.52205		-1.44118	-2.09151	-6.3904		-1.45657	-5.09175	-6.06988		-2.9568	-6.99355	-8.22817			-0.354745	0.407881	0.450853	-0.94536		-0.896842	-0.38385	3.53772	-2.35581		-0.6061	-0.108494	0.828228	-1.74455		0.0654595	-0.937168	-0.402016	-3.23128
YKL201C	YKL201C ... MNN4 response to stress* molecular function unknown membrane | YKL202W	1	-1.37596	-4.52111	-3.21594		-0.846893	-3.00898	-4.50435		-1.26484	-1.69075	-4.24614		-2.3579	-5.15875	-4.86378		-2.49282	-4.52892	-5.49888			-0.181318	0.347743	1.33081	-1.46973		-0.410602	-0.299489	2.41976	-1.4408		0.330792	-0.651154	-0.306845	-1.31704		0.474197	-0.642664	0.466383	-1.80874
YOL059W	YOL059W ... GPD2 glycerol metabolism glycerol-3-phosphate dehydrogenase mitochondrion* | YOL060C	1	-3.37895	-8.61725	-5.67774		-2.06923	-5.58764	-8.39626		-4.96256	-5.46033	-8.24851		-2.66422	-7.91006	-7.9756		-3.38377	-7.32362	-8.34124			-0.404961	0.904756	2.62465	-3.12348		0.593019	-0.990592	3.74994	-1.97775		0.15617	0.870897	0.86336	-2.14169		0.280385	0.27557	1.57402	-2.38311
YPL137C	YPL137C ÔøΩ GIP3 biological process unknown molecular function unknown | Glc7-interacting protein whose overexpression relocalizes Glc7p from the nucleus and prevents chromosome segregation; may interact with ribosomes, based on co-purification experimentsYPL138C	1	-2.77472	-5.79189	-3.55902		-1.74876	-2.73486	-4.20382		-2.35842	-2.40344	-5.94919		-2.16144	-4.38059	-4.03257		-3.69739	-6.11854	-5.99651			-0.0011905	1.02477	3.05585	-0.645996		-0.152894	0.263406	3.23556	-2.54306		-0.468884	0.144398	0.942423	-0.942433		0.120367	-0.8023	-0.206283	-2.31713
YHL043W	YHL043W ... ECM34 cell wall organization and bio molecular function unknown cellular component unknown | YHL044W	1	-1.38704	-4.1026	-3.22766		-1.89223	-5.74881	-5.91135		-1.29134	-2.23063	-4.6055		-2.00452	-3.78028	-4.21914		-3.9229	-5.22354	-5.57792			0.966996	0.461815	-0.679214	-1.71669		0.515146	0.610851	2.38711	-0.86269		1.10449	0.487023	1.42682	0.113019		2.21053	-0.325329	1.08959	-0.13973
YNL104C	YNL104C ... LEU4 leucine biosynthesis 2-isopropylmalate synthase activitycytoplasm* | YNL105W	1	-1.87998	-3.82394	-3.75854		-1.69662	-4.01381	-5.31644		-1.29139	-2.02781	-4.44293		-3.21713	-3.98018	-4.27153		-2.5924	-4.7694	-4.52948			0.142826	0.326188	-0.047049	-1.41507		-0.527892	0.0606965	1.26824	-1.21227		1.90973	0.57258	1.75349	1.39674		0.81842	0.106003	-0.127045	0.047483
YNR074C	YNR074C ... AIF1 response to singlet oxygen* oxidoreductase activity, acting onnucleus* | YNR075C-A	1	-3.18404	-4.69073	-3.84029		-2.71973	-7.03697	-6.34605		-3.25755	-4.3579	-6.4493		-3.56815	-4.15973	-4.17528		-3.52368	-5.59156	-4.57648			0.96437	1.42868	-1.38187	-1.54139		1.29263	1.21912	1.62545	-1.31639		1.81068	1.42657	2.34167	1.47568		1.11995	0.780308	0.219124	0.383765
YNR075W	YNR075W ... COS10 endocytosis molecular function unknown cytoplasm* | YNR076W	1	-3.0055	-5.15869	-4.51066		-2.47311	-5.42031	-5.51022		-2.65319	-3.20282	-5.60665		-2.37822	-4.61222	-5.17494		-2.49541	-4.97173	-5.66471			0.415833	0.948221	0.154213	-0.583733		0.726453	1.07876	2.68232	-0.369542		1.18927	1.81655	1.73574	0.524982		0.623452	1.13354	0.81041	-0.530605
YOR267C	YOR267C ... HRK1 cell ion homeostasis protein kinase activity cytoplasm | YOR268C	1	-1.95364	-3.37179	-3.16792		-1.78155	-4.27539	-5.49607		-2.45887	-2.46401	-3.86504		-2.0323	-3.30086	-3.60522		-2.78804	-3.70549	-4.05339			-0.0300045	0.14208	-0.933608	-2.35816		-0.164294	-0.66953	0.743487	-0.86142		-0.196519	-0.275178	-0.125588	-0.633822		0.847406	0.0130095	0.513703	-0.038065
YDR539W	YDR539W ... YDR539W biological process unknown molecular function unknown cytoplasm | YDR540C	1	-1.90099	-4.52311	-3.64735		-1.32464	-5.86188	-6.53829		-1.1147	-1.87712	-5.47871		-1.90462	-4.79327	-4.50559		-1.34176	-4.05606	-3.02367			1.22855	1.8049	-0.110228	-1.6624		0.651918	1.43821	3.29791	-1.17944		0.771173	0.767549	0.501013	-0.087065		0.169748	0.728977	0.636793	0.79343
YJR149W	YJR149W ... YJR149W biological process unknown molecular function unknown cytoplasm | YJR150C	1	-0.494546	-4.07311	-3.88477		-1.45313	-6.35859	-7.15414		-0.370217	-1.46384	-5.00843		-1.41027	-4.31902	-4.09144		-0.540401	-3.12862	-3.1286			1.49562	0.537029	-0.78986	-1.77375		0.352587	0.476915	2.96186	-0.771066		1.11018	0.194458	0.864276	0.903518		0.225056	0.179201	1.16954	0.981225
YPL272C	YPL272C ... YPL272C biological process unknown molecular function unknown cellular component unknown | YPL273W	1	-2.12006	-5.24428	-4.74335		-1.47243	-5.77839	-5.77839		-0.37208	-1.3818	-4.88964		-1.40158	-5.18797	-4.94214		-2.17606	-3.00203	-5.16918			0.534103	1.18174	0	-0.500938		-0.155314	1.59267	3.70717	-0.301608		0.363754	1.08224	0.420069	0.164963		0.127878	0.071887	2.37013	-0.297955
YDL241W	YDL241W ... YDL241W biological process unknown molecular function unknown cellular component unknown | YDL242W	1	-5.75443	-6.15226	-5.75168		-6.45402	-7.41489	-7.41489		-5.84757	-5.93334	-6.69258		-4.64374	-4.86106	-4.66211		-3.50065	-3.31366	-4.01967			1.15506	0.455471	-0.107578	-0.508158		0.539273	0.446131	0.75819	-0.401629		-1.25401	-0.143311	0.0371935	-0.16444		-1.95177	0.302016	0.886834	-0.219757
YHR094C	YHR094C ... HXT1 hexose transport glucose transporter activity* plasma membrane | YHR095W	1	-8.1873	-9.13422	-7.16843		-7.93671	-9.39344	-10.4074		-7.60234	-7.06162	-8.12485		-5.13839	-5.30886	-4.69543		-4.94754	-5.41413	-4.62703			0.0485825	0.299176	-0.210638	-3.19034		-0.861221	-0.276255	1.21138	-1.81763		-3.14968	-0.100774	0.675678	-0.676675		-3.41049	-0.170725	0.309603	-0.86909
YFL051C	YFL051C ... YFL051C biological process unknown molecular function unknown cellular component unknown | YFL052W	1	-8.01752	-9.00387	-7.2107		-5.5698	-7.83025	-8.10113		-5.64249	-6.9245	-8.00721		-6.82512	-7.12842	-6.1536		-3.23057	-4.03172	-2.92885			-1.12035	1.32736	0.053263	-2.01078		-0.666121	1.7089	1.41325	-1.46263		-0.790685	0.401715	1.08476	0.266422		-4.37013	0.416819	0.602022	-0.088279
YNR060W	YNR060W ... FRE4 iron-siderophore transport ferric-chelate reductase activity plasma membrane | YNR061C	1	-8.26689	-8.83299	-6.77923		-5.88683	-7.66388	-7.39563		-6.72795	-6.80096	-9.31495		-8.16632	-7.9121	-7.01856		-4.049	-3.34586	-3.10113			-1.43081	0.949257	-0.261706	-2.0472		0.526706	2.06565	2.55873	-2.00902		1.23863	1.33921	2.15951	0.999305		-4.16043	0.0574605	1.32669	-0.48233
YPL111W	YPL111W ... CAR1 arginine catabolism to ornithi arginase activity cytosol | YPL112C	1	-5.05255	-6.74707	-5.94546		-3.92823	-7.63736	-9.56666		-5.04445	-6.41783	-7.33416		-5.24687	-6.85631	-6.92106		-3.02519	-2.61432	-4.40696			1.15713	2.28144	0.266842	-2.46407		0.853228	0.861323	1.18247	-0.535469		0.876692	0.682369	0.767455	-0.098905		-1.52724	0.500116	2.6055	0.011251
YML130C	YML130C ... ERO1 protein folding* electron carrier activity endoplasmic reticulum | YML131W	1	-5.02696	-3.96846	-3.11513		-4.15296	-4.15832	-4.19183		-4.34607	-4.16422	-5.24894		-3.73207	-3.31187	-4.09681		-5.16265	-4.35816	-5.11904			0.504371	1.37837	0.314513	-0.572323		0.0229745	0.703862	-0.172788	-2.11084		0.102209	1.39709	0.758796	-0.879472		-0.184073	-0.319769	-0.573778	-2.18798
YOL136C	YOL136C ... PFK27 fructose 2,6-bisphosphate meta 6-phosphofructo-2-kinase activity cytoplasm | YOL137W	1	-7.13346	-7.59788	-4.41549		-6.03383	-7.73716	-7.52117		-6.07494	-6.3732	-7.75364		-5.41785	-6.75708	-6.46142		-7.31448	-6.98941	-7.28368			0.358168	1.4578	0.218886	-2.74751		0.249548	1.30806	1.47423	-3.0886		-0.0325095	1.6831	0.808289	-2.07843		0.946902	0.765888	1.55537	-1.92128
YNL054W	YNL054W ... VAC7 vacuole inheritance* enzyme regulator activity cytoplasm* | YNL055C	1	-1.65409	-3.28644	-2.70789		-1.26127	-3.63232	-4.50291		-1.82325	-2.16735	-4.67772		-1.89356	-2.58467	-2.194		-2.1295	-3.13786	-2.56737			0.442688	0.835507	0.096801	-1.35233		-0.059619	-0.228778	1.05947	-2.02945		0.954601	0.715133	1.65637	1.46849		-0.031605	-0.507012	0.116971	0.108906
YNL325C	YNL325C ... FIG4 cellular morphogenesis during polyphosphoinositide phosphatase acvacuolar membrane (sensu Fungi)* | YNL326C	1	-1.503	-3.4692	-2.19242		-0.873403	-3.85776	-3.80089		-1.70274	-2.12547	-4.79263		-1.59457	-2.27172	-2.41662		-2.23642	-3.31697	-3.10159			0.572081	1.20167	0.183516	-1.03639		-0.0025725	-0.20231	1.34115	-2.60278		1.09992	1.00835	2.29739	0.875724		0.236938	-0.496488	0.38917	-0.672228
YNL250W	YNL250W ... RAD50 double-strand break repair via protein binding* nucleus* | YNL251C	1	-1.81599	-4.2288	-3.40684		-0.831064	-3.22584	-5.5714		-2.54361	-2.92477	-5.696		-1.55514	-3.54003	-2.8354		-1.96837	-2.92561	-3.05768			0.281461	1.26639	1.28442	-1.8831		0.095065	-0.632551	1.3991	-2.1941		0.731357	0.992211	1.42012	1.3028		-0.0602425	-0.212619	1.24295	0.288921
YNR006W	YNR006W ... VPS27 protein-Golgi retention* protein binding endosome | YNR007C	1	-1.3359	-2.82896	-1.92808		-0.984939	-3.34723	-4.63235		-2.07323	-2.49353	-3.7356		-1.5014	-1.97509	-1.57451		-1.88784	-3.21051	-2.59165			0.113682	0.464641	-0.404591	-2.59059		0.20671	-0.530625	0.542134	-1.60081		0.854734	0.689236	1.7086	1.20831		0.086464	-0.465482	-0.29509	-0.577105
YER045C	YER045C ... ACA1 transcription initiation from specific RNA polymerase II transcrinucleus | YER046W	1	-1.40237	-3.63821	-2.6159		-1.20382	-6.92512	-7.56215		-1.05902	-2.02646	-5.60257		-0.409873	-3.31705	-2.85066		-3.08528	-4.15394	-3.84871			1.59379	1.79234	-1.69313	-3.35246		1.37312	1.71647	2.98487	-1.61354		0.929483	1.92198	1.25064	0.694728		0.79095	-0.891961	0.275214	-0.441862
YEL069C	YEL069C ... HXT13 hexose transport glucose transporter activity* plasma membrane | YEL070W	1	-0.442385	-2.9835	-1.38635		-0.620908	-4.18412	-4.66033		-0.413581	-1.33206	-3.75904		-1.62864	-3.14148	-2.44868		-1.34071	-2.83209	-2.45121			0.624846	0.446323	-0.575776	-2.64913		0.590921	0.619725	2.24236	-1.78177		1.24778	0.06153	1.0898	0.185459		0.64152	-0.256804	0.792929	-0.423337
YNL125C	YNL125C ... ESBP6 transport transporter activity* mitochondrion* | YNL126W	1	-1.08884	-3.82514	-2.05766		-0.927319	-4.22755	-5.21273		-0.092816	-1.18365	-3.77174		-1.59018	-3.34811	-2.80576		-1.61294	-2.84263	-2.71827			0.231542	0.39306	-0.170869	-2.92353		0.390286	1.38631	3.03178	-1.32379		1.65589	1.15455	2.13291	0.907784		0.398545	-0.125556	1.38105	-0.262068
YLL061W	YLL061W ... MMP1 S-methylmethionine transport S-methylmethionine transporter actiplasma membrane | YLL062C	1	-1.34327	-2.94808	-2.27456		-0.065572	-3.87666	-4.42267		-1.96288	-2.72648	-4.90452		-2.39449	-3.97436	-3.13184		-1.40443	-2.88441	-2.83288			0.35843	1.63613	-0.570156	-1.78969		1.97573	1.35613	2.19733	-0.654224		1.63893	0.587716	0.61265	0.781656		0.105714	0.044556	0.169377	-0.452607
YIR042C	YIR042C ... YIR042C biological process unknown molecular function unknown cellular component unknown | YJL001W	1	-1.03365	-3.41656	-2.82289		-0.531122	-4.58647	-4.92705		-1.61956	-2.45869	-5.46913		-3.44768	-5.27152	-5.38033		-2.30276	-3.98787	-3.8218			-0.01253	0.490003	-1.18244	-2.11669		1.54645	0.960546	2.50432	-1.09979		2.222	-0.192028	0.367032	-0.33545		1.28444	0.0153295	0.713125	0.285525
YOR389W	YOR389W ... YOR389W biological process unknown molecular function unknown cellular component unknown | YOR390W	1	-1.36779	-3.90817	-2.77839		0.226951	-4.66991	-5.27703		-2.0012	-2.55971	-5.49317		-2.12153	-4.625	-4.32421		-1.83804	-3.21362	-4.09007			0.229879	1.82462	-0.531854	-2.26875		1.15179	0.518376	2.50026	-1.56298		1.06545	0.311708	0.348627	-0.480363		0.95777	0.487513	1.65232	-0.353909
YBL100W-B	YBL100W-B	1	-3.14183	-4.90401	-4.3589		-3.57096	-6.2366	-6.73665		-3.31302	-3.67581	-6.27208		-0.913122	-3.43886	-3.09585		-3.25603	-4.65685	-5.07558			1.09485	0.665717	-0.237749	-1.28291		0.540624	0.369433	1.76883	-1.37256		-0.904835	1.32387	0.560308	0.358214		1.70947	1.59527	1.95662	0.992786
YNL054W-B	YNL054W-B	1	-2.75637	-5.33096	-4.70611		-3.2451	-6.41181	-7.50117		-2.87469	-3.64484	-5.76002		-0.703326	-2.94735	-2.9253		-3.50759	-4.93226	-5.3331			1.22276	0.734027	0.141919	-1.5723		0.517174	0.39885	2.2033	-0.536739		-0.912277	1.14076	1.47133	0.868527		1.82284	1.07161	2.22154	1.19585
YOR343W-B	YOR343W-B YOR343W-B ÔøΩ TRANSPOSABLE TY ELEMENTYOR396C-A	1	-3.06853	-5.5088	-4.69534		-3.41959	-6.3243	-7.13246		-3.18647	-3.79054	-6.20645		-1.04755	-3.50287	-3.11205		-3.47817	-4.96331	-5.21406			0.955905	0.604845	0.140401	-1.48122		0.527605	0.40966	2.24587	-0.983503		-0.840129	1.18085	1.16581	0.743159		1.63266	1.22302	2.17816	1.11394
YOR005C	YOR005C ... DNL4 double-strand break repair via DNA ligase (ATP) activity nucleus | YOR006C	1	-0.720637	-2.75568	-1.72383		-0.403707	-3.37165	-3.88345		-1.33632	-1.92858	-3.21423		-0.521394	-1.28158	-0.63435		-1.25498	-2.51324	-2.13086			0.571372	0.888301	-0.044603	-1.58825		0.398677	-0.217007	1.22578	-1.09172		-0.197438	0.0018045	1.27666	0.89204		0.972979	0.438637	1.21541	0.565944
YMR095C	YMR095C ... SNO1 pyridoxine metabolism* molecular function unknown cytoplasm | YMR096W	1	-2.73089	-4.40038	-2.82378		-1.3267	-4.04475	-5.35794		-1.45204	-0.487702	-3.83406		-1.36822	-4.3176	-3.85307		-1.6715	-2.57954	-3.07301			-0.143216	1.26097	0.212416	-2.67738		-0.509611	0.769242	3.40307	-1.51989		0.194381	1.55704	0.277167	-0.834909		-0.938088	0.121301	0.882754	-1.18732
YLR042C	YLR042C ... YLR042C biological process unknown molecular function unknown cell wall (sensu Fungi) | YLR043C	1	-7.00115	-8.28246	-8.14683		-2.43179	-7.46599	-7.58911		-5.7939	-6.15811	-7.01049		-7.62041	-8.80361	-9.12083		-6.11873	-6.90249	-6.96383			-0.847743	3.72161	-0.031273	-0.290023		-0.960292	0.246955	1.16406	0.176043		0.985598	0.366334	0.464453	0.0115915		-1.23571	-0.353295	0.144267	-0.0527125
YLR303W	YLR303W ... MET17 methionine metabolism* cysteine synthase activity* cytoplasm | YLR304C	1	-1.7827	-7.95743	-7.13614		-0.374954	-7.4847	-7.44094		-3.86653	-4.9671	-7.08443		-4.59291	-9.66749	-9.85699		-1.90891	-7.11242	-8.16637			0.746738	2.15449	1.21947	0.441939		0.808227	-1.2756	3.79856	0.85994		2.00962	-0.800593	0.299561	-0.71123		0.595791	0.469581	1.4408	-0.434437
YMR062C	YMR062C ... ECM40 cell wall organization and bio amino-acid N-acetyltransferase actimitochondrial matrix | YMR063W	1	-2.30109	-3.85871	-4.69624		-0.677607	-3.27543	-4.52909		-2.29038	-2.57323	-3.96733		-5.05227	-6.4643	-6.55179		-2.52527	-4.10553	-4.77087			-0.439103	1.18438	0.144175	-0.271953		-0.187203	-0.176492	1.09827	0.541709		2.05328	-0.6979	-0.552312	0.197733		-0.048401	-0.272587	-0.295229	-0.123024
YDL078C	YDL078C ... MDH3 fatty acid beta-oxidation* L-malate dehydrogenase activity peroxisome* | YDL079C	1	-0.168568	-2.32875	-3.25637		0.886193	-3.2083	-6.04347		-0.692707	-1.40195	-3.83361		-0.0763945	-1.29721	-1.26528		-0.832094	-3.05518	-2.61992			1.003	2.05776	0.123455	-1.7841		-0.263383	-0.787522	0.66342	-0.840621		-0.316209	-0.224035	0.715335	1.67488		0.353569	-0.309957	-0.372862	0.990023
YDR204W	YDR204W iESR cluster COQ4 ubiquinone metabolism molecular function unknown mitochondrial inner membrane | YDR205W	1	-0.385385	-2.23766	-2.56047		0.276495	-3.82918	-5.99226		-0.902656	-1.30755	-2.86476		0.296461	-0.99578	-0.949948		-1.04958	-2.38575	-2.14376			1.14459	1.80647	-0.446927	-2.2872		-0.272433	-0.789705	0.657678	-0.576717		-0.817627	-0.13578	0.424251	0.792896		0.410942	-0.253252	0.262854	0.827649
YDR490C	YDR490C ... PKH1 protein amino acid phosphoryla protein kinase activity cytosol | YDR491C	1	-1.36713	-2.9964	-3.10925		-0.768027	-4.8646	-6.88446		-2.11664	-2.38008	-4.57061		-0.974459	-1.7401	-1.77026		-1.89062	-3.21273	-2.59633			1.30361	1.90271	-0.56459	-2.4716		0.016555	-0.732952	0.632869	-1.44481		-0.36642	0.0262495	0.889872	0.972564		0.318163	-0.205327	0.101834	0.831076
YKL146W	YKL146W ... AVT3 neutral amino acid transport neutral amino acid transporter activacuole | YKL147C	1	-0.995308	-1.66789	-2.32906		-1.00514	-3.79725	-5.24453		-0.498345	-1.33913	-3.13902		-1.37739	-1.3451	-1.72606		-1.24937	-2.18165	-2.26387			0.054543	0.0447105	-2.07482	-2.86093		-0.202538	0.294425	0.126219	-1.0125		-0.226581	-0.608668	0.096208	0.37642		-0.0675085	-0.321576	-0.581265	-0.0023145
YJR039W	YJR039W ... YJR039W biological process unknown molecular function unknown mitochondrion | YJR040W	1	-0.331079	-2.31281	-2.15424		-0.695353	-4.83259	-6.07664		-1.09148	-1.40009	-3.13951		-0.755892	-1.65639	-1.24998		-0.865968	-1.88726	-0.900532			0.796976	0.432704	-1.72281	-3.12542		0.0657365	-0.694662	0.978457	-0.919534		0.239133	-0.185678	0.895548	1.14339		0.0232785	-0.51161	0.448823	1.27699
YGR130C	YGR130C ... YGR130C biological process unknown molecular function unknown cytoplasm | YGR131W	1	-0.554847	-1.21452	-2.22232		-0.217118	-3.25771	-5.57557		-1.01418	-1.90793	-2.96624		-0.734786	-1.17571	-1.02318		-1.33504	-1.69756	-1.29955			0.310006	0.647734	-1.73318	-3.04324		-0.192147	-0.65148	-0.885558	-0.936068		0.0633985	-0.116541	0.102204	1.26253		0.644271	-0.135926	0.161228	1.56704
YIR037W	YIR037W iESR cluster HYR1 response to oxidative stress thiol peroxidase activity* intracellular | YIR038C	1	-0.488743	-2.15143	-3.15538		0.50632	-3.54414	-6.06117		-2.01822	-2.15063	-3.87243		-0.399987	-1.15964	-1.4407		-1.09469	-2.82545	-2.81455			-0.195837	0.799226	-1.58855	-3.10163		0.056912	-1.47256	0.057708	-0.660135		-0.490945	-0.402188	0.500844	1.22373		0.264067	-0.341879	-0.409954	0.604903
YBL001C	YBL001C ... ECM15 cell wall organization and bio molecular function unknown cytoplasm* | YBL002W	1	-1.28824	-2.88768	-3.14211		-0.314663	-5.23226	-7.64827		-1.81935	-2.44475	-3.81557		-1.40076	-2.11228	-2.11144		-2.08523	-3.77372	-2.91703			0.197586	1.17116	-2.14699	-4.30857		-0.197414	-0.728529	0.245523	-0.870876		-0.0436195	-0.156147	0.731789	0.987054		0.732215	-0.0647795	-0.153819	0.957292
YPR172W	YPR172W ... YPR172W biological process unknown molecular function unknown cytoplasm* | YPR173C	1	-0.639026	-2.0196	-2.58837		0.622562	-4.03853	-5.93243		-1.51377	-1.77723	-3.68543		-0.502253	-1.63283	-1.47299		-1.58489	-3.14773	-2.3709			0.177407	1.439	-1.84153	-3.16665		-0.28662	-1.16136	-0.044256	-1.38368		-0.0220505	0.114723	0.364719	1.09332		0.887246	-0.05862	-0.240881	1.10471
YMR139W	YMR139W iESR cluster RIM11 protein amino acid phosphoryla protein serine/threonine kinase actcytoplasm | YMR140W	1	-0.941048	-1.98916	-2.38205		-0.75823	-4.00582	-5.16107		-1.03622	-1.81973	-3.05284		-0.723371	-1.07989	-0.990741		-1.29874	-2.16079	-1.66207			0.293971	0.476789	-1.72268	-2.48505		-0.225133	-0.320304	-0.0557045	-0.895922		-0.253456	-0.0357785	0.655813	1.13785		0.0986515	-0.259037	-0.0729725	0.818625
YMR140W	YMR140W ... SIP5 cellular response to glucose s molecular function unknown cytoplasm | YMR141C	1	-0.237765	-0.83838	-1.3351		-0.348535	-2.91735	-4.4769		-1.25654	-1.73687	-2.52448		-0.806033	-0.725413	-1.52063		-1.03663	-1.66124	-1.7178			0.736718	0.625948	-1.34225	-2.40508		0.329956	-0.688821	-0.568538	-0.859427		0.226306	-0.341961	0.339274	0.040778		0.518253	-0.280608	-0.304607	0.135553
YKR017C	YKR017C ... YKR017C biological process unknown molecular function unknown cellular component unknown | YKR018C	1	-1.51655	-2.16385	-1.73006		-0.86708	-4.09676	-4.83084		-1.4261	-1.91914	-2.99562		-0.963997	-1.45726	-0.722486		-1.67663	-1.64841	-0.549326			0.320269	0.969738	-1.61264	-2.78051		-0.140644	-0.050194	0.104061	-1.4062		-0.0986045	0.453946	0.607984	0.908972		-0.20359	-0.363674	0.311853	0.977147
YGL038C	YGL038C ... OCH1 N-linked glycosylation transferase activity, transferringGolgi cis cisterna | YGL039W	1	-0.595897	-4.37484	-3.77521		0.549345	-5.59028	-6.36221		-2.03754	-1.91909	-4.49621		-0.80606	-3.8927	-3.317		-1.31908	-4.26492	-3.5661			-0.163744	0.981498	-1.37918	-2.75074		-1.02937	-2.47102	1.42638	-1.75038		0.348035	0.137871	0.830176	0.806239		0.124012	-0.599173	0.23393	0.333119
YIL124W	YIL124W iESR cluster AYR1 phosphatidic acid biosynthesis acylglycerone-phosphate reductase acytoplasm* | YIL125W	1	-0.794283	-4.8581	-4.52245		-0.162418	-6.03207	-6.98349		-2.44135	-3.51768	-5.42152		-0.998462	-3.30894	-3.33257		-0.966469	-3.55349	-4.07625			0.077931	0.709796	-1.09604	-2.38311		-0.248214	-1.89528	1.0922	-1.14728		-0.083155	-0.287334	1.466	1.10673		0.301646	0.129458	1.60626	0.747846
YOR086C	YOR086C ... TCB1 biological process unknown lipid binding mitochondrion | YOR087W	1	-1.60412	-5.95095	-6.61331		-0.816461	-7.38729	-8.90094		-3.01869	-3.76032	-7.10502		-1.68879	-5.14261	-5.13515		-1.9966	-5.29103	-4.88558			0.123258	0.910916	-1.31308	-2.16438		-0.104022	-1.51859	2.08661	-0.595741		-0.209305	-0.293978	0.599038	1.26885		0.999023	0.606537	1.65895	2.72675
YOR346W	YOR346W ... REV1 DNA repair* DNA-directed DNA polymerase activitnucleus | YOR347C	1	-1.51698	-3.5932	-2.98138		-0.248236	-4.44426	-5.49964		-2.31027	-2.66009	-5.03068		-0.244797	-2.38369	-1.97395		-2.26728	-3.46343	-2.45736			-0.474824	0.793924	-1.32588	-2.99309		0.10144	-0.691842	1.03455	-1.94787		-0.237768	1.03442	0.971742	0.769656		1.21044	0.460145	1.34022	1.73447
YHL016C	YHL016C ... DUR3 urea transport urea transporter activity plasma membrane | YHL017W	1	-0.577654	-2.29236	-1.36905		-0.887456	-4.30433	-4.9956		-1.65425	-2.12283	-3.70137		-1.12619	-2.38216	-1.80067		-1.46298	-2.86908	-2.25254			1.0258	0.716004	-0.986161	-2.60074		0.569916	-0.506678	0.739448	-1.7624		0.507293	-0.041239	0.417491	0.0756695		0.607074	-0.278249	0.030358	-0.276414
YBR077C	YBR077C ... SLM4 signal transduction phosphatidylinositol-3,4-bisphosphacytoplasm* | YBR078W	1	-1.79998	-1.57238	-1.18437		-1.78598	-3.50747	-4.20685		-1.45304	-1.8045	-3.21606		-2.09851	-1.72751	-1.55206		-1.93782	-1.84634	-1.85034			0.294748	0.308746	-1.64034	-2.72773		-0.0774945	0.26945	-0.309613	-2.10918		-0.068905	-0.367435	-0.224041	-0.436588		-0.262975	-0.400813	-0.536942	-0.92894
YAL048C	YAL048C ... GEM1 vesicle-mediated transport GTPase activity mitochondrial outer membrane | YAL049C	1	-1.67059	-2.33574	-1.755		-0.882394	-3.46302	-5.00768		-1.43391	-1.89382	-4.42357		-1.65554	-1.91846	-2.10379		-1.86114	-2.37994	-2.18158			0.286517	1.07471	-0.840761	-2.96616		0.143806	0.380487	0.585728	-2.52476		0.169703	0.184747	0.586991	-0.179086		-0.0716575	-0.262212	-0.115854	-0.498235
YER064C	YER064C ... YER064C regulation of transcription molecular function unknown nucleus | YER065C	1	-3.04615	-2.8495	-1.13223		-2.81279	-6.34866	-7.71171		-1.91015	-2.28271	-5.87894		-2.28981	-1.91875	-2.23499		-4.73886	-3.07824	-3.07307			1.02415	1.25751	-2.47501	-5.55533		0.120346	1.25635	0.687141	-4.62637		0.311677	1.06802	1.24243	-0.79109		0.333969	-1.35873	0.105231	-1.60687
YHL040C	YHL040C ... ARN1 iron-siderophore transport siderophore-iron transporter activiendosome* | YHL041W	1	-4.31245	-4.26193	-4.12799		-4.18802	-6.68012	-8.16344		-2.6047	-3.33383	-4.71017		-4.42069	-4.23041	-5.32419		-5.30624	-5.73626	-5.86432			0.081222	0.205649	-2.33697	-3.95423		-0.483189	1.22456	0.444918	-1.06537		1.16272	1.05448	1.19424	-0.033476		1.05551	0.0617295	-0.418811	-0.68081
YKL220C	YKL220C ... FRE2 iron ion transport* ferric-chelate reductase activity plasma membrane | YKL221W	1	-2.46117	-3.52475	-2.84312		-2.62275	-5.80298	-6.25154		-2.28703	-2.30911	-4.26941		-1.90397	-2.59951	-2.21282		-3.91543	-4.26219	-3.19554			1.00455	0.842978	-1.27367	-2.40387		0.462811	0.636953	1.67845	-0.963481		0.269362	0.826569	1.1946	0.899663		1.02802	-0.426239	0.290585	0.675593
YAR050W	YAR050W ... FLO1 flocculation (sensu Saccharomy mannose binding cell wall (sensu Fungi) | YAR053W	1	-1.75368	-3.09585	-2.13319		-1.99808	-5.55638	-5.97313		-1.93271	-2.68652	-4.93182		-2.22954	-2.68119	-2.11807		-1.82102	-2.81266	-1.71308			0.782586	0.538191	-1.67795	-3.05735		0.56123	0.382203	0.970555	-2.2374		0.148504	-0.327353	0.563164	0.163628		0.0176765	-0.0496625	0.300862	0.437785
YDL155W	YDL155W ... CLB3 G2/M transition of mitotic cel cyclin-dependent protein kinase regcytoplasm* | YDL156W	1	-3.29462	-4.9253	-3.98446		-2.5665	-6.81578	-7.82064		-3.25895	-3.85342	-6.1376		-3.13136	-3.82978	-3.77282		-3.0452	-3.43998	-4.13204			0.92448	1.65261	-0.966001	-2.9117		-0.260991	-0.225315	0.810889	-2.41413		-0.64986	-0.486592	0.445663	-0.438219		-0.626861	-0.377437	0.858459	-0.774442
YDR207C	YDR207C ... UME6 sporulation (sensu Fungi)* DNA binding* nucleus | YDR208W	1	-2.3154	-3.10247	-2.18379		-1.70302	-3.50457	-4.826		-2.46107	-2.84017	-3.78753		-2.04825	-1.71993	-1.56353		-2.21297	-2.075	-2.66796			0.555225	1.16761	0.153131	-2.08698		-0.077271	-0.222934	0.185034	-1.68101		-0.69442	-0.427264	0.688117	-0.074167		-0.383923	-0.28149	0.643549	-0.868094
YMR048W	YMR048W ... CSM3 mitotic sister chromatid cohes molecular function unknown nucleus | YMR049C	1	-2.30102	-3.31308	-2.22762		-2.01168	-5.85029	-5.38222		-2.34807	-3.12521	-5.27008		-2.87972	-3.06086	-2.48638		-3.33227	-3.40376	-3.45479			0.781417	1.07076	-1.75579	-2.37318		-0.152847	-0.199899	0.0350185	-3.1953		0.307229	-0.271472	0.559445	0.048474		0.527547	-0.503703	0.436868	-0.699619
YER174C	YER174C ... GRX4 response to oxidative stress thiol-disulfide exchange intermediaintracellular | YER175C	1	-2.87638	-4.61139	-3.7405		-1.7773	-4.79	-6.43155		-1.20143	-2.13857	-5.11644		-2.29495	-3.04393	-2.38246		-2.83661	-3.60609	-2.83996			-0.564145	0.534936	-0.742754	-3.25519		-1.38096	0.293995	1.09186	-2.7569		-0.734747	-0.153308	0.832713	0.623294		-0.357324	-0.317547	0.647968	0.543222
YOL026C	YOL026C ... MIM1 protein complex assembly* molecular function unknown mitochondrial outer membrane* | YOL027C	1	-2.02032	-2.90088	-2.41134		-1.79732	-3.58587	-4.37628		-1.74433	-2.24086	-3.58894		-1.48675	-1.74426	-1.4632		-2.37132	-2.9902	-2.66133			-0.259887	-0.0368885	-0.944875	-2.22482		-0.545189	-0.269193	0.114833	-1.72279		-0.728758	-0.195183	0.427865	0.21938		0.854803	0.503811	0.765486	0.604815
YOR329C	YOR329C ... SCD5 endocytosis* protein binding actin cortical patch* | YOR330C	1	-2.1863	-3.02503	-2.2952		-1.59502	-3.92272	-5.44976		-2.50735	-3.07758	-4.96416		-1.84954	-1.92045	-1.4447		-2.56478	-3.03618	-1.88749			0.0773125	0.668589	-0.820369	-3.07725		-0.0350475	-0.3561	-0.087594	-2.704		-0.102193	0.234567	1.00239	0.74831		0.91251	0.534032	0.90136	1.32022
YOR373W	YOR373W ... NUD1 microtubule nucleation structural constituent of cytoskelespindle pole body | YOR374W	1	-3.61942	-3.71517	-3.05949		-2.89381	-4.90642	-6.25588		-2.0211	-3.15106	-4.82426		-3.32603	-2.06653	-1.85545		-3.24562	-2.70974	-2.06909			0.261404	0.987014	-0.929847	-2.93498		-0.381505	1.21681	0.182611	-2.14627		-0.31305	-0.0196565	1.33559	0.890993		0.240488	0.614286	1.24592	1.23089
YPL132W	YPL132W ... COX11 aerobic respiration* copper ion binding mitochondrial inner membrane* | YPL133C	1	-3.04496	-3.67945	-2.80794		-1.6664	-4.26764	-5.03172		-2.26294	-3.01084	-4.46226		-2.32554	-2.52273	-2.1382		-3.41249	-3.86882	-3.35845			-0.300711	1.07785	-0.888899	-2.52448		-0.722835	0.0591915	-0.054227	-2.37715		-0.65793	0.0614925	0.498791	0.011819		0.347536	-0.0199855	0.158171	-0.202965
YPL183W-A	YPL183W-A ÔøΩ RTC6 biological process unknown molecular function unknown | Homolog of the prokaryotic ribosomal protein L36, likely to be a mitochondrial ribosomal protein coded in the nuclear genome; null mutation suppresses cdc13-1 temperature sensitivityYPL184C	1	-3.05869	-3.45117	-2.89704		-2.04717	-4.01128	-4.58594		-1.76966	-2.95036	-4.23743		-2.28141	-2.37786	-2.41007		-3.72959	-4.02418	-3.5314			-0.373392	0.63813	-0.933507	-2.06229		-0.884227	0.404803	-0.383419	-2.22462		-0.558987	0.218294	0.51432	-0.072018		0.274099	-0.396792	-0.298918	-0.360268
YDR472W	YDR472W ... TRS31 ER to Golgi transport molecular function unknown TRAPP complex | YDR473C	1	-3.64144	-4.00322	-3.7877		-2.52606	-6.65279	-7.1774		-3.25007	-3.4249	-5.46461		-2.23899	-2.08729	-2.65047		-3.64745	-3.83472	-3.50239			1.1888	2.30418	-1.46077	-2.20091		-0.038389	0.352976	0.539937	-1.71531		-0.563551	0.838898	1.35239	0.573681		-0.713042	-0.719054	-0.544543	-0.427732
YNL006W	YNL006W ... LST8 transport* protein binding Golgi membrane* | YNL007C	1	-2.85085	-3.41992	-2.96503		-2.35537	-4.74524	-6.15887		-1.97904	-2.60975	-3.12675		-2.78041	-2.8381	-2.72227		-3.21169	-3.13227	-2.60864			0.330751	0.826229	-0.99457	-2.86309		-0.16432	0.707492	0.645856	-0.326047		0.840719	0.911155	1.42254	1.08348		0.068854	-0.291984	0.356503	0.425242
YNL159C	YNL159C ... ASI2 ubiquitin-dependent protein ca molecular function unknown integral to membrane | YNL160W	1	-1.52272	-2.28747	-2.80994		-0.849712	-3.45116	-4.85081		-1.3972	-1.8094	-3.23165		-1.40189	-1.91171	-2.48563		-1.91575	-2.95757	-2.86582			0.364241	1.03725	-0.799447	-1.67663		-0.192309	-0.066797	0.285759	-0.614021		1.03823	1.15905	1.41399	1.36255		0.166467	-0.226571	-0.503625	0.110593
YNL241C	YNL241C iESR cluster ZWF1 pentose-phosphate shunt glucose-6-phosphate 1-dehydrogenasecytoplasm | YNL242W	1	-2.78294	-2.70796	-3.15539		-1.31047	-4.56989	-6.07238		-2.50657	-3.44624	-4.65582		-2.87124	-2.91356	-3.36642		-3.3295	-3.6999	-3.63659			0.300716	1.77318	-1.56121	-2.61627		0.156409	0.43278	-0.581874	-1.34402		1.36002	1.27171	1.15441	1.14899		0.462774	-0.0837855	-0.529165	-0.018425
YNL293W	YNL293W ... MSB3 actin filament organization* Rab GTPase activator activity bud tip* | YNL294C	1	-1.52812	-2.24677	-2.91053		-1.49688	-5.20866	-6.16883		-2.25444	-2.6561	-4.17539		-1.36999	-1.77382	-2.25618		-2.15897	-3.19233	-2.9314			0.359324	0.390561	-2.60256	-2.89898		0.182148	-0.544168	-0.227182	-1.08272		0.616304	0.774439	1.08926	1.27065		0.281334	-0.349519	-0.664226	0.26046
YNL294C	YNL294C ... RIM21 sporulation (sensu Fungi)* molecular function unknown cellular component unknown | YNL295W	1	-2.37055	-3.17816	-3.82428		-1.98107	-4.99808	-6.12836		-2.16339	-2.85521	-4.56365		-1.86787	-2.55324	-3.07617		-2.22478	-3.4072	-3.07343			-0.0495235	0.339959	-1.86944	-2.3536		-0.160829	0.046328	0.162119	-0.9002		0.424652	0.927329	1.04957	1.17276		-0.462531	-0.316763	-0.691572	0.28832
YNL249C	YNL249C ... MPA43 biological process unknown molecular function unknown mitochondrion | YNL250W	1	-3.20358	-3.27239	-2.71188		-2.08673	-5.12021	-6.02364		-2.86541	-3.24805	-4.79643		-3.10013	-2.81793	-2.23454		-2.97049	-2.82217	-1.75327			0.363231	1.48008	-1.48459	-2.94853		-0.140204	0.197972	-0.115858	-2.22475		0.863171	0.96662	1.31763	1.34051		-0.340672	-0.107577	0.109557	0.61794
YOR123C	YOR123C ... LEO1 transcription from RNA polymer RNA polymerase II transcription elonucleus* | YOR124C	1	-2.50836	-3.09955	-2.5818		-1.81423	-3.50723	-4.95142		-2.5351	-3.0633	-4.31481		-2.69443	-3.07783	-3.01859		-3.04611	-3.33211	-3.08109			0.618414	1.31254	0.210731	-1.7512		0.317571	0.290828	0.353824	-1.41544		0.282342	0.0962685	0.30406	-0.154451		1.01346	0.47571	0.780906	0.514169
YPR156C	YPR156C ... TPO3 polyamine transport spermine transporter activity plasma membrane* | YPR157W	1	-1.54302	-2.32802	-2.41497		-1.03525	-2.88671	-5.15208		-1.9107	-2.63545	-3.85652		-1.25907	-1.75033	-2.47729		-2.1638	-2.64605	-3.04121			-0.202377	0.305393	-0.761062	-2.9395		-0.197936	-0.565623	-0.505369	-1.63949		-0.477944	-0.193997	0.099748	-0.54027		0.148878	-0.471909	-0.169146	-0.477368
YNL260C	YNL260C ... YNL260C biological process unknown molecular function unknown cytoplasm* | YNL261W	1	-2.9248	-2.59302	-1.9014		-2.05018	-4.31419	-4.7158		-2.79819	-2.95201	-4.0172		-3.19969	-1.87317	-1.82062		-3.16258	-2.46961	-2.22454			0.566122	1.44073	-1.15505	-2.24827		0.709881	0.836487	0.350892	-1.40591		1.20667	0.931774	1.92653	1.28746		0.171377	-0.066409	0.29479	-0.151758
YKR102W	YKR102W ... FLO10 flocculation (sensu Saccharomy mannose binding cell wall (sensu Fungi) | YKR103W	1	-1.84403	-5.11146	-3.90156		-1.24197	-5.35268	-6.40858		-3.20856	-3.55799	-5.14911		-1.32291	-3.45704	-2.67519		-0.845469	-3.13799	-2.47575			-0.423451	0.178611	-0.664668	-2.93047		-0.20279	-1.56732	1.35068	-1.45034		-0.748714	-0.227594	0.905706	0.477652		-1.74375	-0.745186	0.229722	-0.31794
YMR246W	YMR246W ... FAA4 lipid metabolism* long-chain-fatty-acid-CoA ligase accytoplasm* | YMR247C	1	-2.76648	-5.49986	-4.56206		-2.45204	-6.12717	-8.2623		-4.76611	-5.45469	-6.87644		-3.30642	-4.38689	-3.77066		-2.27727	-3.88702	-4.02925			-0.313667	0.000782	-0.940979	-4.01391		-0.212476	-2.2121	-0.167305	-2.52685		-0.567244	-1.10718	0.545724	0.224151		-0.760253	-0.271041	0.852591	-0.227446
YLL028W	YLL028W ... TPO1 polyamine transport spermine transporter activity* plasma membrane* | YLL029W	1	-2.94304	-3.89684	-4.60114		-2.47719	-4.92486	-6.83258		-2.04242	-2.43688	-4.8643		-2.24318	-3.31984	-4.73107		-3.2867	-3.98258	-4.75407			-0.428117	0.037723	-1.45613	-2.65956		0.38251	1.28312	1.84247	0.119344		-0.899374	-0.199517	-0.322371	-1.02931		-0.782165	-1.12583	-0.867904	-0.935101
YLL051C	YLL051C ... FRE6 biological process unknown ferric-chelate reductase activity vacuole (sensu Fungi) | YLL052C	1	-3.11478	-3.96986	-3.18407		-2.52254	-5.85126	-7.18325		-1.60872	-2.19577	-3.90546		-3.04337	-3.18471	-3.83359		-3.20063	-3.89378	-4.11046			0.27347	0.865708	-1.60794	-3.72571		0.878547	2.3846	2.65263	0.157157		0.169013	0.240424	0.954167	-0.480508		-0.514826	-0.600677	-0.438749	-1.44121
YLL029W	YLL029W ÔøΩ FRA1 biological process unknown molecular function unknown | Protein involved in negative regulation of transcription of iron regulon; forms an iron independent complex with Fra2p, Grx3p, and Grx4p; cytosolic; mutant fails to repress transcription of iron regulon and is defective in spore formationYLL030C	1	-1.04185	-1.86387	-1.71713		-1.04531	-4.19466	-6.3557		-1.34858	-1.94198	-3.53205		-1.25068	-1.36962	-1.85749		-1.4929	-1.9822	-2.13286			0.438943	0.435478	-1.89185	-4.19963		1.10743	0.80069	1.02932	-0.707493		-0.139089	-0.347921	0.35516	-0.279444		0.061831	-0.389224	-0.0565005	-0.353903
YLR034C	YLR034C ... SMF3 intracellular sequestering of iron ion transporter activity vacuolar membrane (sensu Fungi) | YLR035C	1	-2.20764	-2.60724	-2.10977		-1.7862	-4.91335	-6.1994		-1.48484	-2.18978	-3.99669		-2.03699	-2.16829	-2.92903		-2.20884	-3.09464	-3.35427			0.253706	0.675148	-2.0524	-3.83593		0.862066	1.58487	1.27953	-1.02485		0.202778	0.373427	0.641733	-0.61649		-0.134603	-0.135806	-0.622	-1.3791
YLR247C	YLR247C ÔøΩ IRC20 biological process unknown helicase activity | Putative helicase; localizes to the mitochondrion and the nucleus; YLR247C is not an essential gene; null mutant displays increased levels of spontaneous Rad52p fociYLR248W	1	-1.13339	-1.51547	-1.22975		-1.01525	-2.53591	-2.77926		-1.33076	-1.61334	-2.95768		-1.20038	-1.79538	-1.59538		-1.50726	-2.02552	-2.17919			0.653725	0.771871	-0.366719	-0.89578		1.19774	1.00037	1.09986	-0.530181		0.0580995	-0.0088825	-0.22182	-0.307528		0.170166	-0.203694	-0.339891	-0.779272
YMR238W	YMR238W ... DFG5 pseudohyphal growth* molecular function unknown anchored to plasma membrane | YMR239C	1	-2.11025	-2.69586	-2.0273		-1.90257	-2.88896	-3.11429		-1.85105	-1.77358	-3.06726		-2.24844	-1.57723	-1.07799		-1.93522	-2.77031	-2.60212			0.077728	0.285411	-0.115371	-1.00926		-0.412102	-0.152903	0.510176	-1.45207		-0.0122375	-0.150424	1.10639	0.937071		-0.32791	-0.152879	-0.402361	-0.902731
YNL007C	YNL007C ... SIS1 protein folding* unfolded protein binding* cytosolic small ribosomal subunit ( | YNL008C	1	-3.04418	-5.08823	-5.46554		-1.82457	-6.04934	-7.41382		-4.09507	-4.31443	-4.11397		-2.13062	-4.94308	-5.60869		-3.54621	-5.02944	-4.32183			0.211172	1.43078	-0.749934	-1.73711		0.112251	-0.938636	0.886054	1.46382		0.542933	1.45649	0.688086	0.399784		0.206673	-0.295349	0.26546	1.35039
YGR213C	YGR213C ... RTA1 biological process unknown molecular function unknown integral to membrane | YGR214W	1	-3.43553	-4.79476	-2.58382		-2.36764	-5.56387	-5.56942		-4.3372	-4.02425	-4.207		-3.6417	-3.22506	-2.23094		-3.06205	-2.28986	-3.50214			0.301532	1.36943	-0.467575	-2.68407		0.767858	-0.133803	1.53837	-0.855324		0.619946	0.41378	2.18964	0.972824		-0.500354	-0.126872	2.00455	-1.41868
YLR194C	YLR194C ... YLR194C biological process unknown molecular function unknown cell wall (sensu Fungi) | YLR195C	1	-4.1395	-5.63013	-4.01075		-1.80346	-5.73604	-6.81268		-3.6101	-3.71021	-5.048		-3.03369	-2.33929	-2.30825		-2.78836	-3.18386	-5.21726			-0.318605	2.01744	-0.424519	-3.12053		1.37473	1.90414	3.29465	0.337477		-0.0635395	1.04228	3.2273	1.63896		-0.567675	0.78347	1.87859	-1.77419
YMR011W	YMR011W ... HXT2 hexose transport glucose transporter activity* plasma membrane | YMR012W	1	-7.56142	-8.26229	-4.03059		-7.93617	-9.28561	-9.85887		-4.613	-4.90358	-5.38289		-7.91294	-4.88382	-3.63801		-6.65485	-4.4427	-6.27918			-0.726681	-1.10143	-1.75	-6.55496		0.01212	2.96054	3.37083	-1.34018		0.558294	0.206767	3.93677	0.950877		-1.51947	-0.612897	2.30012	-3.76805
YMR266W	YMR266W ... RSN1 biological process unknown molecular function unknown cellular component unknown | YMR267W	1	-4.4905	-6.29041	-3.79276		-2.45714	-4.99456	-3.08651		-2.77115	-3.38333	-4.20253		-4.57818	-4.51823	-3.78989		-2.33785	-3.37294	-2.54503			-0.433625	1.59973	0.862222	0.272628		-0.415855	1.30349	2.49123	-0.825623		0.470882	0.383201	2.24306	0.473757		-3.11376	-0.961117	-0.196283	-1.86604
YMR265C	YMR265C ... YMR265C biological process unknown molecular function unknown cellular component unknown | YMR266W	1	-3.55572	-5.4254	-3.54131		-2.26662	-4.22887	-4.3393		-1.98676	-2.72622	-4.1743		-3.34641	-2.75266	-2.59913		-2.49784	-3.06968	-2.82215			-0.507885	0.781219	0.688644	-1.30587		0.018491	1.58745	2.71766	-0.614499		0.0354855	0.244796	2.70823	0.977664		-1.98644	-0.928563	0.369281	-1.26728
YNL278W	YNL278W ... CAF120 regulation of transcription fr molecular function unknown CCR4-NOT complex | YNL279W	1	-2.68107	-4.3603	-1.95913		-1.75195	-3.59575	-3.18685		-1.04625	-1.63001	-1.56306		-2.49941	-2.67731	-1.57956		-1.92072	-2.81906	-2.1229			0.058864	0.98799	0.823416	-1.16885		-0.6771	0.957725	2.05319	-0.281028		0.60724	0.788898	2.29022	0.986809		-1.07475	-0.314404	0.466483	-1.23852
YNL224C	YNL224C ÔøΩ SQS1 biological process unknown molecular function unknown | Protein of unknown function; overexpression antagonizes the suppression of splicing defects by spp382 mutants; green fluorescent protein (GFP)-fusion protein localizes to both the cytoplasm and the nucleusYNL225C	1	-1.05684	-2.89922	-2.26234		-0.825108	-2.44616	-2.98281		-1.64083	-1.89957	-3.8231		-1.01475	-2.44808	-2.94125		-1.73057	-2.83881	-3.58913			0.39252	0.624252	0.845575	-0.327949		-0.048749	-0.63274	0.950897	-1.60951		0.724961	0.767054	1.1761	0.046048		-0.0744725	-0.748199	-0.014069	-1.40126
YEL065W	YEL065W ... SIT1 iron ion homeostasis* siderophore-iron (ferrioxamine) uptendosome* | YEL066W	1	-3.73428	-6.14368	-6.5698		-4.87198	-9.76256	-9.27291		-0.937653	-1.75849	-3.33886		-3.65056	-5.59139	-7.59773		-4.15041	-7.29076	-7.88031			0.660864	-0.476838	-2.95802	-2.04225		-0.2058	2.59082	4.17939	3.02514		0.717889	0.801606	1.27018	-0.310042		0.603896	0.187767	-0.543184	-0.706617
YOL158C	YOL158C ... ENB1 ferric-enterobactin transport ferric-enterobactin transporter actintegral to membrane* | YOL159C	1	-4.20269	-5.67337	-5.03423		-4.35239	-7.96364	-7.97777		-1.42826	-2.2137	-2.98306		-5.11895	-5.05909	-4.58919		-4.23689	-5.35505	-5.72109			-0.232432	-0.382137	-2.5227	-3.17597		0.456235	3.23067	3.91591	2.5074		0.945332	0.029068	1.55961	1.39037		0.974615	0.940414	1.29294	0.287749
YLL027W	YLL027W ... ISA1 iron ion transport molecular function unknown mitochondrial matrix | YLL028W	1	-0.780187	-2.00342	-1.71362		-0.42499	-1.87223	-2.43984		-0.882042	-1.88884	-3.83925		-1.67091	-1.92715	-1.09259		-1.7251	-2.55432	-1.37239			-0.145881	0.209316	-0.014696	-0.872097		1.04616	0.944307	1.16074	-1.07946		0.099969	-0.790755	0.176237	0.720999		0.617193	-0.32772	0.066294	0.958429
YLR362W	YLR362W ... STE11 protein amino acid phosphoryla MAP kinase kinase kinase activity cytoplasm | YLR363C	1	-0.915756	-1.88082	-1.7898		-0.038535	-1.57308	-2.34944		-1.32032	-1.88632	-3.35791		-0.74597	-1.06875	-0.896637		-0.975932	-1.69565	-1.2588			0.348886	1.22611	0.656628	-0.210757		0.952041	0.547476	0.946546	-0.616066		-0.178407	-0.0086215	0.633669	0.714754		-0.146047	-0.206224	0.0391235	0.384951
YBR071W	YBR071W ... YBR071W biological process unknown molecular function unknown cytoplasm | YBR072C-A	1	-1.17447	-5.91786	-3.43438		-1.56711	-4.42809	-3.96519		-1.25486	-1.38788	-2.4596		-1.13618	-3.35531	-1.65061		-1.14896	-3.78919	-4.1317			0.29658	-0.096054	1.78635	-0.234224		-0.011724	-0.092115	4.51826	0.963058		-0.139339	-0.10105	2.42321	1.64443		0.196813	0.222324	2.32548	-0.500502
YLR189C	YLR189C ... ATG26 sterol metabolism sterol 3-beta-glucosyltransferase acytoplasm | YLR190W	1	-0.497497	-1.87284	-0.843432		0.019411	-0.531833	-0.486897		-1.25952	-1.39037	-1.80141		-0.722201	-1.42202	-1.0782		-0.966943	-1.74778	-1.14406			0.318599	0.835506	1.6596	0.675133		1.03605	0.274029	1.51852	0.078067		-0.149573	-0.374277	0.301248	-0.384342		0.147261	-0.322184	0.272323	-0.153366
YDL170W	YDL170W ... UGA3 regulation of transcription fr transcription factor activity* nucleus | YDL171C	1	-1.75333	-4.84652	-2.69513		-0.919404	-3.2628	-3.8297		-1.04067	-1.90434	-4.32408		-2.87844	-4.16806	-3.1484		-1.05044	-3.00374	-2.32773			1.25522	2.08914	2.83894	0.120645		0.023037	0.73569	2.96522	-1.60591		0.683967	-0.441148	1.36243	0.230692		-1.05741	-0.354525	0.785373	-0.690007
YLR348C	YLR348C ... DIC1 dicarboxylic acid transport dicarboxylic acid transporter activmitochondrial membrane | YLR349W	1	-2.08773	-6.20869	-5.16803		-1.99441	-2.41004	-4.42975		-1.54121	-3.25425	-5.74595		-2.61544	-4.80127	-4.3889		-2.80158	-5.66627	-5.37555			0.167078	0.260398	3.96573	0.905359		0.539983	1.0865	3.49442	-0.03794		-0.572529	-1.10024	0.834894	0.2066		0.404737	-0.309113	0.947164	0.197213
YNL074C	YNL074C ... MLF3 response to drug molecular function unknown cytoplasm | YNL075W	1	-2.34628	-4.47336	-2.90497		-1.49459	-2.82785	-2.44643		-2.20692	-2.76905	-2.90908		-2.11301	-3.83435	-2.96836		-2.63078	-4.54542	-3.92556			0.179509	1.0312	1.82502	0.638054		-0.035167	0.104194	1.66915	-0.0392805		1.02631	1.25958	1.66533	0.96292		0.1964	-0.088096	0.124344	-0.824186
YNL136W	YNL136W ... EAF7 regulation of transcription fr molecular function unknown nucleus* | YNL137C	1	-2.8245	-3.90392	-3.97064		-1.27363	-1.38469	-2.97391		-1.69531	-1.86562	-2.84532		-2.17088	-4.82862	-4.58108		-3.08826	-3.63224	-3.9979			0.647452	2.19833	3.16668	1.64419		0.194575	1.32377	2.23286	1.3199		0.945922	1.59954	0.0212165	0.335481		0.253553	-0.0101985	0.525232	0.226292
YOR375C	YOR375C ... GDH1 glutamate biosynthesis glutamate dehydrogenase (NADP+) actcytoplasm* | YOR376W	1	-7.29438	-10.9436	-7.84936		-3.46866	-4.90507	-5.39917		-3.75328	-5.66574	-7.5674		-6.80378	-10.3755	-9.81307		-5.31842	-7.19751	-8.80162			0.787805	4.61353	6.82637	3.238		0.308975	3.85008	5.58687	0.590942		0.472469	0.963071	1.04064	-1.49124		-0.233641	1.74232	3.51248	-1.18589
YOR344C	YOR344C ... TYE7 transcription* transcription factor activity nucleus | YOR345C	1	-0.210605	-5.39068	-4.12136		1.22222	-2.57435	-3.93663		-1.1487	-1.38268	-4.24261		1.06764	-3.54081	-4.44006		-0.430588	-5.05006	-6.31288			-0.551405	0.881417	2.26492	-0.366683		-0.324367	-1.26246	3.68363	-0.445622		-1.06859	0.209652	0.781278	-1.38729		0.354932	0.134948	0.695558	-1.83659
YPR035W	YPR035W ... GLN1 nitrogen compound metabolism* glutamate-ammonia ligase activity cytoplasm | YPR036W	1	-1.76839	-7.14981	-4.09868		-1.29599	-2.90073	-3.34408		-1.30683	-2.05911	-4.53708		-1.79235	-5.5128	-6.25988		-1.39203	-5.54312	-7.12436			0.152295	0.624698	4.40137	0.906901		0.185545	0.647105	5.27625	-0.252852		-0.52069	-0.544655	1.11632	-2.68189		-0.834429	-0.458066	0.772262	-3.86011
YJL166W	YJL166W ... QCR8 aerobic respiration* ubiquinol-cytochrome-c reductase acrespiratory chain complex III (sens | YJL167W	1	-1.64854	-4.31512	-4.01008		-0.558071	-2.23311	-2.4414		0.189712	-1.009	-2.8738		-0.774999	-2.93629	-2.38179		-2.33921	-4.99596	-4.35548			-0.198379	0.892095	1.88362	1.37029		-1.03647	0.801782	2.26964	0.099802		-0.738049	0.135497	0.640783	0.89024		0.567402	-0.123267	-0.113438	0.221999
YMR256C	YMR256C ... COX7 aerobic respiration* cytochrome-c oxidase activity respiratory chain complex IV (sensu | YMR257C	1	-1.11041	-3.2619	-3.62312		-0.699726	-2.21863	-2.45446		1.0027	-0.041026	-1.8672		-0.385072	-1.77354	-1.83198		-1.53908	-3.68259	-3.51809			-0.234086	0.176599	0.809188	0.934574		-1.10806	1.00506	2.11282	0.647864		-1.10018	-0.37484	0.388184	0.690966		0.231349	-0.197318	-0.189336	0.336384
YPR149W	YPR149W iESR cluster NCE102 protein secretion molecular function unknown cytoplasm* | YPR150W	1	-0.601835	-3.52998	-3.84161		-0.257914	-1.89718	-3.34632		-0.944584	-1.31097	-2.45481		-0.432233	-1.85138	-1.72819		-1.20536	-3.21744	-3.38799			-0.247538	0.096382	1.38526	0.24775		-0.648429	-0.991179	1.57058	0.738364		-0.687535	-0.517933	0.991069	1.42589		0.199207	-0.404323	0.511749	0.652822
YLR454W	YLR454W ... FMP27 biological process unknown molecular function unknown mitochondrion | YLR455W	1	-0.320222	-1.48234	-2.05886		-0.136137	-1.22679	-4.30151		-0.989966	-1.2818	-2.11716		-0.68816	-1.46529	-1.93692		-1.09478	-1.78391	-2.05057			0.311242	0.495327	0.566789	-1.93141		0.768361	0.098617	0.968903	0.71006		-0.234542	-0.60248	-0.217493	-0.112602		0.277917	-0.49664	-0.023652	0.28621
YLR438W	YLR438W ... CAR2 arginine catabolism ornithine-oxo-acid transaminase actcytoplasm* | YLR439W	1	-1.98774	-2.87574	-3.40362		-2.19974	-4.6298	-5.53328		-2.46439	-3.0251	-4.06172		-3.78855	-3.94124	-3.87549		-0.136782	-0.960843	-1.09763			0.173916	-0.038091	-1.58015	-1.95575		1.3324	0.855746	1.18305	0.674304		1.2213	-0.579519	0.155794	0.749429		-1.61772	0.233236	0.297179	0.688269
YHR071W	YHR071W ... PCL5 cell cycle cyclin-dependent protein kinase regcyclin-dependent protein kinase hol | YHR072W	1	-3.44343	-2.78748	-1.42202		-2.11884	-2.91838	-3.39347		-2.21188	-2.08703	-4.08653		-3.39267	-3.84702	-2.8692		-2.44236	-1.03677	-0.438175			0.227019	1.5516	0.096115	-1.74443		-0.101405	1.13014	0.599044	-2.76592		1.20275	1.25351	0.143214	-0.244433		-1.94678	-0.945708	-0.196073	-0.962938
YNL322C	YNL322C ... KRE1 cell wall organization and bio structural constituent of cell wallcell wall (sensu Fungi) | YNL323W	1	-1.63798	-1.16955	-1.16021		-1.11339	-1.37037	-1.89546		-1.35425	-1.98974	-2.33925		-1.66701	-1.32695	-1.2274		-1.78299	-1.49447	-1.84935			-0.117199	0.407392	-0.318018	-0.85244		-0.339795	-0.056065	-1.15998	-1.51883		0.972813	0.943778	0.815416	0.905629		-0.224718	-0.369727	-0.549635	-0.913858
YNR047W	YNR047W ÔøΩ FPK1 response to pheromone protein kinase activity | Protein kinase proposed to regulate the putative phospholipid translocases Lem3p-Dnf1p/Dnf2p; overexpression interferes with pheromone-induced growth arrest; localizes to the cytoplasm, early endosome/TGN compartments, and plasma membraneYNR048W	1	-1.66617	-1.48157	-1.1991		-1.32714	-2.12226	-2.50602		-0.996653	-1.6247	-2.34206		-1.54669	-0.886771	-0.841528		-1.8003	-1.68442	-1.57475			0.20832	0.547346	-0.43237	-1.0986		-0.154062	0.515454	-0.297194	-1.29702		0.771656	0.891134	1.36646	1.12923		-0.225291	-0.359425	-0.428141	-0.600943
YIR039C	YIR039C iESR cluster YPS6 biological process unknown aspartic-type endopeptidase activitcell wall (sensu Fungi) | YIR040C	1	1.55912	-1.50466	-1.44904		-0.0676075	-4.04607	-4.20228		1.01348	-0.230348	-3.35574		0.473808	-1.70874	-1.5325		-1.48614	-4.07607	-4.01197			1.05741	-0.569317	-1.48399	-1.69583		1.23952	0.693879	2.51383	-0.667183		0.0138805	-1.07144	-0.190196	-0.0695765		2.73814	-0.307115	0.166737	0.175209
YDR148C	YDR148C ... KGD2 tricarboxylic acid cycle* dihydrolipoyllysine-residue succinymitochondrial matrix* | YDR149C	1	0.52378	-2.77769	-2.64255		1.22201	-1.30799	-2.73209		1.10601	-0.0674865	-2.96087		0.604317	-1.80589	-1.50382		-0.479986	-3.63483	-3.35827			0.842711	1.54094	2.31241	0.753166		-0.786211	-0.20398	1.924	-1.10453		-0.365024	-0.284488	0.606782	0.773699		0.778594	-0.225173	-0.0785425	0.062875
YDR074W	YDR074W iESR cluster TPS2 response to stress* trehalose-phosphatase activity mitochondrion* | YDR075W	1	0.843118	-2.02822	-2.37224		1.34325	-1.61202	-3.51967		-0.282487	-0.837144	-2.49255		0.275346	-1.6218	-1.8023		-1.50576	-3.91051	-3.65162			1.16739	1.66753	1.5836	0.019971		-0.0791805	-1.20479	1.1119	-0.199487		0.0642265	-0.503545	0.470648	0.634173		1.80943	-0.53945	-0.0728525	0.530059
YDR258C	YDR258C iESR cluster HSP78 response to stress* ATPase activity* mitochondrial matrix | YDR259C	1	0.98725	-2.27733	-2.29373		2.41919	-2.56386	-4.36271		0.02607	-0.595573	-0.331605		0.652964	-1.98291	-2.03685		-1.1598	-4.14589	-3.12653			1.33661	2.76854	1.05007	-0.732376		-0.159853	-1.12103	1.5219	1.80227		0.448747	0.114462	0.743166	0.705628		2.25992	0.112871	0.391356	1.42712
YDR358W	YDR358W iESR cluster GGA1 Golgi to vacuole transport molecular function unknown Golgi trans face | YDR359C	1	0.784461	-1.62607	-1.75874		1.50604	-2.28086	-4.29557		-0.560782	-0.877137	-2.3193		0.530991	-1.30019	-1.06367		-0.476612	-2.56391	-1.76062			1.53135	2.25292	0.876559	-1.00549		-0.157372	-1.50262	0.591565	-0.717927		0.227692	-0.0257765	0.553581	0.922763		0.997681	-0.263391	0.059844	0.995803
YLL026W	YLL026W iESR cluster HSP104 response to stress* chaperone binding* cytoplasm* | YLL027W	1	0.159967	-4.49202	-4.72368		1.101	-5.707	-7.0814		-0.87352	-1.48421	-1.70598		0.680634	-3.2146	-3.13964		-1.4219	-4.47063	-3.04617			0.603224	1.54426	-0.611754	-1.75449		0.923171	-0.110315	3.93099	3.94088		-0.311079	0.209589	0.966349	1.27296		1.08956	-0.492305	1.11095	2.76707
YDR406W	YDR406W ... PDR15 transport ATPase activity, coupled to transmeintegral to membrane | YDR407C	1	0.664081	-2.85355	-2.07552		0.107392	-4.55458	-5.49173		1.30791	1.01541	-2.48039		0.482382	-1.21466	-0.599453		-0.662052	-3.10114	-2.54289			1.68176	1.12507	-0.0192685	-1.73445		0.447187	1.09102	4.31614	0.0423095		-0.157667	-0.339367	1.48122	1.31839		0.521691	-0.804443	0.274097	0.054316
YLR211C	YLR211C ... YLR211C biological process unknown molecular function unknown cytoplasm | YLR212C	1	0.987901	-2.97741	-1.66829		0.515652	-3.98565	-4.70222		-0.432279	-0.80836	-3.87851		-0.391485	-3.10109	-1.94658		-0.672248	-2.7901	-2.35411			1.00103	0.52878	-0.007211	-2.03291		1.62563	0.205454	3.79469	-0.584593		1.16257	-0.216817	1.03889	0.88427		1.37147	-0.28868	1.55878	0.685642
YLR299W	YLR299W iESR cluster ECM38 glutathione catabolism protein-glutamine gamma-glutamyltraintracellular | YLR300W	1	1.89024	-2.0302	-0.442835		1.26984	-4.14936	-3.85142		0.352278	0.52869	-2.43671		1.23719	-1.56161	-0.689617		-0.10231	-2.17134	-2.13342			1.30935	0.688954	-0.809808	-2.09923		1.4881	-0.049859	4.04699	-0.505772		0.662878	0.009826	1.13146	0.416096		1.60309	-0.389454	1.46196	-0.087486
YLR152C	YLR152C iESR cluster YLR152C biological process unknown molecular function unknown cellular component unknown | YLR153C	1	0.264365	-3.60323	-2.16454		-0.528663	-4.06587	-4.45778		1.00225	0.410706	-2.61541		-2.0885	-3.88714	-3.29838		-0.657091	-3.92307	-3.15275			0.489692	-0.303335	0.027061	-1.80355		0.236414	0.974294	4.25035	-0.21445		1.37326	-0.979599	1.08936	0.239425		0.901329	-0.0201265	0.581498	-0.086883
YDR516C	YDR516C iESR cluster EMI2 sporulation (sensu Fungi) molecular function unknown cytoplasm | YDR517W	1	0.173375	-4.69003	-4.75471		1.8076	-4.20635	-5.68543		1.93052	0.872184	-1.92729		1.29806	-3.30293	-3.18063		-1.94784	-3.63444	-5.07543			0.989363	2.62359	1.47305	0.0586425		-0.461191	1.29595	5.10103	2.36623		-0.113396	1.01129	1.27371	1.46069		2.38608	0.264863	3.44167	2.06536
YML054C	YML054C ... CYB2 electron transport L-lactate dehydrogenase (cytochromemitochondrial intermembrane space | YML054C-A	1	1.6245	-4.27246	-4.09028		1.67163	-4.9809	-5.92218		2.68779	0.801924	-2.91807		0.728261	-4.11199	-3.9738		0.047961	-4.28233	-6.11601			1.1308	1.17792	0.422361	-0.701105		0.474559	1.53784	5.54894	1.64676		0.184253	-0.711989	0.344719	0.300734		1.73778	0.161235	1.72791	-0.287953
YLR258W	YLR258W iESR cluster GSY2 glycogen metabolism glycogen (starch) synthase activitycytoplasm | YLR259C	1	1.47437	-4.68982	-4.08552		3.02443	-3.61203	-5.22397		1.84636	0.304544	-2.4016		2.40096	-2.65424	-2.81752		-1.19033	-6.35263	-6.52738			0.463864	2.01392	1.54166	-0.674578		0.831917	1.20391	5.82628	2.51584		-0.386925	0.539662	1.64866	0.881077		3.22905	0.564353	1.56624	0.787194
YMR105C	YMR105C iESR cluster PGM2 glucose 1-phosphate utilizatio phosphoglucomutase activity cytosol | YMR105W-A	1	2.24388	-3.28711	-2.56241		3.37673	-3.67108	-4.67943		1.98148	1.09463	-2.06604		3.16736	-2.22009	-1.48697		0.0588935	-4.35105	-4.50901			0.394819	1.52767	0.0108485	-1.72221		-0.0572475	-0.319647	4.32449	0.439121		-0.318756	0.604733	0.748264	0.756684		2.67277	0.487789	1.60883	0.726171
YPR184W	YPR184W iESR cluster GDB1 glycogen catabolism 4-alpha-glucanotransferase activitycytoplasm* | YPR185W	1	2.79967	-3.26879	-3.62636		2.80739	-3.53862	-5.85998		1.18369	0.653947	-2.32056		2.66217	-2.44119	-2.64272		0.402548	-4.50976	-4.68486			0.888738	0.896459	0.618904	-1.34488		0.545473	-1.07051	4.46821	1.85127		0.156632	0.019135	0.984227	1.14027		2.19435	-0.202765	0.953387	1.13585
YNL274C	YNL274C ÔøΩ iESR cluster GOR1 metabolism oxidoreductase activity, acti | Glyoxylate reductase; null mutation results in increased biomass after diauxic shift; the authentic, non-tagged protein is detected in highly purified mitochondria in high-throughput studiesYNL275W	1	-0.562975	-4.64739	-3.8365		0.519321	-4.94544	-5.55988		-0.214602	-1.17736	-3.80835		-0.500095	-4.9582	-4.58201		-3.49841	-6.61821	-6.98523			1.14166	2.22396	0.843621	-0.58172		0.54377	0.892142	4.0138	0.571914		1.8605	1.92338	1.5497	1.11499		3.00649	0.071054	1.03567	-0.142243
YOR120W	YOR120W ... GCY1 response to salt stress* aldo-keto reductase activity cytoplasm* | YOR121C	1	1.50735	-3.95872	-3.54657		2.48162	-4.21849	-4.67861		0.156386	-0.863908	-3.13364		1.88039	-4.26043	-4.45729		-1.68625	-6.61805	-7.11502			0.516667	1.49094	0.256895	-0.615363		0.404094	-0.946867	3.49891	0.817029		0.739016	1.11206	0.437314	-0.171703		3.67778	0.484183	1.01845	0.10934
YNR001C	YNR001C iESR cluster CIT1 tricarboxylic acid cycle* citrate (Si)-synthase activity mitochondrion* | YNR001W-A	1	0.973618	-3.43578	-3.6929		0.803535	-4.06073	-6.40871		3.08563	1.64647	-2.4721		1.13901	-2.04031	-2.34666		-1.05523	-4.33908	-4.67235			0.283506	0.113424	-0.34145	-2.4323		-1.23278	0.879232	3.84947	-0.011984		0.048339	0.213728	1.4438	1.39458		2.07885	0.050003	1.17555	1.0994
YDL181W	YDL181W ... INH1 ATP synthesis coupled proton t enzyme inhibitor activity proton-transporting ATP synthase co | YDL182W	1	-1.22662	-3.04667	-3.23895		-0.153028	-3.60928	-4.42539		2.07555	1.05318	-1.53107		-0.22146	-1.26003	-1.28616		-2.47362	-4.21703	-3.81729			0.234063	1.30766	-0.328556	-0.952384		-2.78647	0.515703	1.31338	-1.07859		-1.29648	-0.291314	0.49016	0.656316		1.12986	-0.117139	-0.0405045	0.551518
YBR126C	YBR126C iESR cluster TPS1 response to stress* alpha,alpha-trehalose-phosphate syncytoplasm* | YBR127C	1	-0.830253	-3.39572	-4.39636		0.432112	-5.09408	-5.62735		-0.680277	-1.51524	-2.63923		-0.854051	-3.42082	-2.93163		-2.43846	-5.28373	-3.7593			0.116433	1.3788	-1.58193	-1.11455		-0.528945	-0.378969	1.35153	1.22819		-0.126338	-0.150136	-0.151434	1.3384		1.624	0.015796	-0.264003	2.26106
YPL004C	YPL004C iESR cluster LSP1 response to heat protein kinase inhibitor activity cytoplasm* | YPL005W	1	-0.835356	-2.78338	-3.56764		0.0415135	-2.37421	-4.88102		-0.582246	-1.34282	-2.35944		-0.660326	-1.38352	-1.36241		-1.99296	-3.5287	-3.13194			-0.221719	0.65515	0.187444	-1.5351		-0.835116	-0.582006	0.605442	0.37308		-0.446439	-0.27141	0.953421	1.75878		0.77638	-0.381223	0.0310605	1.21207
YOR161C	YOR161C iESR cluster PNS1 biological process unknown molecular function unknown* integral to plasma membrane | YOR161C-C	1	-0.39179	-4.04526	-4.11626		1.07504	-3.08461	-4.49276		-0.849223	-0.566789	-2.83685		-0.0008395	-1.65044	-1.25547		-1.73517	-3.35913	-2.73843			-1.34645	0.120375	-0.3858	-1.72295		-1.27107	-1.72851	2.2074	0.0083275		-1.6278	-1.23685	0.767023	1.23299		0.976523	-0.366858	1.66265	2.35435
YOR273C	YOR273C ... TPO4 polyamine transport spermine transporter activity* plasma membrane* | YOR274W	1	-0.546829	-3.88327	-3.43965		0.861504	-2.80428	-3.30997		0.460811	-0.653168	-3.28253		0.358725	-1.19961	-1.25336		-2.18163	-4.4804	-5.15011			-1.09603	0.312306	-0.017037	-0.966342		-1.33073	-0.323093	1.89937	-1.17361		-1.23409	-0.32854	1.44956	0.952195		1.89711	0.262312	1.29997	0.186646
YOR049C	YOR049C ... RSB1 fatty acid transport* phospholipid-translocating ATPase aendoplasmic reticulum* | YOR050C	1	-1.09548	-4.76711	-4.86371		-1.63028	-6.30553	-6.18757		0.323304	-0.162608	-1.9827		0.835975	-2.26994	-3.43428		-1.95662	-6.11779	-6.37509			-0.781339	-1.31614	-2.31975	-2.1052		-1.84423	-0.425445	2.76028	1.03679		-2.22247	-0.291022	0.274699	-0.79304		1.60416	0.743023	0.253488	0.092786
YDR019C	YDR019C ... GCV1 one-carbon compound metabolism glycine dehydrogenase (decarboxylatmitochondrion* | YDR020C	1	-0.315204	-2.94433	-2.72466		2.90524	-1.72494	-4.64803		1.61297	0.809135	-2.03691		-0.515866	-4.38287	-5.67534		-0.526415	-3.7891	-3.27236			-0.256283	2.96416	0.963102	-2.17965		-1.45231	0.475855	2.30115	-0.764563		1.14462	0.943957	-0.29392	-1.80606		1.73243	1.52122	0.887662	1.18474
YOL152W	YOL152W ... FRE7 biological process unknown ferric-chelate reductase activity cellular component unknown | YOL154W	1	-2.03341	-4.51181	-3.00821		1.14485	-5.49163	-5.8303		2.48468	-0.256216	-3.79313		-0.84785	-5.21377	-3.79095		-3.21569	-6.13304	-5.86953			0.679406	3.85767	-0.300421	-2.14269		-0.463628	4.05446	3.79196	-1.24855		1.55347	2.73902	0.851506	0.770728		2.87047	1.68819	1.24923	0.0091475
YOL155C	YOL155C ÔøΩ HPF1 cell wall organization and bio glucosidase activity | Haze-protective mannoprotein that reduces the particle size of aggregated proteins in white winesYOL155W-A	1	-2.11158	-2.90184	-3.2508		-0.884266	-2.85065	-4.60364		0.998267	-1.25805	-3.31395		-1.41971	-3.18769	-4.51875		-2.73443	-3.68263	-4.57705			-0.1472	1.08011	-0.096016	-1.50005		-1.10064	2.0092	0.543146	-1.16379		-0.173256	0.518608	-0.459103	-1.44121		1.41954	0.796685	0.638755	0.093291
YOL154W	YOL154W ... ZPS1 biological process unknown molecular function unknown cell wall (sensu Fungi)* | YOL155C	1	-0.136477	-2.83605	-2.03038		-0.536361	-4.92505	-5.51255		0.273432	0.471151	-2.89715		-0.212876	-2.7376	-3.63689		0.615143	-2.3751	-2.84616			0.396881	-0.003004	-1.69212	-3.08529		-0.106355	0.303553	3.20085	-0.973131		0.140157	0.063757	0.238604	-1.46636		0.740298	1.49192	1.20125	-0.0754855
YNR072W	YNR072W ... HXT17 hexose transport glucose transporter activity* plasma membrane | YNR073C	1	0.695192	-1.98336	-0.992324		-0.976294	-3.13909	-4.12304		-0.59973	-1.15682	-3.40542		-1.47411	-2.64525	-2.13664		-1.24206	-2.51298	-2.51891			1.09621	-0.575271	-0.0595135	-2.0345		1.19502	-0.0998985	2.02156	-1.21807		1.83333	-0.335979	1.17143	0.689013		1.12962	-0.807637	0.599997	-0.396973
YLL057C	YLL057C ... JLP1 sulfur metabolism sulfonate dioxygenase activity cellular component unknown | YLL058W	1	-0.930911	-2.92373	-1.81943		0.958152	-2.40584	-2.63411		-2.02555	-2.17393	-4.02398		-0.488713	-0.771603	0.275566		-1.17785	-1.16266	-2.7348			0.588963	2.47803	1.10685	-0.22572		1.70571	0.611074	2.45552	-0.49883		-0.075041	0.367156	2.07709	2.01996		0.541331	0.294392	2.3024	-0.374036
YNL157W	YNL157W ... YNL157W biological process unknown molecular function unknown cytoplasm* | YNL158W	1	-1.64977	-2.58822	-1.7955		-0.419283	-1.44636	-1.40258		-1.47587	-2.18372	-2.79024		-1.32823	-1.68307	-1.41649		-1.85747	-2.27839	-1.92482			0.156044	1.38653	1.2979	0.548966		-0.050355	0.12354	0.354143	-1.04509		1.08963	1.41117	1.99478	1.46863		0.018928	-0.18878	0.328757	-0.110396
YNL208W	YNL208W iESR cluster YNL208W biological process unknown molecular function unknown mitochondrion | YNL209W	1	-0.345944	-2.89445	-1.99063		1.47256	-1.30948	-1.70046		-0.956284	-1.54309	-3.00062		-1.27925	-2.64608	-2.40209		-1.25732	-3.37992	-3.53674			0.0494815	1.86799	1.63445	0.339649		-0.0867605	-0.697102	1.2646	-1.09675		2.2574	1.32409	2.50576	1.84594		0.620949	-0.290425	0.135477	-0.925165
YML131W	YML131W iESR cluster YML131W biological process unknown molecular function unknown cytoplasm | YML132W	1	1.53881	-3.4485	-1.77376		0.648045	-4.98785	-4.58238		-0.183792	-1.2087	-2.3982		0.018005	-3.01169	-1.5095		0.236815	-2.62462	-2.20673			2.37521	1.48445	0.835874	-0.433406		0.572878	-1.14972	2.81269	-0.051559		1.49851	-0.022294	1.93532	1.76277		-0.057296	-1.35929	0.766587	-0.490268
YNL134C	YNL134C iESR cluster YNL134C biological process unknown alcohol dehydrogenase (NADP+) activcytoplasm* | YNL135C	1	0.91964	-1.389	-2.08168		0.123968	-3.3764	-2.85223		0.316421	0.137906	-1.30873		0.255862	-1.29147	-2.13356		-0.468576	-3.02774	-2.77762			1.84583	1.05015	-0.14158	1.07528		-0.854024	-1.45724	0.672882	-0.081074		1.65583	0.99205	1.75335	1.60395		0.860343	-0.527872	-0.778394	0.164411
YPL240C	YPL240C ... HSP82 response to stress* ATPase activity, coupled cytoplasm | YPL241C	1	-0.663022	-1.60037	-2.87203		-0.755144	-4.40672	-6.98696		-2.79741	-2.71521	-2.03476		-0.589768	-2.3357	-4.54363		-2.3083	-2.92318	-3.76164			1.31127	1.21915	-1.49508	-2.80366		0.413089	-1.7213	-0.701753	1.25036		-0.0908355	-0.017582	-0.826167	-1.76243		1.41898	-0.226299	0.096165	0.52937
YOL101C	YOL101C ... IZH4 lipid metabolism* metal ion binding integral to membrane* | YOL102C	1	-2.27495	-5.07542	-4.72949		0.57731	-2.70137	-2.60038		-2.82199	-2.90958	-3.39384		-1.65278	-2.13554	-2.0781		-1.254	-4.40538	-3.61026			-2.45537	0.39689	-0.081316	-0.326253		-1.38321	-1.93025	0.782632	-0.0475595		-2.4081	-1.78593	0.531784	0.243289		0.257431	1.27838	0.927474	1.37666
YHR215W	YHR215W ... PHO12 biological process unknown acid phosphatase activity vacuole (sensu Fungi) | YHR216W	1	-1.47496	-3.63403	-3.016		1.82861	-1.25142	-1.25142		2.17603	-0.183177	-2.67045		0.241112	-1.36616	-1.44183		-0.642355	-1.96893	-2.023			-2.74092	0.562644	-0.358304	-0.976343		-1.12256	2.52843	2.3283	-0.777012		-2.35088	-0.634809	-0.083006	-0.776713		-1.48782	-0.655217	0.177287	-0.494818
YMR194C-B	YMR194C-B ... YMR194C-B biological process unknown molecular function unknown cellular component unknown | YMR194W	1	-0.586021	-1.91815	-1.70141		-0.520996	-1.09051	-1.83471		0.613687	0.284847	-2.00412		-0.155504	-1.49468	-1.4592		-0.0998985	-1.60132	-1.47236			-0.179231	-0.114207	0.648412	-0.312526		-0.549842	0.649865	1.65316	-0.852546		-0.939559	-0.509043	-0.516082	-0.697345		-1.23159	-0.745466	-0.914758	-1.00253
YIR019C	YIR019C ... MUC1 pseudohyphal growth* molecular function unknown plasma membrane | YIR020C	1	-3.2218	-8.5399	-7.98182		-1.57802	-3.92128	-5.08545		3.26529	2.79381	-1.22954		-4.09358	-10.0923	-8.7659		0.773378	-4.63849	-4.8292			-4.44662	-2.80284	0.171992	-1.55025		-4.19071	2.29638	7.14299	2.56157		1.12192	0.25014	-0.430522	0.337836		-3.80921	0.185973	0.0921995	-0.656595
YOR383C	YOR383C ... FIT3 siderophore transport molecular function unknown cell wall (sensu Fungi) | YOR384W	1	-0.556702	-2.94267	-3.92266		-1.64672	-2.11046	-4.76871		1.96807	1.70731	-1.40282		-0.229275	-4.73508	-5.6385		0.352287	-2.17811	-3.90975			-0.179296	-1.26931	0.652906	-1.02535		0.807285	3.33206	5.45726	3.32712		1.83959	2.16702	0.0471715	0.123742		0.558859	1.46785	1.32341	0.571769
YOR195W	YOR195W ... SLK19 meiosis* molecular function unknown condensed nuclear chromosome kineto | YOR196C	1	-2.28357	-2.22339	-2.82305		-1.76194	-0.830255	-1.86983		-2.3765	-2.3978	-2.76399		-2.52357	-3.06723	-2.48238		-2.27607	-1.01574	-1.75912			0.344253	0.865886	1.73738	1.29747		0.157971	0.065042	-0.016447	0.21703		-0.380582	-0.620585	-1.22442	-0.0399115		0.697682	0.705185	1.90533	1.76161
YOR257W	YOR257W ... CDC31 microtubule nucleation* structural constituent of cytoskelenuclear pore* | YOR258W	1	-2.61297	-1.02966	-0.817573		-1.60684	-0.395981	-1.15846		-1.26255	-1.26256	-1.0288		-2.03275	-1.63354	-1.16946		-2.02417	-0.539725	-0.0974305			0.492553	1.49869	1.12623	0.151667		0.223811	1.57424	-0.0090875	0.0125865		-0.115529	0.464693	-0.719411	-0.46742		0.633723	1.22253	1.12366	1.35387
YPR101W	YPR101W ... SNT309 nuclear mRNA splicing, via spl molecular function unknown spliceosome complex | YPR102C	1	-2.55276	-0.172558	-0.776456		-2.02619	-1.21567	-2.26047		-0.058085	0.142933	-0.991138		-2.28952	-1.99982	-2.3606		-2.74115	-0.0683075	-0.20706			0.453914	0.98048	-0.589202	-1.0301		-0.10182	2.39285	0.21367	-0.316501		0.005192	0.268431	-1.82207	-1.57895		0.099358	-0.0890305	0.203608	0.668755
