# Supplementary material for: Chromosome duplication causes premature aging via defects in ribosome quality control
Source: PLoS Biol. 2025 Nov 17;23(11):e3003509. doi: 10.1371/journal.pbio.3003509 (PMC12633879; doi:10.1371/journal.pbio.3003509)
Supplement: S1 Table — Excel file containing yeast strain information for each strain used in this study. (XLSX) [file pbio.3003509.s011.xlsx]

## Sheet: Sheet1
Strain number	Genotype	Generated	Used in Figures:
AGY731	YPS1009 MATa hoΔ::HphMX	Hose et al. 2020	1A,D,F,G; 4A-C; S1A; S4A
AGY735	YPS1009 MATa hoΔ::HphMX Chr12 duplication	Hose et al. 2020	1A,D,F,G; 4A; S1A; S5A
AGY1611	YPS1009 MATa ho-Δ1 Chr12-895136-895235::NatMX (intergenic region between BER1 and INA1)	Rojas et al. 2024	1A,C,F; 2B; 3B-H; 5B; S1B; S2A-C; S3; S4B; S5A,E
AGY1612	YPS1009 MATa ho-Δ1 his3-Δ Chr12-895136-895235::His3MX6/NatMX (intergenic region between BER1 and INA1) Chr12 duplication	Rojas et al. 2024	1A,F; 2B; 3B-H; 5A-B; S2A-C,E; S3; S5A
AGY1860	YPS1009 MATa ho-Δ1 his3-Δ Chr4-intergenic region between YDR032C and YDR033W::NatMX/His3MX6 Chr4 duplication	Dutcher et al. 2024	1A,F; 2B; 3B-D; 5A-B; S2A-D; S5A
AGY1843	YPS1009 MATa ho-Δ1 Chr7 duplication	Dutcher et al. 2024	1A,F-G; S1A
AGY1837	YPS1009 MATa ho-Δ1 Chr13 duplication	Rojas et al. 2024	1A,F-G; S1A
AGY1845	YPS1009 MATa ho-Δ1 Chr14 duplication	Rojas et al. 2024	1A,C-G; 2B; 3B-D; 5B; S1; S2A
AGY1835	YPS1009 MATa ho-Δ1 Chr4 duplication	Rojas et al. 2024	1A, D-G; S1A
AGY1839	YPS1009 MATa ho-Δ1 Chr15 duplication	Rojas et al. 2024	1A, D-G; S1A
AGY1858	YPS1009 Mat a ho-Δ1 his3::NatMX/His3MX6 Chr15 duplication	This study	1A, C, F; 2B; 3B-D; 5B; S1B; S2A
AGY741	YPS163 Mat a hoΔ:: KanMX	This study	1B,G
AGY2069	YPS163 MATa ho-Δ1 cen12::pTDH3-GFP-tCYC1-HphMX-pGAL1-10/cen12::pTDH3-GFP-tCYC1-HphMX-pGAL1-10 Chr12 duplication	This study	1B,G
AGY2070	YPS163 MATa ho-Δ1 cen16::pTDH3-GFP-tCYC1-HphMX-pGAL1-10/cen16::pTDH3-GFP-tCYC1-HphMX-pGAL1-10 Chr16 duplication	This study	1B
AGY1678	DBVPG1373 Mat a ho::KanMX	This study	1B,G
AGY2067	DBVPG1373 MATa ho-Δ1 cen12::pTDH3-GFP-tCYC1-HphMX-pGAL1-10/cen12::pTDH3-GFP-tCYC1-HphMX-pGAL1-10 Chr12 duplication	This study	1B,G
AGY2068	DBVPG1373 MATa ho-Δ1 cen16::pTDH3-GFP-tCYC1-HphMX-pGAL1-10/cen16::pTDH3-GFP-tCYC1-HphMX-pGAL1-10 Chr16 duplication	This study	1B,G
AGY1882	YPS1009 MATa ho-Δ1 Chr12-895136-895235::NatMX rqc1::HphMX	This study	4B; S2A; S4B
AGY1884	YPS1009 MATa ho-Δ1 Chr12-895136-895235::NatMX ltn1::HphMX	This study	4B; S2A; S4B
AGY1885	YPS1009 MATa ho-Δ1 Chr12-895136-895235::NatMX rqc2::HphMX	This study	2B
AGY1887	YPS1009 MATa ho-Δ1 his3-Δ Chr12-895136-895235::His3MX6/NatMX rqc1::HphMX Chr12 duplication	This study	S2A
AGY1889	YPS1009 MATa ho-Δ1 his3-Δ Chr12-895136-895235::His3MX6/NatMX ltn1::HphMX Chr12 duplication	This study	S2A
AGY1890	YPS1009 MATa ho-Δ1 his3-Δ Chr12-895136-895235::His3MX6/NatMX rqc2::HphMX Chr12 duplication	This study	2B
AGY1892	YPS1009 MATa ho-Δ1 rqc1::HphMX Chr14 duplication	This study	S2A
AGY1894	YPS1009 MATa ho-Δ1 ltn1::HphMX Chr14 duplication	This study	S2A
AGY1895	YPS1009 MATa ho-Δ1 rqc2::HphMX Chr14 duplication	This study	2B-C
AGY1897	YPS1009 MATa ho-Δ1 his3::NatMX/HIS3 rqc1::HphMX Chr15 duplication	This study	S2A
AGY1899	YPS1009 MATa ho-Δ1 his3::NatMX/HIS3 ltn1::HphMX Chr15 duplication	This study	S2A
AGY1900	YPS1009 MATa ho-Δ1 his3::NatMX/HIS3 rqc2::HphMX Chr15 duplication	This study	2B-C
AGY1902	YPS1009 MATa ho-Δ1 his3-Δ Chr4-intergenic region between YDR032C and YDR033W::NatMX/His3MX6 rqc1::HphMX/RQC1 Chr4 duplication	This study	S2A
AGY1904	YPS1009 MATa ho-Δ1 his3-Δ Chr4-intergenic region between YDR032C and YDR033W::NatMX/His3MX6 ltn1::HphMX Chr4 duplication	This study	S2A
AGY1905	YPS1009 MATa ho-Δ1 his3-Δ Chr4-intergenic region between YDR032C and YDR033W::NatMX/His3MX6 rqc2::HphMX Chr4 duplication	This study	2B
AGY1970	YPS1009 MATa ho-Δ1 his3-Δ HSP104-GFP-His3MX6	This study	5C; 6
AGY1971	YPS1009 MATa ho-Δ1 his3-Δ HSP104-GFP-His3MX6 Chr4 duplication	This study	5C; 6
AGY1972	YPS1009 MATa ho-Δ1 his3-Δ HSP104-GFP-His3MX6 Chr14 duplication	This study	5C; 6
AGY1977	YPS1009 MATa ho-Δ1 his3-Δ HSP104-GFP-His3MX6/HSP104-GFP-His3MX6 Chr12 duplication	This study	5C; 6
AGY1989	YPS1009 MATa ho-Δ1 his3-Δ Cln3-6XHA	This study	S5D
AGY1990	YPS1009 MATa ho-Δ1 his3-Δ Cln3-6XHA Chr12 duplication	This study	S5D
AGY2040	YPS1009 MATa ho-Δ1 his3-Δ PRE6-GFP-His3MX6	This study	S6
AGY2041	YPS1009 MATa ho-Δ1 his3-Δ PRE6-GFP-His3MX6 Chr12 duplication	This study	S6
AGY2211	YPS1009 MATa ho-Δ his3-Δ PRE6-GFP-His3MX6 Chr4 duplication	This study	S6
AGY2212	YPS1009 MATa ho-Δ1 HSP104-GFP-His3MX6 Chr15 duplication	This study	5C; 6
AGY2213	YPS1009 MATa ho-Δ1 his3-Δ WHI5-GFP-His3MX6	This study	S5B
AGY2214	YPS1009 MATa ho-Δ1 his3-Δ WHI5-GFP-His3MX6 Chr12 duplication	This study	S5B,C
AGY2289	YPS1009 MATa ho-Δ1 Chr12-895136-895235::NatMX pdr5::KanMX	This study	S6A,B
AGY2290	YPS1009 MATa ho-Δ1 his3-Δ Chr12-895136-895235::His3MX6/NatMX pdr5::KanMX Chr12 duplication	This study	S6A,B
AGY2291	YPS1009 MATa ho-Δ1 pdr5::KanMX Chr14 duplication	This study	S6A,B
AGY2292	YPS1009 MATa ho-Δ1 his3-Δ Chr4-intergenic region between YDR032C and YDR033W::NatMX/His3MX6 pdr5::KanMX Chr4 duplication	This study	S6A,B
