# Supplementary material for: Chromosome duplication causes premature aging via defects in ribosome quality control
Source: PLoS Biol. 2025 Nov 17;23(11):e3003509. doi: 10.1371/journal.pbio.3003509 (PMC12633879; doi:10.1371/journal.pbio.3003509)
Supplement: S2 Table — Excel file containing all numerical values for data underlying displayed summary data. Data for each figure is indicated by the name of each sheet. (XLSX) [file pbio.3003509.s012.xlsx]

## Sheet: Fig_1A, 2C, S2B
strain	Cell count	budded	morphological defect
euploid WT	95	0	0
euploid WT	124	0	0
euploid WT	150	0	0
euploid WT	127	0	0
euploid WT	113	0	0
euploid WT	172	1	0
euploid + emptyVector	142	0	0
euploid + emptyVector	131	0	0
euploid + emptyVector	182	0	0
euploid + emptyVector	144	0	0
euploid rqc2-	88	1
euploid rqc2-	103	0
euploid rqc2-	119	0
euploid + RQC1	199	1
euploid + RQC1	141	0
euploid + RQC1	127	0
euploid + LTN1	124	1
euploid + LTN1	122	0
euploid + LTN1	124	0
Euploid + HEL2	124	0
Euploid + HEL2	151	0
Euploid + HEL2	119	0
Chr12 WT	134	12
Chr12 WT	110	11
Chr12 WT	97	9
Chr12 WT	181	11
Chr12 rqc2-	182	5
Chr12 rqc2-	115	3
Chr12 rqc2-	147	6
Chr12 + EV	121	10
Chr12 + EV	135	13
Chr12 + EV	133	15
Chr12 + EV	149	18
Chr12 + RQC1	146	3
Chr12 + RQC1	190	2
Chr12 + RQC1	136	3
Chr12 + LTN1	133	4
Chr12 + LTN1	114	2
Chr12 + LTN1	127	3
Chr12 + HEL2	155	7
Chr12 + HEL2	150	11
Chr12 + HEL2	132	8
Chr4 WT	105	2
Chr4 WT	135	1
Chr4 WT	216	7
Chr4 WT	177	5
Chr4 WT	227	5
Chr4 rqc2-	134	1
Chr4 rqc2-	234	2
Chr4 rqc2-	118	2
Chr4 + emptyVector	149	7
Chr4 + emptyVector	161	8
Chr4 + emptyVector	139	8
Chr4 + emptyVector	177	9
Chr4 + RQC1	249	3
Chr4 + RQC1	120	2
Chr4 + RQC1	250	3
Chr4 + LTN1	155	1
Chr4 + LTN1	222	3
Chr4 + LTN1	166	1
Chr4+HEL2	176	4
Chr4+HEL2	139	4
Chr4+HEL2	112	3
Chr14 WT	108	6	20
Chr14 WT	114	3	11
Chr14 WT	150	6	25
Chr14 WT	209	5	34
Chr14 WT	131	11	8
Chr14 rqc2-	157	1	6
Chr14 rqc2-	137	3	6
Chr14 rqc2-	231	2	13
Chr14 rqc2-	221	3	3
Chr14 + emptyVector	72	6	7
Chr14 + emptyVector	210	18	30
Chr14 + emptyVector	142	11	20
Chr14 + emptyVector	150	13	15
Chr14 + RQC1	202	4	15
Chr14 + RQC1	176	3	16
Chr14 + RQC1	145	3	11
Chr14 + LTN1	133	4	9
Chr14 + LTN1	200	2	17
Chr14 + LTN1	124	1	4
Chr14+HEL2	150	3	12
Chr14+HEL2	135	1	7
Chr14+HEL2	114	2	7
Chr15 WT	128	4	12
Chr15 WT	166	5	11
Chr15 WT	232	12	17
Chr15 WT	232	4	20
Chr15 WT	302	8	32
Chr15 + EV	160	11	9
Chr15 + EV	171	7	15
Chr15 + EV	208	5	14
Chr15 + RQC1	441	12	10
Chr15 + RQC1	188	0	7
Chr15 + RQC1	120	1	3
Chr15 + LTN1	173	2	4
Chr15 + LTN1	225	5	6
Chr15 + LTN1	157	3	3
Chr15 rqc2-	156	3	5
Chr15 rqc2-	151	3	2
Chr15 rqc2-	213	5	9
Chr15+HEL2	189	5	6
Chr15+HEL2	138	3	4
Chr15+HEL2	144	4	4
Chr7 WT	95	0
Chr7 WT	104	2
Chr7 WT	99	0
Chr13 WT	108	5
Chr13 WT	106	3
Chr13 WT	102	4
Chr13 WT	96	2

## Sheet: Fig_1B
replicate 1
	YPS163 euploid	YPS163 Chr12		DBVPG1373 euploid	DBVPG1373 Chr12	DBVPG1373 Chr16
cell count	97	70		118	95	97
unbudded	97	62		118	91	86
budded	0	8		0	4	11
replicate 2
	YPS163 euploid		YPS163 Chr16	DBVPG1373 euploid	DBVPG1373 Chr12	DBVPG1373 Chr16
cell count	96		91	150	155	158
unbudded	96		84	149	146	153
budded	0		7	1	9	5
replicate 3
	YPS163 euploid	YPS163 Chr12	YPS163 Chr16	DBVPG1373 euploid	DBVPG1373 Chr12
cell count	118	149	115	140	101
unbudded	118	142	113	139	89
budded	0	7	2	1	12
% budded cells	YPS163 euploid	YPS163 Chr12	YPS163 Chr16	DBVPG1373 euploid	DBVPG1373 Chr12	DBVPG1373 Chr16
replicate 1	0	11.43		0	4.21	11.34
replicate 2	0		7.69	0.67	5.81	3.16
replicate 3	0	4.7	1.74	0.71	11.88
average	0	8.065	4.715	0.46	7.3	7.25
st dev	0	4.75883	4.20729	0.398873	4.04627	5.78413
Fisher's exact test vs matched euploid		0.0125	0.0003		0.00001	0

## Sheet: Fig_1F
Replicate 1		Euploid WT	Chr4 WT	Chr7 WT	Chr12 WT		Chr14 WT	Chr15 WT
	cell count, heavy fraction	1747590000	14020000	1203970000	65930000		918590000	1121430000
	cell count, light fraction	79910000	768480000	161030000	994570000		90910000	153570000
	Heavy fraction, proportion	0.956274	0.0179169	0.882029	0.0621688		0.909946	0.879553
	Light fraction, proportion	0.0437264	0.982083	0.117971	0.937831		0.0900545	0.120447
Replicate 2		Euploid WT	Chr4 WT	Chr7 WT	Chr12 WT	Chr13 WT	Chr14 WT	Chr15 WT
	cell count, heavy fraction	1419480000	32530000	2924270000	62810000	955530000	1527500000	673720000
	cell count, light fraction	50520000	1458470000	515730000	1643690000	195620000	213500000	108780000
	Heavy fraction, proportion	0.965633	0.0218176	0.850078	0.0368063	0.830066	0.877369	0.860984
	Light fraction, proportion	0.0343673	0.978182	0.149922	0.963194	0.169934	0.122631	0.139016
Replicate 3		Euploid WT		Chr7 WT		Chr13 WT	Chr14 WT	Chr15 WT
	cell count, heavy fraction	1222490000		1781920000		927810000	786200000	758390000
	cell count, light fraction	77510000		266560000		73190000	119800000	231610000
	Heavy fraction, proportion	0.940375		0.869875		0.926882	0.867769	0.766055
	Light fraction, proportion	0.0596252		0.130125		0.0731183	0.132231	0.233945
Replicate 4		Euploid WT				Chr13 WT		Chr15 WT
	cell count, heavy fraction	1524150000				842610000		747300000
	cell count, light fraction	89310000				108340000		268540000
	Heavy fraction, proportion	0.944647				0.886072		0.735647
	Light fraction, proportion	0.0553531				0.113928		0.264353
Replicate 5		Euploid WT	Chr4 WT		Chr12 WT
	cell count, heavy fraction	1460000000	13200000		45700000
	cell count, light fraction	46300000	908450000		1.03025e+09
	Heavy fraction, proportion	0.969262	0.0143221		0.0424739
	Light fraction, proportion	0.0307376	0.985678		0.957526
Average		Euploid WT	Chr4 WT	Chr7 WT	Chr12 WT	Chr13 WT	Chr14 WT	Chr15 WT
	Heavy fraction, proportion	0.955238	0.0180189	0.867328	0.0471497	0.881006	0.885028	0.81056
	Light fraction, proportion	0.0447619	0.981981	0.132672	0.95285	0.118994	0.114972	0.18944
st dev		Euploid WT	Chr4 WT	Chr7 WT	Chr12 WT	Chr13 WT	Chr14 WT	Chr15 WT
		0.0126382	0.00374876	0.016127	0.013312	0.0486064	0.0221068	0.0704632

## Sheet: Fig_1G
CFU, average of 2 technical replicates												Relative to day 7
		Rep1	Rep2	Rep3	Rep4	Rep5	Rep6	Rep7	Rep8				Rep1	Rep2	Rep3	Rep4	Rep5	Rep6	Rep7	Rep8	Average
	Day											Day
Euploid	1	662.5	610	467.5	354.5	383	447
Euploid	7	764.5	650	642	626.5	514.5	619				Euploid	7	1	1	1	1	1	1			1
Euploid	14	717.5	684	709	598	613	622.5				Euploid	14	0.938522	1.05231	1.10436	0.954509	1.19145	1.00565			1.04113
Euploid	21	750	726	729.5	631.5	563	742				Euploid	21	0.981033	1.11692	1.13629	1.00798	1.09427	1.19871			1.0892
Euploid	28	798.5	715	694.5	587	657.5	587				Euploid	28	1.04447	1.1	1.08178	0.936951	1.27794	0.948304			1.06491
Euploid	35	704	682.5	687	630	692.5	659				Euploid	35	0.920863	1.05	1.07009	1.00559	1.34597	1.06462			1.07619
Chr12	1	502.5	227.5	362.5
Chr12	7	388.5	544.5	491							Chr12	7	1	1	1						1
Chr12	14	264.5	371.5	203.5							Chr12	14	0.680824	0.682277	0.41446						0.59252
Chr12	21	204.5	198	200.5							Chr12	21	0.526384	0.363636	0.40835						0.43279
Chr12	28	238.5	31	76							Chr12	28	0.6139	0.056933	0.154786						0.275206
Chr12	35	223.5	1	0							Chr12	35	0.57529	0.00183655	0						0.192375
Chr4	1	207.5	275	192.5
Chr4	7	400.5	309	233.5							Chr4	7	1	1	1						1
Chr4	14	309	357.5	239.5							Chr4	14	0.771536	1.15696	1.0257						0.98473
Chr4	21	173	283.5	224							Chr4	21	0.43196	0.917476	0.959315						0.769584
Chr4	28	17.5	153	115.5							Chr4	28	0.0436954	0.495146	0.494647						0.344496
Chr4	35	0.5	63.5	125							Chr4	35	0.00124844	0.205502	0.535332						0.247361
Chr13	1	327.5	320	272.5
Chr13	7	442	471	293							Chr13	7	1	1	1						1
Chr13	14	432	362	301							Chr13	14	0.977376	0.768577	1.0273						0.924419
Chr13	21	290	417	382.5							Chr13	21	0.656109	0.88535	1.30546						0.948973
Chr13	28	375.5	394	330							Chr13	28	0.849548	0.836518	1.12628						0.937448
Chr13	35	390.5	388	283.5							Chr13	35	0.883484	0.823779	0.967577						0.891613
Chr15	1	702.5	517.5	445
Chr15	7	679	626.5	624							Chr15	7	1	1	1						1
Chr15	14	647	610.5	661							Chr15	14	0.952872	0.974461	1.05929						0.995543
Chr15	21	679	581.5	612							Chr15	21	1	0.928172	0.980769						0.969647
Chr15	28	595.5	526	449.5							Chr15	28	0.877025	0.839585	0.720353						0.812321
Chr15	35	117.5	55.5	82							Chr15	35	0.173049	0.0885874	0.13141						0.131015
Chr7	1				269	307.5	256
Chr7	7				468	407	596.5				Chr7	7				1	1	1			1
Chr7	14				367	395	432.5				Chr7	14				0.784188	0.970516	0.725063			0.826589
Chr7	21				0	0	0				Chr7	21				0	0	0			0
Chr7	28				0	0	0				Chr7	28				0	0	0			0
Chr7	35				0	0	0				Chr7	35				0	0	0			0
Chr14	1				242.5	424	246
Chr14	7				495.5	454	474				Chr14	7				1	1	1			1
Chr14	14				388	427.5	423				Chr14	14				0.783047	0.94163	0.892405			0.872361
Chr14	21				517.5	426.5	371.5				Chr14	21				1.0444	0.939427	0.783755			0.922527
Chr14	28				393	184.5	393				Chr14	28				0.793138	0.406388	0.829114			0.676213
Chr14	35				11	9	0				Chr14	35				0.0221998	0.0198238	0			0.0140079
YPS163 euploid	1							120	222
YPS163 euploid	7							313	533		YPS163 euploid	7							1	1	1
YPS163 euploid	14							417	630		YPS163 euploid	14							1.33227	1.18199	1.25713
YPS163 euploid	21							345.5	566		YPS163 euploid	21							1.10383	1.06191	1.08287
YPS163 euploid	28							352	627		YPS163 euploid	28							1.1246	1.17636	1.15048
YPS163 euploid	35							302.5	505.5		YPS163 euploid	35							0.966454	0.948405	0.957429
YPS163 chr12	1							38	95
YPS163 chr12	7							160	284		YPS163 chr12	7							1	1	1
YPS163 chr12	14							205	373		YPS163 chr12	14							1.28125	1.31338	1.29732
YPS163 chr12	21							32	48.5		YPS163 chr12	21							0.2	0.170775	0.185387
YPS163 chr12	28							0	0		YPS163 chr12	28							0	0	0
YPS163 chr12	35							0	0		YPS163 chr12	35							0	0	0
DBVPG1373 euploid	1							86	105
DBVPG1373 euploid	7							314	286		DBVPG1373 euploid	7							1	1	1
DBVPG1373 euploid	14							372	420		DBVPG1373 euploid	14							1.18471	1.46853	1.32662
DBVPG1373 euploid	21							418	283		DBVPG1373 euploid	21							1.33121	0.98951	1.16036
DBVPG1373 euploid	28							348	266.5		DBVPG1373 euploid	28							1.10828	0.931818	1.02005
DBVPG1373 euploid	35							304	278.5		DBVPG1373 euploid	35							0.968153	0.973776	0.970965
DBVPG1373 Chr12	1							315	369
DBVPG1373 Chr12	7							363	372		DBVPG1373 Chr12	7							1	1	1
DBVPG1373 Chr12	14							417.5	391		DBVPG1373 Chr12	14							1.15014	1.05108	1.10061
DBVPG1373 Chr12	21							202.5	188		DBVPG1373 Chr12	21							0.557851	0.505376	0.531614
DBVPG1373 Chr12	28							35	22.5		DBVPG1373 Chr12	28							0.0964187	0.0604839	0.0784513
DBVPG1373 Chr12	35							0	0		DBVPG1373 Chr12	35							0	0	0
DBVPG1373 Chr16	1							334	63
DBVPG1373 Chr16	7							392	387		DBVPG1373 Chr16	7							1	1	1
DBVPG1373 Chr16	14							431.5	487.5		DBVPG1373 Chr16	14							1.10077	1.25969	1.18023
DBVPG1373 Chr16	21							204	322.5		DBVPG1373 Chr16	21							0.520408	0.833333	0.676871
DBVPG1373 Chr16	28							26	8.5		DBVPG1373 Chr16	28							0.0663265	0.0219638	0.0441452
DBVPG1373 Chr16	35							0	0		DBVPG1373 Chr16	35							0	0	0

## Sheet: Fig_2D
Strain	plasmid	total cells counted over at least 3 replicates, see Methods for details)	total buds	unbudded			Fisher's exact test p-values
euploid	ev	358	0	358						Euploid			Chr4				Chr12				Chr14				Chr15
Chr12	EV	282	23	259					WT + EV	rqc2- +EV	rqc2- + RQC2	rqc2- +D98Y	WT + EV	rqc2- +EV	rqc2- + RQC2	rqc2- +D98Y	WT + EV	rqc2- +EV	rqc2- + RQC2	rqc2- +D98Y	WT + EV	rqc2- +EV	rqc2- + RQC2	rqc2- +D98Y	WT + EV	rqc2- +EV	rqc2- + RQC2	rqc2- +D98Y
Chr14	EV	293	24	269			Euploid	WT + EV
euploid rqc2-	ev	228	0	228				rqc2- +EV	1
euploid rqc2-	d98y	323	2	321				rqc2- + RQC2	1	1
euploid rqc2-	rqc2	260	0	260				rqc2- +D98Y	0.2246	0.514	0.505
Chr12 rqc2-	ev	327	7	320			Chr4	WT + EV	0	0.0005	0.0002	0.0016
Chr12 rqc2-	d98y	319	13	306				rqc2- +EV	0.0434	0.1383	0.1279	0.4367	0.0285
Chr12 rqc2-	rqc2	267	20	247				rqc2- + RQC2	0.0001	0.0007	0.0003	0.0027	0.8497	0.0352
chr14 rqc2-	ev	357	8	349				rqc2- +D98Y	0.0071	0.0462	0.0227	0.1804	0.0747	0.5586	0.1288
chr14 rqc2-	d98y	395	14	381			Chr12	WT + EV	< 0.00001	< 0.00001	< 0.00001	< 0.00001
chr14 rqc2-	rqc2	272	20	252				rqc2- +EV	0.0055	0.0451	0.0194	0.1767					0.0006
Chr15	ev	297	22	275				rqc2- + RQC2	< 0.00001	< 0.00001	< 0.00001	< 0.00001					0.874	0.0024
Chr4	ev	305	14	291				rqc2- +D98Y	0	0.001	0.0004	0.0036					0.0393	0.1777	0.1041
Chr15 rqc2-	ev	344	8	336			Chr14	WT + EV	< 0.00001	< 0.00001	< 0.00001	< 0.00001
Chr15 rqc2-	d98y	328	14	314				rqc2- +EV	0.0037	0.0255	0.0236	0.1767									0.0008
Chr15 rqc2-	rqc2	247	17	230				rqc2- + RQC2	< 0.00001	< 0.00001	< 0.00001	< 0.00001									0.755	0.0029
Chr4 rqc2-	ev	302	4	298				rqc2- +D98Y	0.0001	0.0031	0.0013	0.0093									0.0108	0.3869	0.032
Chr4 rqc2-	d98y	352	7	345			Chr15	WT + EV	< 0.00001	< 0.00001	< 0.00001	< 0.00001
Chr4 rqc2-	rqc2	363	15	348				rqc2- +EV	0.0076	0.0245	0.0118	0.1085													0.0026
								rqc2- + RQC2	< 0.00001	0	< 0.00001	0													0.8685	0.0114
								rqc2- +D98Y	0	0.0006	0.0004	0.0038													0.121	0.1945	0.1934

## Sheet: Fig_2E-F
Strain name	Strain number	plasmid	time point	replicate	# cells, image 1	# PI positive cells, image 1	# cells, image 2	# PI positive cells, image 2	# cells, image 3	# PI positive cells, image 3	number of cells counted	number of PI positive cells	percent viability				euploid	chr12	chr14	chr4	chr12	chr14	chr4	chr12	chr14	chr4		P-values assessing individual timepoints (one tailed T-tests vs. paired EV strain). Significant timeopints that showed higher viability than EV are highlighted
Euploid	1611	emptyVector	d1	1	175	0	205	0	160	1	540	1	99.8148				EV	EV	EV	EV	LTN1	LTN1	LTN1	RQC1	RQC1	RQC1			chr12	chr14	chr4	chr12	chr14	chr4
Euploid	1611	emptyVector	d1	2	90	1	145	0	110	0	345	1	99.7101		time point	replicate	% viability	% viability	% viability	% viability	% viability	% viability	% viability	% viability	% viability	% viability			LTN1	LTN1	LTN1	RQC1	RQC1	RQC1
Euploid	1611	emptyVector	d2	1	50	0	50	0	40	0	140	0	100		d1	1	99.8148	100	98.5106	98.5714	100	100	98.835	100	99.2453	99.3407		d3	0.30733	0.378254	0.0557447	0.406776	0.171566	0.492464
Euploid	1611	emptyVector	d2	2	125	1	150	0	90	0	365	1	99.726		d1	2	99.7101	100	99.6262	98.9899	99.8113	99.7753	99.0909	100	99.3333	99.7895		d5	0.421376	0.183226	0.206827	0.194767	0.326935	0.373968
euploid	1611	emptyVector	d3	1	198	3	203	4			401	7	98.2544		d2	1	100	98.6364	99.4737	100	99.8305	99.1549	99.3443	100	99.3846	100		d6	0.341162	0.0637945	0.14436	0.395979	0.49674	0.259824
euploid	1611	emptyVector	d3	2	208	2	160	2	188	0	556	4	99.2806		d2	2	99.726	100	99.4	99.7778	100	99.4203	100	100		100		d7	0.031316	0.392394	0.394168	0.130753	0.257359	0.368936
Euploid	1611	emptyVector	d3	3	190	0	195	1	215	2	600	3	99.5		d3	1	98.2544	99.7579	100	99.2565	99.458	99.6997	99.4163	98.996	99.2743	99.4681		d8	0.00400386	0.0122236	0.0104836	0.00104251	0.0186042	0.0524311
Euploid	1611	emptyVector	d3	4	225	0	270	2	275	0	770	2	99.7403		d3	2	99.2806	99.2908	99.5185	99.2593	99.7337	99.6855	99.3506	99.2816	99.0476	98.7296		d9	0.0134746	0.0184184	0.0568118	0.0137857	0.0223179	0.0268226
euploid	1611	emptyVector	d4	1	112	1	104	6	120	5	336	12	96.4286		d3	3	99.5	99.1667	99.5238	100	99.2258	99.5122	100	99.589	99.8529	100		d10	6.8553e-05	0.00404817	0.226414	0.000111287	0.00403768	0.313555
euploid	1611	emptyVector	d4	2	160	2	154	1	174	1	488	4	99.1803		d3	4	99.7403	99.7183	99.8361	99.5385	99.8582	99.8485	99.823	99.8095	99.6825	99.8413		d11	0.000983936	0.00286214	0.000812872	0.00446835	0.00428675	0.000783215
euploid	1611	emptyVector	d5	1	108	1	117	3	123	1	348	5	98.5632		d4	1	96.4286	97.7358	99.3311	99.4118	98.9733	97.6879	98.1013	99.7778	98.6877	98.9726		d12	0.00481361	0.0190956	0.00214018	0.00551049	0.0017737	0.0136885
euploid	1611	emptyVector	d5	2	130	0	111	0	128	0	369	0	100		d4	2	99.1803	99.2126	97.541	100	98.9407	98.5714	99.1643	99.5204	98.6595	99.1379		d13	0.00133842	0.0445847	0.0302568	0.00136635	0.0204111	0.0511347
Euploid	1611	emptyVector	d5	3	85	1	100	1	90	1	275	3	98.9091		d5	1	98.5632	98.4018	100	99.5736	98.7261	99.3072	99.3534	100	99.5495	99.789		d14	0.0429575	0.0615402	0.0110852	0.00211228	0.0298654	0.0399243
Euploid	1611	emptyVector	d5	4	115	0	150	1	160	1	425	2	99.5294		d5	2	100	99.7596	99.0291	99.7519	98.8636	100	100	99.1453	98.3683	99.187		d15	0.0204258	0.00168036	0.0370893		0.064875	0.0182269
euploid	1611	emptyVector	d6	1	174	4	189	2	192	5	555	11	98.018		d5	3	98.9091	98.9286	98.5714	99.3651	99.5556	98.9474	98.961	99.6947	99.6721	99.7368		d16	0.0184773	0.0223031	0.0539111	0.0107094	0.0319447	0.0265648
euploid	1611	emptyVector	d6	2	141	3	147	0	152	0	440	3	99.3182		d5	4	99.5294	99.2982	98.7234	99.3846	99.5312	99.7802	99.2405	99.434	99.6364	99.6667		d17	0.19628	0.081751	0.0455825	0.126856	0.252409	0.00479503
Euploid	1611	emptyVector	d6	3	145	1	160	1	165	2	470	4	99.1489		d6	1	98.018	99.1579	99.5249	96.9754	98.8909	98.3373	98.4556	99.0244	97.8402	99.1453		d18	0.0332001	0.0299354	0.00815425	0.040225	0.227336	0.0379614
Euploid	1611	emptyVector	d6	4	145	3	150	0	130	0	425	3	99.2941		d6	2	99.3182	98.8971	97.9899	98.9726	98.2262	96.9121	98.75	98.2824	98.5542	98.0392		d21	0.0154247	0.288408	0.138161	0.0154232	0.00151747	0.12053
euploid	1611	emptyVector	d7	1	189	5	180	3	187	5	556	13	97.6619		d6	3	99.1489	98.8571	98.9474	99.6154	100	98.7755	100	99.6117	99	99.7403		d23	0.339465	0.388111	0.22774	0.284168	0.0578272	0.297573
euploid	1611	emptyVector	d7	2	129	4	137	3	145	1	411	8	98.0535		d6	4	99.2941	99.2771	98.2759	99.4872	99.8039		99.7059	98.9286	99.3651	100
euploid	1611	emptyVector	d8	1	170	0	162	2	165	1	497	3	99.3964		d7	1	97.6619	98.0282	99.3363	98.7138	98.5801	98.5714	99.1285	98.6755	99.274	98.977		Two-tailed 2way ANOVA (strain X measurement) comparing each strain to its EV control
euploid	1611	emptyVector	d8	2	150	0	159	1	162	1	471	2	99.5754		d7	2	98.0535	97.7887	96.8109	99.7222	98.4615	98.4051	98.8701	99.435	99.5025	99.619			1.05595e-10	1.43009e-05	1.56455e-08	1.75164e-09	8.96204e-11	5.512e-07
Euploid	1611	emptyVector	d8	3	200	0	200	2	190	1	590	3	99.4915
Euploid	1611	emptyVector	d8	4	190	0	180	0	200	0	570	0	100
euploid	1611	emptyVector	d9	1	136	1	132	0	160	1	428	2	99.5327		d8	1	99.3964	97.0787	92.616	96.3636	99.4575	98.0119	99.0588	99.4633	98.8636	99.7347
euploid	1611	emptyVector	d9	2	129	1	126	1	133	1	388	3	99.2268		d8	2	99.5754	96.3387	94.1441	98.2005	99.3228	97.3451	99.7573	99.0148	97.9798	98.895
Euploid	1611	emptyVector	d9	3	180	0	170	0	175	1	525	1	99.8095		d8	3	99.4915	97.9661	96.7521	98.3784	99.6104	99.5804	99.4828	99.7647	100	100
Euploid	1611	emptyVector	d9	4	220	1	175	1	185	0	580	2	99.6552		d8	4	100	98.0132	97.4242	98.8136	99.5556	99.1011	100	99.84	98.7179	99.2453
euploid	1611	emptyVector	d10	1	105	4	96	2	147	7	348	13	96.2644		d9	1	99.5327	94.8571	90.2344	97.0976	99.5444	98.5472	100	99.5868	97.907	99.6845
euploid	1611	emptyVector	d10	2	105	1	221	1	195	1	521	3	99.4242		d9	2	99.2268	96.0733	92.4471	97.4359	98.9873	97.7376	98.9529	99.1549	99.2701	99.3631
euploid	1611	emptyVector	d10	3	80	1	68	0	85	0	233	1	99.5708		d9	3	99.8095	97.8462	95.0617	99.2381	99.8675	99.4595	99.5	99.871	99.4545	99.8182
euploid	1611	emptyVector	d10	4	82	0	95	3	105	0	282	3	98.9362		d9	4	99.6552	97.9365	98.4483	99.2126	99.5041		99.7849	99.4737	99.4595	100
euploid	1611	emptyVector	d11	1	250	1	300	1	275	1	825	3	99.6364		d10	1	96.2644	90.5405	90.7514	96.8531	98.4177	94.2857	98.3165	98.1132	95.6522	98.4375
euploid	1611	emptyVector	d11	2											d10	2	99.4242	91.9881	92.1788	95.9064	98.6339	96.8944	96.6102	98.0645	95.082	96.5174
euploid	1611	emptyVector	d11	3	77	1	79	0	124	3	280	4	98.5714		d10	3	99.5708	90.9375	92.8082	97.7477	98.452	96.2585	98.4906	97.6331	97.351	97.2222
euploid	1611	emptyVector	d11	4	107	1	104	1	95	0	306	2	99.3464		d10	4	98.9362	92.2619	90.106	99.005	99.1111	96.6667	97.9434	99.4186	96.6667	98.4436
euploid	1611	emptyVector	d12	1	46	0	45	1	52	1	143	2	98.6014		d11	1	99.6364	92.0635	83.9572	94.152	99.4652	93.8776	98.3425	98.374	97.8378	98.2857
euploid	1611	emptyVector	d12	2	78	2	65	3	44	0	187	5	97.3262		d11	2		91.2371	85.2761	93.1373	97.9508		98.1567	98.8142	94.086	99.0566
euploid	1611	emptyVector	d12	3	70	1					70	1	98.5714		d11	3	98.5714	92.5287	83.5616	94.0928	98.5765	93.0736	97.561	96.9325	92.8793	98.7705
euploid	1611	emptyVector	d12	4	81	0	65	0	69	1	215	1	99.5349		d11	4	99.3464	89.0675	88.2653	92.3387	98.4436	95.9514	97.6	99.0066	94.6903	98.374
euploid	1611	emptyVector	d13	1	45	0	47	0	55	2	147	2	98.6395		d12	1	98.6014	93.287	87.4494	92.6267	97.8836	92.9577	98.9071	98.3957	96.0352	98.4211
euploid	1611	emptyVector	d13	2	85	0	65	1	65	1	215	2	99.0698		d12	2	97.3262	92.0168	83.75	95.6757	98.3146	90.4762	99.435	97.6744	88.9286	98.1735
euploid	1611	emptyVector	d13	3	64	2	59	0	69	0	192	2	98.9583		d12	3	98.5714	89.5604	84.0796	94.8454	98.7552	94.6667	99.5327	97.1989	93.5743	98.2301
euploid	1611	emptyVector	d13	4	62	1	72	0	76	0	210	1	99.5238		d12	4	99.5349	88.1057	86.3469	91.5888	98.2063		98.2456	98.9474	94.3396	99.4382
euploid	1611	emptyVector	d14	1	47	0	32	0	58	0	137	0	100		d13	1	98.6395	89.3855	86.7403	96.6346	96.8208	88.1423	98.5849	95.814	93.4426	95.7806
euploid	1611	emptyVector	d14	2	72	0	84	1	81	2	237	3	98.7342		d13	2	99.0698	91.7603	82.3529	93.0876	97.954	88.0734	94.8207	97.7956	87.2642	97.318
Euploid	1611	emptyVector	d14	3	170	1	120	1	115	0	405	2	99.5062		d13	3	98.9583	89.071	77.381	91.8455	97.2112	91.7355	99.2248	97.4359	94.9309	99.5122
Euploid	1611	emptyVector	d14	4	142	1	128	1	112	2	382	4	98.9529		d13	4	99.5238	88.535	86.1224	92.3954	98.8679	91.6667	99.1667	98.0861	95.5446	99.5327
Euploid	1611	emptyVector	d15	3	140	0	172	1	140	2	452	3	99.3363		d14	1	100	89.9281	86.2385	94.0845	88.6275	86.5116	96.7742	94.9749	90.1869	96.5944
Euploid	1611	emptyVector	d16	3	155	2	161	1	144	1	460	4	99.1304		d14	2	98.7342	84.2795	80.8824	93.6803	93.7669	85.7143	96.5197	92.5773	90.3226	94.0351
Euploid	1611	emptyVector	d16	4	126	1	140	1	121	0	387	2	99.4832		d14	3	99.5062	87.619	72.619	93.3054	98.5163	92.0792	99.0499	96.4286	92.5081	98.1132
euploid	1611	emptyVector	d17	3	45	0	60	1	50	1	155	2	98.7097		d14	4	98.9529	87.0871	84.5238	92.2374	96.6942	95.2239	99.0244	96.7262	91.8728	98.9362
euploid	1611	emptyVector	d17	4	59	0	70	2	60	0	189	2	98.9418		d15	3	99.3363	87.8676	83.662	93.9683	97.4662	89.9254	98.3221		94.5	99.1438
euploid	1611	emptyVector	d18	3	75	0	85	4	117	1	277	5	98.1949		d15	4		86.9403	87.2024	94.0063	97.8571	93.4	99.5146		94.3277	98.6207
euploid	1611	emptyVector	d18	4	116	4	125	1	135	2	376	7	98.1383
Euploid	1611	emptyVector	d18	5	100	0	90	4	88	1	278	5	98.2014
Euploid	1611	emptyVector	d18	6	102	2	97	1	140	0	339	3	99.115		d16	3	99.1304	86.3636	77.2727	91.7391	97.053	89.1139	98.5612	97.2912	93.3333	99.0521
Euploid	1611	emptyVector	d21	3	105	4	99	4	125	2	329	10	96.9605		d16	4	99.4832	88.2979	80.1724	90.0763	97.8131	90.4605	99.7128	98.5138	93.2945	98.7245
Euploid	1611	emptyVector	d21	4	114	0	121	3	119	3	354	6	98.3051
Euploid	1611	emptyVector	d21	5	108	4	92	3	100	2	300	9	97
Euploid	1611	emptyVector	d21	6	115	4	95	4	98	2	308	10	96.7532		d17	3	98.7097	85.2941	80.9524	88.4146	96.3788	79.1165	95.9821	95.1965	87.3096	97.7273
Euploid	1611	emptyVector	d23	3	145	2	130	6	149	6	424	14	96.6981		d17	4	98.9418	91.4815	83.2512	87.395	93.3702	80.1075	97.5124	95.5157	83.2031	96.9925
Euploid	1611	emptyVector	d23	4	170	5	140	6	181	4	491	15	96.945
Euploid	1611	emptyVector	d23	5	149	1	137	3	119	1	405	5	98.7654
Euploid	1611	emptyVector	d23	6	128	3	132	4	121	5	381	12	96.8504		d18	3	98.1949	81.7708	81.3253	88.8446	93.3333	78.2609	94.3128	89.7059	82.2857	90.1587
Chr12	1612	emptyVector	d1	1	200	0	210	0	190	0	600	0	100		d18	4	98.1383	89.6341	83.1858	84.2308	90.7042	77.1704	91.5094	92.0635	80.3419	95.7576
Chr12	1612	emptyVector	d1	2	150	0	170	0	210	0	530	0	100		d18	5	98.2014	86.6667	83.4532	86.4322	94.5	82.7957	96.2329	94.7189	86.1432	91.8367
Chr12	1612	emptyVector	d2	1	75	0	70	2	75	1	220	3	98.6364		d18	6	99.115	89.5238	83.4711	80.3922	94.2857	76.8212	94.4984		88.1188	96
Chr12	1612	emptyVector	d2	2	170	0	170	0	210	0	550	0	100		d21	3	96.9605	82.2222	60.1852	85.283	90.2141	62.5	81.2903	88.6275	74.2616	85.7923
Chr12	1612	emptyVector	d3	1	182	0	231	1			413	1	99.7579		d21	4	98.3051	86.3636	67.4847	76.8683	88.5093	76.569	83.4677	88.6076	78.1759
Chr12	1612	emptyVector	d3	2	217	1	248	0	240	4	705	5	99.2908		d21	5	97	78.3784	56.701	75.1678	89.5522	53.6723	81.5476	84.083	66.2338	77.0035
Chr12	1612	emptyVector	d3	3	190	0	200	3	210	2	600	5	99.1667		d21	6	96.7532	74.4048	57.0175	72.7778	85.1485	55.414	77.0161	84.3318	65.534	79.0514
Chr12	1612	emptyVector	d3	4	240	0	245	1	225	1	710	2	99.7183		d23	3	96.6981	73.8636	51.1364	59.8214	73.822	44.4954	60.5948	78.4404	51.3889	62.766
Chr12	1612	emptyVector	d4	1	188	7	156	3	186	2	530	12	97.7358		d23	4	96.945	74.5192	50.5376	61.9672	77.5862	50.7042	60.9959	71.4953	51.5625	61.39
Chr12	1612	emptyVector	d4	2	161	2	187	2	160	0	508	4	99.2126		d23	5	98.7654	74.2308	47.1698	52.8926	62.8664	49.5868	50.3205	59.0643	48.7437	54.0856
Chr12	1612	emptyVector	d5	1	144	4	156	1	138	2	438	7	98.4018		d23	6	96.8504	59.4488	44.7115	57.6208	61.6788	46.2151	57.8544	61.7834	44.843	46.6667
Chr12	1612	emptyVector	d5	2	139	0	131	0	146	1	416	1	99.7596
Chr12	1612	emptyVector	d5	3	70	0	120	2	90	1	280	3	98.9286
Chr12	1612	emptyVector	d5	4	190	1	200	2	180	1	570	4	99.2982
Chr12	1612	emptyVector	d6	1	158	1	149	3	168	0	475	4	99.1579
Chr12	1612	emptyVector	d6	2	175	3	182	1	187	2	544	6	98.8971
Chr12	1612	emptyVector	d6	3	120	3	110	1	120	0	350	4	98.8571
Chr12	1612	emptyVector	d6	4	160	0	130	1	125	2	415	3	99.2771
Chr12	1612	emptyVector	d7	1	112	2	124	4	119	1	355	7	98.0282
Chr12	1612	emptyVector	d7	2	128	0	135	1	144	8	407	9	97.7887
Chr12	1612	emptyVector	d8	1	151	4	145	4	149	5	445	13	97.0787
Chr12	1612	emptyVector	d8	2	140	2	144	8	153	6	437	16	96.3387
Chr12	1612	emptyVector	d8	3	195	4	200	4	195	4	590	12	97.9661
Chr12	1612	emptyVector	d8	4	260	2	245	7	250	6	755	15	98.0132
Chr12	1612	emptyVector	d9	1	110	6	122	9	118	3	350	18	94.8571
Chr12	1612	emptyVector	d9	2	121	6	119	5	142	4	382	15	96.0733
Chr12	1612	emptyVector	d9	3	215	6	220	6	215	2	650	14	97.8462
Chr12	1612	emptyVector	d9	4	225	5	200	5	205	3	630	13	97.9365
Chr12	1612	emptyVector	d10	1	73	9	74	6	75	6	222	21	90.5405
Chr12	1612	emptyVector	d10	2	110	12	119	6	108	9	337	27	91.9881
Chr12	1612	emptyVector	d10	3	105	12	100	5	115	12	320	29	90.9375
Chr12	1612	emptyVector	d10	4	102	7	114	6	120	13	336	26	92.2619
Chr12	1612	emptyVector	d11	1	39	3	44	3	43	4	126	10	92.0635
Chr12	1612	emptyVector	d11	2	65	4	66	7	63	6	194	17	91.2371
Chr12	1612	emptyVector	d11	3	62	5	48	3	64	5	174	13	92.5287
Chr12	1612	emptyVector	d11	4	107	8	93	11	111	15	311	34	89.0675
Chr12	1612	emptyVector	d12	1	162	11	138	9	132	9	432	29	93.287
Chr12	1612	emptyVector	d12	2	93	7	80	6	65	6	238	19	92.0168
Chr12	1612	emptyVector	d12	3	55	7	68	6	59	6	182	19	89.5604
Chr12	1612	emptyVector	d12	4	78	9	64	9	85	9	227	27	88.1057
Chr12	1612	emptyVector	d13	1	55	6	57	5	67	8	179	19	89.3855
Chr12	1612	emptyVector	d13	2	81	7	82	8	104	7	267	22	91.7603
Chr12	1612	emptyVector	d13	3	63	5	66	7	54	8	183	20	89.071
Chr12	1612	emptyVector	d13	4	111	6	84	11	119	19	314	36	88.535
Chr12	1612	emptyVector	d14	1	40	4	123	11	115	13	278	28	89.9281
Chr12	1612	emptyVector	d14	2	70	8	82	20	77	8	229	36	84.2795
Chr12	1612	emptyVector	d14	3	60	6	72	10	78	10	210	26	87.619
Chr12	1612	emptyVector	d14	4	121	15	103	12	109	16	333	43	87.0871
Chr12	1612	emptyVector	d15	3	104	10	90	11	78	12	272	33	87.8676
Chr12	1612	emptyVector	d15	4	98	9	89	11	81	15	268	35	86.9403
Chr12	1612	emptyVector	d16	3	105	13	84	14	97	12	286	39	86.3636
Chr12	1612	emptyVector	d16	4	89	8	88	12	105	13	282	33	88.2979
Chr12	1612	emptyVector	d17	3	52	7	42	5	42	8	136	20	85.2941
Chr12	1612	emptyVector	d17	4	84	7	105	9	81	7	270	23	91.4815
Chr12	1612	emptyVector	d18	3	68	11	64	15	60	9	192	35	81.7708
Chr12	1612	emptyVector	d18	4	130	13	118	10	80	11	328	34	89.6341
Chr12	1612	emptyVector	d18	5	70	3	45	11	80	12	195	26	86.6667
Chr12	1612	emptyVector	d18	6	109	13	115	11	91	9	315	33	89.5238
Chr12	1612	emptyVector	d21	3	45	8	42	6	48	10	135	24	82.2222
Chr12	1612	emptyVector	d21	4	74	13	102	13	88	10	264	36	86.3636
Chr12	1612	emptyVector	d21	5	50	7	46	14	52	11	148	32	78.3784
Chr12	1612	emptyVector	d21	6	49	11	51	13	68	19	168	43	74.4048
Chr12	1612	emptyVector	d23	3	65	19	52	14	59	13	176	46	73.8636
Chr12	1612	emptyVector	d23	4	76	22	70	18	62	13	208	53	74.5192
Chr12	1612	emptyVector	d23	5	91	18	83	26	86	23	260	67	74.2308
Chr12	1612	emptyVector	d23	6	92	40	87	34	75	29	254	103	59.4488
Chr14	1845	emptyVector	d1	1	210	3	150	3	110	1	470	7	98.5106
Chr14	1845	emptyVector	d1	2	200	1	185	0	150	1	535	2	99.6262
Chr14	1845	emptyVector	d2	1	80	1	60	0	50	0	190	1	99.4737
Chr14	1845	emptyVector	d2	2	175	2	165	0	160	1	500	3	99.4
Chr14	1845	emptyVector	d3	1	188	0	243	0	237	0	668	0	100
Chr14	1845	emptyVector	d3	2	165	1	242	1	216	1	623	3	99.5185
Chr14	1845	emptyVector	d3	3	220	3	210	0	200	0	630	3	99.5238
Chr14	1845	emptyVector	d3	4	220	0	185	1	205	0	610	1	99.8361
Chr14	1845	emptyVector	d4	1	91	2	88	0	120	0	299	2	99.3311
Chr14	1845	emptyVector	d4	2	96	3	142	3	128	3	366	9	97.541
Chr14	1845	emptyVector	d5	1	119	0	128	0	131	0	378	0	100
Chr14	1845	emptyVector	d5	2	144	2	139	2	129	0	412	4	99.0291
Chr14	1845	emptyVector	d5	3	155	4	105	0	90	1	350	5	98.5714
Chr14	1845	emptyVector	d5	4	65	1	95	0	75	2	235	3	98.7234
Chr14	1845	emptyVector	d6	1	121	0	144	2	156	0	421	2	99.5249
Chr14	1845	emptyVector	d6	2	126	6	137	2	135	0	398	8	97.9899
Chr14	1845	emptyVector	d6	3	110	0	85	1	90	2	285	3	98.9474
Chr14	1845	emptyVector	d6	4	95	2	75	2	120	1	290	5	98.2759
Chr14	1845	emptyVector	d7	1	153	2	157	0	142	1	452	3	99.3363
Chr14	1845	emptyVector	d7	2	148	4	152	7	139	3	439	14	96.8109
Chr14	1845	emptyVector	d8	1	152	12	159	8	163	15	474	35	92.616
Chr14	1845	emptyVector	d8	2	145	9	142	8	157	9	444	26	94.1441
Chr14	1845	emptyVector	d8	3	210	8	200	4	175	7	585	19	96.7521
Chr14	1845	emptyVector	d8	4	220	5	230	7	210	5	660	17	97.4242
Chr14	1845	emptyVector	d9	1	95	9	87	8	74	8	256	25	90.2344
Chr14	1845	emptyVector	d9	2	108	8	114	8	109	9	331	25	92.4471
Chr14	1845	emptyVector	d9	3	170	9	135	6	100	5	405	20	95.0617
Chr14	1845	emptyVector	d9	4	205	3	195	4	180	2	580	9	98.4483
Chr14	1845	emptyVector	d10	1	113	22	106	6	127	4	346	32	90.7514
Chr14	1845	emptyVector	d10	2	119	8	90	11	149	9	358	28	92.1788
Chr14	1845	emptyVector	d10	3	83	5	111	7	98	9	292	21	92.8082
Chr14	1845	emptyVector	d10	4	89	11	93	11	101	6	283	28	90.106
Chr14	1845	emptyVector	d11	1	62	14	60	10	65	6	187	30	83.9572
Chr14	1845	emptyVector	d11	2	45	6	66	8	52	10	163	24	85.2761
Chr14	1845	emptyVector	d11	3	47	7	56	8	43	9	146	24	83.5616
Chr14	1845	emptyVector	d11	4	65	7	63	7	68	9	196	23	88.2653
Chr14	1845	emptyVector	d12	1	82	11	85	14	80	6	247	31	87.4494
Chr14	1845	emptyVector	d12	2	78	16	83	11	79	12	240	39	83.75
Chr14	1845	emptyVector	d12	3	74	9	55	15	72	8	201	32	84.0796
Chr14	1845	emptyVector	d12	4	81	12	94	8	96	17	271	37	86.3469
Chr14	1845	emptyVector	d13	1	52	10	63	6	66	8	181	24	86.7403
Chr14	1845	emptyVector	d13	2	67	11	68	9	52	13	187	33	82.3529
Chr14	1845	emptyVector	d13	3	72	20	88	21	92	16	252	57	77.381
Chr14	1845	emptyVector	d13	4	97	10	72	13	76	11	245	34	86.1224
Chr14	1845	emptyVector	d14	1	77	12	65	8	76	10	218	30	86.2385
Chr14	1845	emptyVector	d14	2	65	11	72	16	67	12	204	39	80.8824
Chr14	1845	emptyVector	d14	3	60	16	58	14	50	16	168	46	72.619
Chr14	1845	emptyVector	d14	4	110	16	70	10	72	13	252	39	84.5238
Chr14	1845	emptyVector	d15	3	108	24	120	18	127	16	355	58	83.662
Chr14	1845	emptyVector	d15	4	100	13	130	13	106	17	336	43	87.2024
Chr14	1845	emptyVector	d16	3	81	19	76	18	85	18	242	55	77.2727
Chr14	1845	emptyVector	d16	4	82	19	79	15	71	12	232	46	80.1724
Chr14	1845	emptyVector	d17	3	52	9	49	7	46	12	147	28	80.9524
Chr14	1845	emptyVector	d17	4	77	11	70	13	56	10	203	34	83.2512
Chr14	1845	emptyVector	d18	3	50	9	56	10	60	12	166	31	81.3253
Chr14	1845	emptyVector	d18	4	52	8	98	15	76	15	226	38	83.1858
Chr14	1845	emptyVector	d18	5	50	8	42	4	47	11	139	23	83.4532
Chr14	1845	emptyVector	d18	6	62	7	101	15	79	18	242	40	83.4711
Chr14	1845	emptyVector	d21	3	65	27	80	34	71	25	216	86	60.1852
Chr14	1845	emptyVector	d21	4	52	18	48	18	63	17	163	53	67.4847
Chr14	1845	emptyVector	d21	5	72	33	62	24	60	27	194	84	56.701
Chr14	1845	emptyVector	d21	6	76	38	72	31	80	29	228	98	57.0175
Chr14	1845	emptyVector	d23	3	56	26	62	29	58	31	176	86	51.1364
Chr14	1845	emptyVector	d23	4	66	24	58	31	62	37	186	92	50.5376
Chr14	1845	emptyVector	d23	5	49	26	52	24	58	34	159	84	47.1698
Chr14	1845	emptyVector	d23	6	68	45	62	27	78	43	208	115	44.7115
Chr4	1860	emptyVector	d1	1	90	0	200	3	130	3	420	6	98.5714
Chr4	1860	emptyVector	d1	2	145	1	150	2	200	2	495	5	98.9899
Chr4	1860	emptyVector	d2	1	80	0	80	0	70	0	230	0	100
Chr4	1860	emptyVector	d2	2	160	0	150	0	140	1	450	1	99.7778
Chr4	1860	emptyVector	d3	1	174	0	189	1	175	3	538	4	99.2565
Chr4	1860	emptyVector	d3	2	182	1	201	2	157	1	540	4	99.2593
Chr4	1860	emptyVector	d3	3	190	0	175	0	185	0	550	0	100
Chr4	1860	emptyVector	d3	4	210	0	220	1	220	2	650	3	99.5385
Chr4	1860	emptyVector	d4	1	114	1	97	0	129	1	340	2	99.4118
Chr4	1860	emptyVector	d4	2	128	0	123	0	133	0	384	0	100
Chr4	1860	emptyVector	d5	1	156	0	162	2	151	0	469	2	99.5736
Chr4	1860	emptyVector	d5	2	131	1	143	0	129	0	403	1	99.7519
Chr4	1860	emptyVector	d5	3	95	1	115	1	105	0	315	2	99.3651
Chr4	1860	emptyVector	d5	4	110	0	90	0	125	2	325	2	99.3846
Chr4	1860	emptyVector	d6	1	169	4	179	6	181	6	529	16	96.9754
Chr4	1860	emptyVector	d6	2	89	1	111	2	92	0	292	3	98.9726
Chr4	1860	emptyVector	d6	3	90	0	75	1	95	0	260	1	99.6154
Chr4	1860	emptyVector	d6	4	65	1	50	0	80	0	195	1	99.4872
Chr4	1860	emptyVector	d7	1	96	2	104	2	111	0	311	4	98.7138
Chr4	1860	emptyVector	d7	2	113	0	119	0	128	1	360	1	99.7222
Chr4	1860	emptyVector	d8	1	130	1	148	6	162	9	440	16	96.3636
Chr4	1860	emptyVector	d8	2	125	1	135	4	129	2	389	7	98.2005
Chr4	1860	emptyVector	d8	3	190	0	160	3	205	6	555	9	98.3784
Chr4	1860	emptyVector	d8	4	190	1	195	4	205	2	590	7	98.8136
Chr4	1860	emptyVector	d9	1	125	4	122	7	132	0	379	11	97.0976
Chr4	1860	emptyVector	d9	2	115	4	117	4	119	1	351	9	97.4359
Chr4	1860	emptyVector	d9	3	185	1	165	3	175	0	525	4	99.2381
Chr4	1860	emptyVector	d9	4	195	2	215	2	225	1	635	5	99.2126
Chr4	1860	emptyVector	d10	1	83	4	127	3	76	2	286	9	96.8531
Chr4	1860	emptyVector	d10	2	123	3	104	4	115	7	342	14	95.9064
Chr4	1860	emptyVector	d10	3	80	1	65	3	77	1	222	5	97.7477
Chr4	1860	emptyVector	d10	4	70	0	53	1	78	1	201	2	99.005
Chr4	1860	emptyVector	d11	1	58	2	53	3	60	5	171	10	94.152
Chr4	1860	emptyVector	d11	2	63	5	61	4	80	5	204	14	93.1373
Chr4	1860	emptyVector	d11	3	70	3	66	5	101	6	237	14	94.0928
Chr4	1860	emptyVector	d11	4	100	10	82	5	66	4	248	19	92.3387
Chr4	1860	emptyVector	d12	1	62	7	77	3	78	6	217	16	92.6267
Chr4	1860	emptyVector	d12	2	65	3	58	3	62	2	185	8	95.6757
Chr4	1860	emptyVector	d12	3	65	3	57	4	72	3	194	10	94.8454
Chr4	1860	emptyVector	d12	4	67	6	84	7	63	5	214	18	91.5888
Chr4	1860	emptyVector	d13	1	88	5	56	1	64	1	208	7	96.6346
Chr4	1860	emptyVector	d13	2	73	6	69	3	75	6	217	15	93.0876
Chr4	1860	emptyVector	d13	3	99	4	68	7	66	8	233	19	91.8455
Chr4	1860	emptyVector	d13	4	66	6	102	6	95	8	263	20	92.3954
Chr4	1860	emptyVector	d14	1	114	5	108	5	133	11	355	21	94.0845
Chr4	1860	emptyVector	d14	2	122	6	81	5	66	6	269	17	93.6803
Chr4	1860	emptyVector	d14	3	78	6	81	6	80	4	239	16	93.3054
Chr4	1860	emptyVector	d14	4	54	5	80	5	85	7	219	17	92.2374
Chr4	1860	emptyVector	d15	3	115	8	97	4	103	7	315	19	93.9683
Chr4	1860	emptyVector	d15	4	111	6	106	5	100	8	317	19	94.0063
Chr4	1860	emptyVector	d16	3	79	3	86	9	65	7	230	19	91.7391
Chr4	1860	emptyVector	d16	4	87	7	96	11	79	8	262	26	90.0763
Chr4	1860	emptyVector	d17	3	56	9	48	5	60	5	164	19	88.4146
Chr4	1860	emptyVector	d17	4	84	8	77	13	77	9	238	30	87.395
Chr4	1860	emptyVector	d18	3	73	8	86	13	92	7	251	28	88.8446
Chr4	1860	emptyVector	d18	4	115	20	65	8	80	13	260	41	84.2308
Chr4	1860	emptyVector	d18	5	60	8	72	12	67	7	199	27	86.4322
Chr4	1860	emptyVector	d18	6	72	20	59	6	73	14	204	40	80.3922
Chr4	1860	emptyVector	d21	3	88	14	95	13	82	12	265	39	85.283
Chr4	1860	emptyVector	d21	4	105	30	92	13	84	22	281	65	76.8683
Chr4	1860	emptyVector	d21	5	40	10	54	14	55	13	149	37	75.1678
Chr4	1860	emptyVector	d21	6	60	13	55	19	65	17	180	49	72.7778
Chr4	1860	emptyVector	d23	3	59	24	88	39	77	27	224	90	59.8214
Chr4	1860	emptyVector	d23	4	105	45	108	36	92	35	305	116	61.9672
Chr4	1860	emptyVector	d23	5	105	52	77	34	60	28	242	114	52.8926
Chr4	1860	emptyVector	d23	6	86	39	84	33	99	42	269	114	57.6208
Chr12	1612	LTN1	d1	1	150	0	155	0	150	0	455	0	100
Chr12	1612	LTN1	d1	2	170	0	185	1	175	0	530	1	99.8113
Chr12	1612	LTN1	d2	1	180	1	210	0	200	0	590	1	99.8305
Chr12	1612	LTN1	d2	2	100	0	120	0	105	0	325	0	100
Chr12	1612	LTN1	d3	1	247	0	272	0	219	4	738	4	99.458
Chr12	1612	LTN1	d3	2	256	0	210	0	285	2	751	2	99.7337
Chr12	1612	LTN1	d3	3	275	2	245	2	255	2	775	6	99.2258
Chr12	1612	LTN1	d3	4	240	0	250	1	215	0	705	1	99.8582
Chr12	1612	LTN1	d4	1	135	2	190	1	162	2	487	5	98.9733
Chr12	1612	LTN1	d4	2	152	2	165	3	155	0	472	5	98.9407
Chr12	1612	LTN1	d5	1	169	2	154	1	148	3	471	6	98.7261
Chr12	1612	LTN1	d5	2	189	6	164	0	175	0	528	6	98.8636
Chr12	1612	LTN1	d5	3	220	2	220	1	235	0	675	3	99.5556
Chr12	1612	LTN1	d5	4	230	0	225	2	185	1	640	3	99.5312
Chr12	1612	LTN1	d6	1	172	2	188	2	181	2	541	6	98.8909
Chr12	1612	LTN1	d6	2	162	5	149	0	140	3	451	8	98.2262
Chr12	1612	LTN1	d6	3	140	0	160	0	170	0	470	0	100
Chr12	1612	LTN1	d6	4	160	0	180	1	170	0	510	1	99.8039
Chr12	1612	LTN1	d7	1	176	5	154	1	163	1	493	7	98.5801
Chr12	1612	LTN1	d7	2	156	3	150	4	149	0	455	7	98.4615
Chr12	1612	LTN1	d8	1	192	1	188	1	173	1	553	3	99.4575
Chr12	1612	LTN1	d8	2	143	0	152	1	148	2	443	3	99.3228
Chr12	1612	LTN1	d8	3	275	1	250	1	245	1	770	3	99.6104
Chr12	1612	LTN1	d8	4	225	0	235	1	215	2	675	3	99.5556
Chr12	1612	LTN1	d9	1	138	1	149	0	152	1	439	2	99.5444
Chr12	1612	LTN1	d9	2	125	2	141	2	129	0	395	4	98.9873
Chr12	1612	LTN1	d9	3	250	1	250	0	255	0	755	1	99.8675
Chr12	1612	LTN1	d9	4	230	2	185	1	190	0	605	3	99.5041
Chr12	1612	LTN1	d10	1	102	2	96	3	118	0	316	5	98.4177
Chr12	1612	LTN1	d10	2	144	0	118	5	104	0	366	5	98.6339
Chr12	1612	LTN1	d10	3	107	2	95	1	121	2	323	5	98.452
Chr12	1612	LTN1	d10	4	77	1	68	1	80	0	225	2	99.1111
Chr12	1612	LTN1	d11	1	60	0	72	1	55	0	187	1	99.4652
Chr12	1612	LTN1	d11	2	82	2	84	1	78	2	244	5	97.9508
Chr12	1612	LTN1	d11	1	114	3	88	1	79	0	281	4	98.5765
Chr12	1612	LTN1	d11	2	99	2	82	0	76	2	257	4	98.4436
Chr12	1612	LTN1	d12	1	132	4	114	1	132	3	378	8	97.8836
Chr12	1612	LTN1	d12	2	120	0	114	2	122	4	356	6	98.3146
Chr12	1612	LTN1	d12	3	90	0	76	0	75	3	241	3	98.7552
Chr12	1612	LTN1	d12	4	81	0	69	3	73	1	223	4	98.2063
Chr12	1612	LTN1	d13	1	98	3	102	2	146	6	346	11	96.8208
Chr12	1612	LTN1	d13	2	95	3	144	3	152	2	391	8	97.954
Chr12	1612	LTN1	d13	3	104	2	66	3	81	2	251	7	97.2112
Chr12	1612	LTN1	d13	4	101	1	80	0	84	2	265	3	98.8679
Chr12	1612	LTN1	d14	1	74	9	85	7	96	13	255	29	88.6275
Chr12	1612	LTN1	d14	2	72	6	153	9	144	8	369	23	93.7669
Chr12	1612	LTN1	d14	3	95	2	125	3	117	0	337	5	98.5163
Chr12	1612	LTN1	d14	4	122	3	134	5	107	4	363	12	96.6942
Chr12	1612	LTN1	d15	3	216	6	200	4	176	5	592	15	97.4662
Chr12	1612	LTN1	d15	4	200	7	192	1	168	4	560	12	97.8571
Chr12	1612	LTN1	d16	3	152	8	175	3	182	4	509	15	97.053
Chr12	1612	LTN1	d16	4	164	2	168	4	171	5	503	11	97.8131
Chr12	1612	LTN1	d17	3	105	4	114	5	140	4	359	13	96.3788
Chr12	1612	LTN1	d17	4	118	5	117	12	127	7	362	24	93.3702
Chr12	1612	LTN1	d18	3	132	7	145	11	128	9	405	27	93.3333
Chr12	1612	LTN1	d18	4	95	8	147	8	113	17	355	33	90.7042
Chr12	1612	LTN1	d18	5	125	6	145	10	130	6	400	22	94.5
Chr12	1612	LTN1	d18	6	120	5	150	3	115	14	385	22	94.2857
Chr12	1612	LTN1	d21	3	102	13	115	7	110	12	327	32	90.2141
Chr12	1612	LTN1	d21	4	98	11	120	14	104	12	322	37	88.5093
Chr12	1612	LTN1	d21	5	60	7	70	8	71	6	201	21	89.5522
Chr12	1612	LTN1	d21	6	65	12	72	7	65	11	202	30	85.1485
Chr12	1612	LTN1	d23	3	58	12	62	15	71	23	191	50	73.822
Chr12	1612	LTN1	d23	4	55	10	52	14	67	15	174	39	77.5862
Chr12	1612	LTN1	d23	5	109	41	97	38	101	35	307	114	62.8664
Chr12	1612	LTN1	d23	6	84	32	93	33	97	40	274	105	61.6788
Chr14	1845	LTN1	d1	1	115	0	50	0	150	0	315	0	100
Chr14	1845	LTN1	d1	2	140	0	165	0	140	1	445	1	99.7753
Chr14	1845	LTN1	d2	1	100	1	70	0	185	2	355	3	99.1549
Chr14	1845	LTN1	d2	2	100	0	110	2	135	0	345	2	99.4203
Chr14	1845	LTN1	d3	1	203	1	234	1	229	0	666	2	99.6997
Chr14	1845	LTN1	d3	2	187	0	208	0	241	2	636	2	99.6855
Chr14	1845	LTN1	d3	3	205	1	200	1	210	1	615	3	99.5122
Chr14	1845	LTN1	d3	4	220	0	230	0	210	1	660	1	99.8485
Chr14	1845	LTN1	d4	1	104	3	106	4	136	1	346	8	97.6879
Chr14	1845	LTN1	d4	2	120	2	113	1	117	2	350	5	98.5714
Chr14	1845	LTN1	d5	1	137	1	145	0	151	2	433	3	99.3072
Chr14	1845	LTN1	d5	2	177	0	162	0	166	0	505	0	100
Chr14	1845	LTN1	d5	3	105	1	100	2	80	0	285	3	98.9474
Chr14	1845	LTN1	d5	4	130	0	110	1	215	0	455	1	99.7802
Chr14	1845	LTN1	d6	1	138	4	135	1	148	2	421	7	98.3373
Chr14	1845	LTN1	d6	2	137	3	143	4	141	6	421	13	96.9121
Chr14	1845	LTN1	d6	3	90	2	80	1	75	0	245	3	98.7755
Chr14	1845	LTN1	d7	1	166	6	164	1	160	0	490	7	98.5714
Chr14	1845	LTN1	d7	2	220	2	206	4	201	4	627	10	98.4051
Chr14	1845	LTN1	d8	1	175	2	167	3	161	5	503	10	98.0119
Chr14	1845	LTN1	d8	2	123	2	111	4	105	3	339	9	97.3451
Chr14	1845	LTN1	d8	3	265	1	225	1	225	1	715	3	99.5804
Chr14	1845	LTN1	d8	4	180	0	165	2	100	2	445	4	99.1011
Chr14	1845	LTN1	d9	1	130	1	137	2	146	3	413	6	98.5472
Chr14	1845	LTN1	d9	2	154	5	150	3	138	2	442	10	97.7376
Chr14	1845	LTN1	d9	3	200	1	175	1	180	1	555	3	99.4595
Chr14	1845	LTN1	d10	1	41	2	53	2	81	6	175	10	94.2857
Chr14	1845	LTN1	d10	2	40	3	38	1	83	1	161	5	96.8944
Chr14	1845	LTN1	d10	3	92	4	94	4	108	3	294	11	96.2585
Chr14	1845	LTN1	d10	4	123	1	105	5	132	6	360	12	96.6667
Chr14	1845	LTN1	d11	1	52	3	53	5	42	1	147	9	93.8776
Chr14	1845	LTN1	d11	2
Chr14	1845	LTN1	d11	1	77	3	75	6	79	7	231	16	93.0736
Chr14	1845	LTN1	d11	2	92	5	84	2	71	3	247	10	95.9514
Chr14	1845	LTN1	d12	1	72	4	76	4	65	7	213	15	92.9577
Chr14	1845	LTN1	d12	2	75	3	68	8	67	9	210	20	90.4762
Chr14	1845	LTN1	d12	3	63	1	88	6	74	5	225	12	94.6667
Chr14	1845	LTN1	d12	4
Chr14	1845	LTN1	d13	1	76	11	92	10	85	9	253	30	88.1423
Chr14	1845	LTN1	d13	2	63	8	71	10	84	8	218	26	88.0734
Chr14	1845	LTN1	d13	3	88	5	71	7	83	8	242	20	91.7355
Chr14	1845	LTN1	d13	4	79	5	77	8	84	7	240	20	91.6667
Chr14	1845	LTN1	d14	1	161	18	132	24	137	16	430	58	86.5116
Chr14	1845	LTN1	d14	2	55	7	54	9	73	10	182	26	85.7143
Chr14	1845	LTN1	d14	3	104	9	98	8	101	7	303	24	92.0792
Chr14	1845	LTN1	d14	4	111	6	109	6	115	4	335	16	95.2239
Chr14	1845	LTN1	d15	3	168	25	192	16	176	13	536	54	89.9254
Chr14	1845	LTN1	d15	4	176	12	168	12	156	9	500	33	93.4
Chr14	1845	LTN1	d16	3	136	17	126	14	133	12	395	43	89.1139
Chr14	1845	LTN1	d16	4	105	11	108	9	91	9	304	29	90.4605
Chr14	1845	LTN1	d17	3	91	21	67	16	91	15	249	52	79.1165
Chr14	1845	LTN1	d17	4	66	11	53	8	67	18	186	37	80.1075
Chr14	1845	LTN1	d18	3	109	25	110	22	80	18	299	65	78.2609
Chr14	1845	LTN1	d18	4	111	16	95	31	105	24	311	71	77.1704
Chr14	1845	LTN1	d18	5	101	17	87	18	91	13	279	48	82.7957
Chr14	1845	LTN1	d18	6	92	19	102	25	108	26	302	70	76.8212
Chr14	1845	LTN1	d21	3	90	39	72	33	110	30	272	102	62.5
Chr14	1845	LTN1	d21	4	87	21	80	16	72	19	239	56	76.569
Chr14	1845	LTN1	d21	5	51	24	62	30	64	28	177	82	53.6723
Chr14	1845	LTN1	d21	6	48	18	54	27	55	25	157	70	55.414
Chr14	1845	LTN1	d23	3	68	46	70	31	80	44	218	121	44.4954
Chr14	1845	LTN1	d23	4	76	33	65	34	72	38	213	105	50.7042
Chr14	1845	LTN1	d23	5	81	35	89	51	72	36	242	122	49.5868
Chr14	1845	LTN1	d23	6	88	55	84	37	79	43	251	135	46.2151
Chr4	1860	LTN1	d1	1	175	1	150	3	190	2	515	6	98.835
Chr4	1860	LTN1	d1	2	130	0	135	2	175	2	440	4	99.0909
Chr4	1860	LTN1	d2	1	85	1	95	0	125	1	305	2	99.3443
Chr4	1860	LTN1	d2	2	150	0	175	0	175	0	500	0	100
Chr4	1860	LTN1	d3	1	189	1	176	1	149	1	514	3	99.4163
Chr4	1860	LTN1	d3	2	155	0	136	2	171	1	462	3	99.3506
Chr4	1860	LTN1	d3	3	225	0	190	0	175	0	590	0	100
Chr4	1860	LTN1	d3	4	185	0	195	1	185	0	565	1	99.823
Chr4	1860	LTN1	d4	1	108	3	116	2	92	1	316	6	98.1013
Chr4	1860	LTN1	d4	2	125	0	128	1	106	2	359	3	99.1643
Chr4	1860	LTN1	d5	1	145	0	157	1	162	2	464	3	99.3534
Chr4	1860	LTN1	d5	2	117	0	124	0	135	0	376	0	100
Chr4	1860	LTN1	d5	3	115	0	120	0	150	4	385	4	98.961
Chr4	1860	LTN1	d5	4	120	0	115	1	160	2	395	3	99.2405
Chr4	1860	LTN1	d6	1	84	1	82	1	93	2	259	4	98.4556
Chr4	1860	LTN1	d6	2	81	0	84	2	75	1	240	3	98.75
Chr4	1860	LTN1	d6	3	115	0	95	0	85	0	295	0	100
Chr4	1860	LTN1	d6	4	130	0	110	1	100	0	340	1	99.7059
Chr4	1860	LTN1	d7	1	153	1	147	0	159	3	459	4	99.1285
Chr4	1860	LTN1	d7	2	177	2	171	3	183	1	531	6	98.8701
Chr4	1860	LTN1	d8	1	138	2	133	1	154	1	425	4	99.0588
Chr4	1860	LTN1	d8	2	127	0	139	0	146	1	412	1	99.7573
Chr4	1860	LTN1	d8	3	185	2	195	0	200	1	580	3	99.4828
Chr4	1860	LTN1	d8	4	200	0	165	0	160	0	525	0	100
Chr4	1860	LTN1	d9	1	107	0	112	0	111	0	330	0	100
Chr4	1860	LTN1	d9	2	123	2	127	0	132	2	382	4	98.9529
Chr4	1860	LTN1	d9	3	215	1	195	1	190	1	600	3	99.5
Chr4	1860	LTN1	d9	4	175	1	150	0	140	0	465	1	99.7849
Chr4	1860	LTN1	d10	1	126	2	91	1	80	2	297	5	98.3165
Chr4	1860	LTN1	d10	2	55	1	65	3	57	2	177	6	96.6102
Chr4	1860	LTN1	d10	3	100	1	84	2	81	1	265	4	98.4906
Chr4	1860	LTN1	d10	4	121	4	144	1	124	3	389	8	97.9434
Chr4	1860	LTN1	d11	1	65	2	54	0	62	1	181	3	98.3425
Chr4	1860	LTN1	d11	2	84	0	60	1	73	3	217	4	98.1567
Chr4	1860	LTN1	d11	1	94	3	77	2	75	1	246	6	97.561
Chr4	1860	LTN1	d11	2	94	2	81	4	75	0	250	6	97.6
Chr4	1860	LTN1	d12	1	62	1	62	1	59	0	183	2	98.9071
Chr4	1860	LTN1	d12	2	67	0	52	0	58	1	177	1	99.435
Chr4	1860	LTN1	d12	3	75	1	71	0	68	0	214	1	99.5327
Chr4	1860	LTN1	d12	4	80	1	86	1	62	2	228	4	98.2456
Chr4	1860	LTN1	d13	1	63	0	67	3	82	0	212	3	98.5849
Chr4	1860	LTN1	d13	2	84	7	86	2	81	4	251	13	94.8207
Chr4	1860	LTN1	d13	3	102	1	72	1	84	0	258	2	99.2248
Chr4	1860	LTN1	d13	4	88	1	73	1	79	0	240	2	99.1667
Chr4	1860	LTN1	d14	1	138	4	139	6	126	3	403	13	96.7742
Chr4	1860	LTN1	d14	2	154	5	121	10	156	0	431	15	96.5197
Chr4	1860	LTN1	d14	3	135	1	141	1	145	2	421	4	99.0499
Chr4	1860	LTN1	d14	4	136	1	143	3	131	0	410	4	99.0244
Chr4	1860	LTN1	d15	3	208	4	200	3	188	3	596	10	98.3221
Chr4	1860	LTN1	d15	4	140	0	132	0	140	2	412	2	99.5146
Chr4	1860	LTN1	d16	3	154	2	130	2	133	2	417	6	98.5612
Chr4	1860	LTN1	d16	4	124	1	147	1	1122	2	1393	4	99.7128
Chr4	1860	LTN1	d17	3	84	3	67	1	73	5	224	9	95.9821
Chr4	1860	LTN1	d17	4	77	3	60	1	64	1	201	5	97.5124
Chr4	1860	LTN1	d18	3	71	5	67	1	73	6	211	12	94.3128
Chr4	1860	LTN1	d18	4	55	6	82	4	75	8	212	18	91.5094
Chr4	1860	LTN1	d18	5	91	3	79	1	122	7	292	11	96.2329
Chr4	1860	LTN1	d18	6	105	5	100	4	104	8	309	17	94.4984
Chr4	1860	LTN1	d21	3	102	26	98	17	110	15	310	58	81.2903
Chr4	1860	LTN1	d21	4	87	13	83	15	78	13	248	41	83.4677
Chr4	1860	LTN1	d21	5	56	11	50	11	62	9	168	31	81.5476
Chr4	1860	LTN1	d21	6	80	15	78	25	90	17	248	57	77.0161
Chr4	1860	LTN1	d23	3	83	33	94	37	92	36	269	106	60.5948
Chr4	1860	LTN1	d23	4	72	28	78	30	91	36	241	94	60.9959
Chr4	1860	LTN1	d23	5	110	55	95	52	107	48	312	155	50.3205
Chr4	1860	LTN1	d23	6	98	41	79	33	84	36	261	110	57.8544
Chr12	1612	RQC1	d1	1	175	0	100	0	105	0	380	0	100
Chr12	1612	RQC1	d1	2	150	0	175	0	45	0	370	0	100
Chr12	1612	RQC1	d2	1	130	0	135	0	240	0	505	0	100
Chr12	1612	RQC1	d2	2	250	0	200	0	200	0	650	0	100
Chr12	1612	RQC1	d3	1	150	1	156	2	192	2	498	5	98.996
Chr12	1612	RQC1	d3	2	248	1	192	0	256	4	696	5	99.2816
Chr12	1612	RQC1	d3	3	235	2	260	0	235	1	730	3	99.589
Chr12	1612	RQC1	d3	4	215	0	155	1	155	0	525	1	99.8095
Chr12	1612	RQC1	d4	1	145	0	171	0	134	1	450	1	99.7778
Chr12	1612	RQC1	d4	2	136	1	152	0	129	1	417	2	99.5204
Chr12	1612	RQC1	d5	1	138	0	149	0	144	0	431	0	100
Chr12	1612	RQC1	d5	2	162	2	151	1	155	1	468	4	99.1453
Chr12	1612	RQC1	d5	3	210	2	225	0	220	0	655	2	99.6947
Chr12	1612	RQC1	d5	4	180	2	185	1	165	0	530	3	99.434
Chr12	1612	RQC1	d6	1	144	2	132	2	134	0	410	4	99.0244
Chr12	1612	RQC1	d6	2	165	5	177	3	182	1	524	9	98.2824
Chr12	1612	RQC1	d6	3	150	2	185	0	180	0	515	2	99.6117
Chr12	1612	RQC1	d6	4	100	1	80	0	100	2	280	3	98.9286
Chr12	1612	RQC1	d7	1	151	4	143	2	159	0	453	6	98.6755
Chr12	1612	RQC1	d7	2	187	0	165	0	179	3	531	3	99.435
Chr12	1612	RQC1	d8	1	188	1	192	2	179	0	559	3	99.4633
Chr12	1612	RQC1	d8	2	135	0	129	2	142	2	406	4	99.0148
Chr12	1612	RQC1	d8	3	290	1	285	1	275	0	850	2	99.7647
Chr12	1612	RQC1	d8	4	215	0	220	1	190	0	625	1	99.84
Chr12	1612	RQC1	d9	1	160	1	167	1	157	0	484	2	99.5868
Chr12	1612	RQC1	d9	2	117	1	123	1	115	1	355	3	99.1549
Chr12	1612	RQC1	d9	3	240	0	280	1	255	0	775	1	99.871
Chr12	1612	RQC1	d9	4	175	1	190	1	205	1	570	3	99.4737
Chr12	1612	RQC1	d10	1	121	2	134	1	116	4	371	7	98.1132
Chr12	1612	RQC1	d10	2	81	1	104	2	125	3	310	6	98.0645
Chr12	1612	RQC1	d10	3	75	3	125	5	138	0	338	8	97.6331
Chr12	1612	RQC1	d10	4	129	0	142	1	73	1	344	2	99.4186
Chr12	1612	RQC1	d11	1	47	0	42	2	34	0	123	2	98.374
Chr12	1612	RQC1	d11	2	88	1	85	1	80	1	253	3	98.8142
Chr12	1612	RQC1	d11	1	114	3	104	4	108	3	326	10	96.9325
Chr12	1612	RQC1	d11	2	115	2	103	1	84	0	302	3	99.0066
Chr12	1612	RQC1	d12	1	75	0	60	1	52	2	187	3	98.3957
Chr12	1612	RQC1	d12	2	152	3	126	3	152	4	430	10	97.6744
Chr12	1612	RQC1	d12	3	112	4	138	3	107	3	357	10	97.1989
Chr12	1612	RQC1	d12	4	109	2	87	1	89	0	285	3	98.9474
Chr12	1612	RQC1	d13	1	67	3	68	5	80	1	215	9	95.814
Chr12	1612	RQC1	d13	2	171	4	183	5	145	2	499	11	97.7956
Chr12	1612	RQC1	d13	3	92	3	104	3	77	1	273	7	97.4359
Chr12	1612	RQC1	d13	4	77	1	68	2	64	1	209	4	98.0861
Chr12	1612	RQC1	d14	1	62	4	57	5	80	1	199	10	94.9749
Chr12	1612	RQC1	d14	2	174	10	145	14	166	12	485	36	92.5773
Chr12	1612	RQC1	d14	3	125	4	119	3	120	6	364	13	96.4286
Chr12	1612	RQC1	d14	4	109	5	102	2	125	4	336	11	96.7262
Chr12	1612	RQC1	d16	3	100	2	182	6	161	4	443	12	97.2912
Chr12	1612	RQC1	d16	4	128	3	168	2	175	2	471	7	98.5138
Chr12	1612	RQC1	d17	3	79	3	68	3	82	5	229	11	95.1965
Chr12	1612	RQC1	d17	4	81	3	78	7	64	0	223	10	95.5157
Chr12	1612	RQC1	d18	3	141	16	145	10	122	16	408	42	89.7059
Chr12	1612	RQC1	d18	4	99	7	84	5	69	8	252	20	92.0635
Chr12	1612	RQC1	d18	5	200	12	195	8	192	11	587	31	94.7189
Chr12	1612	RQC1	d18	6
Chr12	1612	RQC1	d21	3	78	8	86	12	91	9	255	29	88.6275
Chr12	1612	RQC1	d21	4	51	8	48	3	59	7	158	18	88.6076
Chr12	1612	RQC1	d21	5	105	14	96	17	88	15	289	46	84.083
Chr12	1612	RQC1	d21	6	68	11	79	14	70	9	217	34	84.3318
Chr12	1612	RQC1	d23	3	65	13	82	20	71	14	218	47	78.4404
Chr12	1612	RQC1	d23	4	80	25	62	18	72	18	214	61	71.4953
Chr12	1612	RQC1	d23	5	111	47	113	56	118	37	342	140	59.0643
Chr12	1612	RQC1	d23	6	121	48	99	38	94	34	314	120	61.7834
Chr14	1845	RQC1	d1	1	165	1	100	1			265	2	99.2453
Chr14	1845	RQC1	d1	2	250	1	250	1	250	3	750	5	99.3333
Chr14	1845	RQC1	d2	1	120	1	110	1	95	0	325	2	99.3846
Chr14	1845	RQC1	d3	1	281	1	216	2	192	2	689	5	99.2743
Chr14	1845	RQC1	d3	2	240	1	217	2	173	3	630	6	99.0476
Chr14	1845	RQC1	d3	3	240	0	230	0	210	1	680	1	99.8529
Chr14	1845	RQC1	d3	4	210	2	200	0	220	0	630	2	99.6825
Chr14	1845	RQC1	d4	1	135	3	127	1	119	1	381	5	98.6877
Chr14	1845	RQC1	d4	2	139	2	123	1	111	2	373	5	98.6595
Chr14	1845	RQC1	d5	1	142	0	149	1	153	1	444	2	99.5495
Chr14	1845	RQC1	d5	2	133	2	146	4	150	1	429	7	98.3683
Chr14	1845	RQC1	d5	3	110	0	95	0	100	1	305	1	99.6721
Chr14	1845	RQC1	d5	4	85	0	105	1	85	0	275	1	99.6364
Chr14	1845	RQC1	d6	1	149	3	153	3	161	4	463	10	97.8402
Chr14	1845	RQC1	d6	2	125	0	144	4	146	2	415	6	98.5542
Chr14	1845	RQC1	d6	3	105	0	95	3	100	0	300	3	99
Chr14	1845	RQC1	d6	4	115	0	95	1	105	1	315	2	99.3651
Chr14	1845	RQC1	d7	1	190	0	182	3	179	1	551	4	99.274
Chr14	1845	RQC1	d7	2	210	1	194	2	199	0	603	3	99.5025
Chr14	1845	RQC1	d8	1	140	1	147	1	153	3	440	5	98.8636
Chr14	1845	RQC1	d8	2	25	0	40	1	34	1	99	2	97.9798
Chr14	1845	RQC1	d8	3	245	0	210	0	190	0	645	0	100
Chr14	1845	RQC1	d8	4	9	0	24	0	45	1	78	1	98.7179
Chr14	1845	RQC1	d9	1	136	6	153	3	141	0	430	9	97.907
Chr14	1845	RQC1	d9	2	132	2	142	1	137	0	411	3	99.2701
Chr14	1845	RQC1	d9	3	180	2	180	1	190	0	550	3	99.4545
Chr14	1845	RQC1	d9	4	140	2	110	0	120	0	370	2	99.4595
Chr14	1845	RQC1	d10	1	68	3	62	3	54	2	184	8	95.6522
Chr14	1845	RQC1	d10	2	81	3	95	5	68	4	244	12	95.082
Chr14	1845	RQC1	d10	3	114	3	92	2	96	3	302	8	97.351
Chr14	1845	RQC1	d10	4	82	3	90	4	98	2	270	9	96.6667
Chr14	1845	RQC1	d11	1	55	1	70	1	60	2	185	4	97.8378
Chr14	1845	RQC1	d11	2	53	3	60	5	73	3	186	11	94.086
Chr14	1845	RQC1	d11	1	107	9	115	7	101	7	323	23	92.8793
Chr14	1845	RQC1	d11	2	69	3	78	6	79	3	226	12	94.6903
Chr14	1845	RQC1	d12	1	83	2	76	3	68	4	227	9	96.0352
Chr14	1845	RQC1	d12	2	119	9	90	12	71	10	280	31	88.9286
Chr14	1845	RQC1	d12	3	88	7	72	6	89	3	249	16	93.5743
Chr14	1845	RQC1	d12	4	104	5	112	6	102	7	318	18	94.3396
Chr14	1845	RQC1	d13	1	153	6	112	11	162	11	427	28	93.4426
Chr14	1845	RQC1	d13	2	65	8	67	7	80	12	212	27	87.2642
Chr14	1845	RQC1	d13	3	77	4	67	3	73	4	217	11	94.9309
Chr14	1845	RQC1	d13	4	64	3	75	3	63	3	202	9	95.5446
Chr14	1845	RQC1	d14	1	46	7	80	8	88	6	214	21	90.1869
Chr14	1845	RQC1	d14	2	110	9	122	12	78	9	310	30	90.3226
Chr14	1845	RQC1	d14	3	103	9	105	5	99	9	307	23	92.5081
Chr14	1845	RQC1	d14	4	109	9	82	7	92	7	283	23	91.8728
Chr14	1845	RQC1	d15	3	156	6	136	10	108	6	400	22	94.5
Chr14	1845	RQC1	d15	4	140	8	176	8	160	11	476	27	94.3277
Chr14	1845	RQC1	d16	3	140	12	133	8	147	8	420	28	93.3333
Chr14	1845	RQC1	d16	4	112	5	112	9	119	9	343	23	93.2945
Chr14	1845	RQC1	d17	3	71	9	49	7	77	9	197	25	87.3096
Chr14	1845	RQC1	d17	4	102	15	84	11	70	17	256	43	83.2031
Chr14	1845	RQC1	d18	3	116	21	102	17	132	24	350	62	82.2857
Chr14	1845	RQC1	d18	4	118	24	132	22	101	23	351	69	80.3419
Chr14	1845	RQC1	d18	5	150	19	145	18	138	23	433	60	86.1432
Chr14	1845	RQC1	d18	6	175	20	165	21	165	19	505	60	88.1188
Chr14	1845	RQC1	d21	3	69	27	82	16	86	18	237	61	74.2616
Chr14	1845	RQC1	d21	4	100	27	104	16	103	24	307	67	78.1759
Chr14	1845	RQC1	d21	5	75	23	80	24	76	31	231	78	66.2338
Chr14	1845	RQC1	d21	6	75	22	69	21	62	28	206	71	65.534
Chr14	1845	RQC1	d23	3	75	31	72	35	69	39	216	105	51.3889
Chr14	1845	RQC1	d23	4	58	30	73	31	61	32	192	93	51.5625
Chr14	1845	RQC1	d23	5	78	30	62	41	59	31	199	102	48.7437
Chr14	1845	RQC1	d23	6	85	50	77	43	61	30	223	123	44.843
Chr4	1860	RQC1	d1	1	145	0	175	2	135	1	455	3	99.3407
Chr4	1860	RQC1	d1	2	135	1	190	0	150	0	475	1	99.7895
Chr4	1860	RQC1	d2	1	85	0	110	0	150	0	345	0	100
Chr4	1860	RQC1	d2	2	140	0	110	0	175	0	425	0	100
Chr4	1860	RQC1	d3	1	183	1	184	1	197	1	564	3	99.4681
Chr4	1860	RQC1	d3	2	225	6	161	0	165	1	551	7	98.7296
Chr4	1860	RQC1	d3	3	200	0	195	0	215	0	610	0	100
Chr4	1860	RQC1	d3	4	225	0	190	0	215	1	630	1	99.8413
Chr4	1860	RQC1	d4	1	109	1	97	1	86	1	292	3	98.9726
Chr4	1860	RQC1	d4	2	126	0	104	2	118	1	348	3	99.1379
Chr4	1860	RQC1	d5	1	156	1	166	0	152	0	474	1	99.789
Chr4	1860	RQC1	d5	2	167	1	157	2	168	1	492	4	99.187
Chr4	1860	RQC1	d5	3	150	0	125	0	105	1	380	1	99.7368
Chr4	1860	RQC1	d5	4	125	0	85	0	90	1	300	1	99.6667
Chr4	1860	RQC1	d6	1	112	1	117	1	122	1	351	3	99.1453
Chr4	1860	RQC1	d6	2	72	2	70	2	62	0	204	4	98.0392
Chr4	1860	RQC1	d6	3	135	0	145	1	105	0	385	1	99.7403
Chr4	1860	RQC1	d6	4	125	0	145	0	90	0	360	0	100
Chr4	1860	RQC1	d7	1	126	2	132	2	133	0	391	4	98.977
Chr4	1860	RQC1	d7	2	184	0	172	0	169	2	525	2	99.619
Chr4	1860	RQC1	d8	1	119	0	128	1	130	0	377	1	99.7347
Chr4	1860	RQC1	d8	2	116	0	122	1	124	3	362	4	98.895
Chr4	1860	RQC1	d8	3	175	0	135	0	190	0	500	0	100
Chr4	1860	RQC1	d8	4	95	0	70	1	100	1	265	2	99.2453
Chr4	1860	RQC1	d9	1	98	1	110	0	109	0	317	1	99.6845
Chr4	1860	RQC1	d9	2	94	1	102	0	118	1	314	2	99.3631
Chr4	1860	RQC1	d9	3	170	1	200	0	180	0	550	1	99.8182
Chr4	1860	RQC1	d9	4	170	0	160	0	175	0	505	0	100
Chr4	1860	RQC1	d10	1	51	0	77	2	64	1	192	3	98.4375
Chr4	1860	RQC1	d10	2	67	2	66	3	68	2	201	7	96.5174
Chr4	1860	RQC1	d10	3	115	5	98	2	111	2	324	9	97.2222
Chr4	1860	RQC1	d10	4	86	3	72	1	99	0	257	4	98.4436
Chr4	1860	RQC1	d11	1	53	1	66	1	56	1	175	3	98.2857
Chr4	1860	RQC1	d11	2	77	1	67	1	68	0	212	2	99.0566
Chr4	1860	RQC1	d11	1	84	0	84	1	76	2	244	3	98.7705
Chr4	1860	RQC1	d11	2	89	2	73	2	84	0	246	4	98.374
Chr4	1860	RQC1	d12	1	62	0	53	1	75	2	190	3	98.4211
Chr4	1860	RQC1	d12	2	78	1	64	2	77	1	219	4	98.1735
Chr4	1860	RQC1	d12	3	90	0	81	1	55	3	226	4	98.2301
Chr4	1860	RQC1	d12	4	64	1	55	0	59	0	178	1	99.4382
Chr4	1860	RQC1	d13	1	75	1	85	3	77	6	237	10	95.7806
Chr4	1860	RQC1	d13	2	94	1	93	3	74	3	261	7	97.318
Chr4	1860	RQC1	d13	3	65	1	71	0	69	0	205	1	99.5122
Chr4	1860	RQC1	d13	4	77	0	75	0	62	1	214	1	99.5327
Chr4	1860	RQC1	d14	1	121	4	92	4	110	3	323	11	96.5944
Chr4	1860	RQC1	d14	2	90	7	80	6	115	4	285	17	94.0351
Chr4	1860	RQC1	d14	3	131	3	115	0	72	3	318	6	98.1132
Chr4	1860	RQC1	d14	4	104	1	94	0	84	2	282	3	98.9362
Chr4	1860	RQC1	d15	3	200	2	196	1	188	2	584	5	99.1438
Chr4	1860	RQC1	d15	4	188	2	200	4	192	2	580	8	98.6207
Chr4	1860	RQC1	d16	3	134	2	141	1	147	1	422	4	99.0521
Chr4	1860	RQC1	d16	4	126	3	147	2	119	0	392	5	98.7245
Chr4	1860	RQC1	d17	3	60	1	62	0	54	3	176	4	97.7273
Chr4	1860	RQC1	d17	4	91	3	84	2	91	3	266	8	96.9925
Chr4	1860	RQC1	d18	3	98	8	95	5	122	18	315	31	90.1587
Chr4	1860	RQC1	d18	4	112	8	123	2	95	4	330	14	95.7576
Chr4	1860	RQC1	d18	5	120	7	85	4	138	17	343	28	91.8367
Chr4	1860	RQC1	d18	6	85	5	125	4	115	4	325	13	96
Chr4	1860	RQC1	d21	3	56	9	62	8	65	9	183	26	85.7923
Chr4	1860	RQC1	d21	4
Chr4	1860	RQC1	d21	5	90	25	105	20	92	21	287	66	77.0035
Chr4	1860	RQC1	d21	6	95	22	80	19	78	12	253	53	79.0514
Chr4	1860	RQC1	d23	3	92	34	93	35	97	36	282	105	62.766
Chr4	1860	RQC1	d23	4	82	30	92	36	85	34	259	100	61.39
Chr4	1860	RQC1	d23	5	103	50	71	30	83	38	257	118	54.0856
Chr4	1860	RQC1	d23	6	72	36	92	44	76	48	240	128	46.6667

## Sheet: Fig_3C
Strain	replicate	ponceau S quantification	GFP quantification	Read-through quantification	ponceau-normalized GFP	ponceau-normalized read-through	compared to euploid,GFP	compared to euploid, Read-through
Euploid	1	47.31	348000	139000	7355.74	2938.07	1	1
Chr12	1	52.584	3470000	772000	65989.7	14681.3	8.97118	4.99691
Chr14	1	49.951	1220000	134000	24423.9	2682.63	3.32039	0.913059
Chr15	1	49.301	939000	427000	19046.3	8661.08	2.58931	2.94788
Chr4	1	51.853	2050000	291000	39534.8	5612.02	5.37469	1.91011
Euploid	2	58.722	317000	285000	5398.32	4853.38	1	1
Chr12	2	63.704	2740000	623000	43011.4	9779.61	7.96756	2.01501
Chr14	2	55.067	850000	150000	15435.7	2723.95	2.85936	0.561249
Chr15	2	52.435	930000	398000	17736.2	7590.35	3.28551	1.56393
Chr4	2	51.598	2440000	230000	47288.7	4457.54	8.75989	0.91844
Euploid	3	26.457	2120000	771000	80130	29141.6	1	1
Chr12	3	29.102	12500000	2270000	429524	78001.5	5.36033	2.67664
Chr14	3	28.716	6310000	912000	219738	31759.3	2.74227	1.08983
Chr15	3	28.542	4510000	1940000	158013	67970	1.97195	2.3324
Chr4	3	27.415	20600000	1660000	751413	60550.8	9.37743	2.07781
Euploid	4	25.764	5180000	1980000	201056	76851.4	1	1
Chr12	4	32.679	15270000	3640000	467273	111387	2.32409	1.44937
Chr14	4	32.167	5600000	1070000	174091	33263.9	0.865887	0.432834
Chr15	4	33.968	17200000	2180000	506359	64178	2.5185	0.835093
Chr4	4	36.449	18800000	1820000	515789	49932.8	2.5654	0.649731

## Sheet: Fig_4B
Strain	Replicate	cell count	unbudded	budded	bud index	average	Stdev			Total counts
Euploid	1	249	249	0	0	0.15873	0.274929				cell count	unbudded	budded	average bud index	stdev	Fisher's exact test
Euploid	2	210	209	1	0.47619					Euploid	581	580	1	0.15873	0.274929
Euploid	3	122	122	0	0					Euploid + NTC	577	559	18	3.33857	1.01507	0
										Euploid + stalling reporter	809	778	31	3.73105	1.12191	1e-05
Euploid + NTC	1	262	256	6	2.29008	3.33857	1.01507			Euploid + stalling reporter + NTC	575	540	35	5.87975	1.48421	1e-05
Euploid + NTC	2	139	133	6	4.31655					euploid rqc1-	406	404	2	0.608942	0.527508	0.5718
Euploid + NTC	3	176	170	6	3.40909					euploid ltn1-	426	423	3	0.728483	0.154946	0.3166
										euploid rqc1- + stalling reporter	315	295	20	5.89318	2.46319	1e-05
Euploid + stalling reporter	1	200	192	8	4	3.73105	1.12191			euploid ltn1- + stalling reporter	431	398	33	7.67161	0.743037	1e-05
Euploid + stalling reporter	2	170	164	6	3.52941					euploid + non-stalling reporter	466	462	4	0.896526	0.492222	0.178
Euploid + stalling reporter	3	176	170	6	3.40909					euploid + NaCl	509	502	7	1.37054	0.261199	0.0289
Euploid + stalling reporter	4	100	95	5	5
Euploid + stalling reporter	5	108	103	5	4.62963
Euploid + stalling reporter	6	55	54	1	1.81818
Euploid + stalling reporter + NTC	1	254	237	17	6.69291	5.87975	1.48421
Euploid + stalling reporter + NTC	2	144	138	6	4.16667
Euploid + stalling reporter + NTC	3	177	165	12	6.77966
euploid rqc1-	1	187	187	0	0	0.608942	0.527508
euploid rqc1-	2	108	107	1	0.925926
euploid rqc1-	3	111	110	1	0.900901
euploid ltn1-	1	180	179	1	0.555556	0.728483	0.154946
euploid ltn1-	2	117	116	1	0.854701
euploid ltn1-	3	129	128	1	0.775194
euploid + NaCl	1	177	175	2	1.12994	1.37054	0.261199
euploid + NaCl	2	182	179	3	1.64835
euploid + NaCl	3	150	148	2	1.33333
euploid rqc1- + stalling reporter	1	149	139	10	6.71141	5.89318	2.46319
euploid rqc1- + stalling reporter	2	102	94	8	7.84314
euploid rqc1- + stalling reporter	3	64	62	2	3.125
euploid ltn1- + stalling reporter	1	141	129	12	8.51064	7.67161	0.743037
euploid ltn1- + stalling reporter	2	155	144	11	7.09677
euploid ltn1- + stalling reporter	3	135	125	10	7.40741
euploid + non-stalling reporter	1	137	135	2	1.45985	0.896526	0.492222
euploid + non-stalling reporter	2	182	181	1	0.549451
euploid + non-stalling reporter	3	147	146	1	0.680272

## Sheet: Fig_4C
CFU (average of 2 technical replicates)
	Day 7	Day 14	Day 21	Day 28	Day 35
Euploid ctrl	140	143.5	169	201	171
Euploid ctrl	297	321.5	313	305	337.5
Euploid ctrl	287.5	305.5	326.5	334.5	381.5
Euploid + NaCl	113	111	112	76	105
Euploid + NaCl	124	119	112	109	102
Euploid + NaCl	115	113	94	98	99
Euploid + NTC	32.5	1	0	0	0.5
Euploid + NTC	124.5	200.5	43.5	0	0
Euploid + NTC	308.5	300.5	274	136.5	17.5
Euploid + NTC	58	4	0.5	0	0
	relative to day 7
	Day 7	Day 14	Day 21	Day 28	Day 35
Euploid ctrl	1	1.025	1.20714	1.43571	1.22143
Euploid ctrl	1	1.08249	1.05387	1.02694	1.13636
Euploid ctrl	1	1.06261	1.13565	1.16348	1.32696
Euploid + NaCl	1	0.982301	0.99115	0.672566	0.929204
Euploid + NaCl	1	0.959677	0.903226	0.879032	0.822581
Euploid + NaCl	1	0.982609	0.817391	0.852174	0.86087
Euploid + NTC	1	0.0307692	0	0	0.0153846
Euploid + NTC	1	1.61044	0.349398	0	0
Euploid + NTC	1	0.974068	0.888169	0.442464	0.0567261
Euploid + NTC	1	0.0689655	0.00862069	0	0

## Sheet: Fig_5A
Strain	cell count	unbudded	budded
Chr12 + EV	168	153	15
Chr12 + EV	148	125	23
Chr12 + EV	153	137	16
Chr12 + EV	144	129	15
Chr12 + EV	131	117	14
Chr12 + EV	120	108	12
Chr12 + EV	129	123	6
Chr12 + EV	111	105	6
Chr12 + EV	95	89	6
Chr12 + EV	110	105	5
chr12 + AFG3	138	127	11
chr12 + AFG3	143	126	17
chr12 + ATG12	144	130	14
chr12 + ATG12	163	152	11
chr12 + CLB2	161	157	4
chr12 + CLB2	197	186	11
chr12 + CLB2	160	155	5
1612 + CLB6	145	124	21
1612 + CLB6	169	148	21
Chr12 + CLB6	114	101	13
Chr12 + CLB6	98	82	16
Chr12 + CLN2	104	95	9
Chr12 + CLN2	90	73	17
Chr12 + CLN2	39	28	11
Chr12 + CLN2	104	90	14
1612 + CLN3	162	137	25
1612 + CLN3	167	134	33
Chr12 + CLN3	101	90	11
Chr12 + CLN3	104	91	13
Chr12 + DOA4	120	109	11
Chr12 + DOA4	118	111	7
chr12 + GRR1	174	158	16
chr12 + GRR1	159	148	11
chr12 + GRR1	151	140	11
chr12 + GRR1	142	127	15
Chr12 + HUL5	108	86	22
Chr12 + HUL5	134	116	18
chr12 + OTU1	140	125	15
chr12 + OTU1	139	125	14
chr12 + PCL2	151	138	13
chr12 + PCL2	176	159	17
Chr12 + POG1	115	111	4
Chr12+POG1	122	116	6
chr12 + PRE1	143	128	15
chr12 + PRE1	187	166	21
Chr12 + RPN4	112	105	7
Chr12 + RPN4	126	114	12
Chr12 + RPN4	104	99	5
Chr12 + RPN4	103	97	6
Chr12 + RPN11	128	122	6
Chr12 + RPN11	110	100	10
chr12 + SGT1	149	143	6
chr12 + SGT1	180	165	15
chr12 + SGT1	159	150	9
chr12 + SGT1	141	127	14
chr12 + UBI4	162	155	7
chr12 + UBI4	210	197	13
Chr12 +UBI4	118	115	3
Chr12 +UBI4	100	97	3
chr12 + UBI4	200	187	13
chr12 + UBI4	203	191	12
chr12 + UBS1	153	144	9
chr12 + UBS1	145	133	12
chr12 + UBS1	163	154	9
chr12 + UBS1	138	136	2
chr12 + UBP6	191	184	7
chr12 + UBP6	173	162	11
chr12 + UBP6	152	146	6
Chr12 + UBP6	138	134	4
Chr12 + UBP6	108	107	1
Chr12 + UBP6	110	108	2
Chr12 + UBP6	107	104	3
Chr12 + pCD-UBP6	96	87	9
Chr12 + pCD-UBP6	118	111	7
Chr12 + pCD-UBP6	128	113	15
Chr12 + pCD-UBP6	99	91	8
Chr12 + UBP14	113	87	26
Chr12 + UBP14	112	92	20
Chr4+EV	92	88	4
Chr4+EV	106	100	6
Chr4+EV	104	98	6
Chr4+EV	96	90	6
Chr4+EV	129	123	6
Chr4+EV	111	105	6
Chr4+EV	95	89	6
Chr4+EV	110	105	5
Chr4 + CLN2	121	104	17
Chr4 + CLN2	48	38	10
Chr4+CLN3	107	92	15
Chr4+CLN3	111	99	12
Chr4+CLB6	133	116	17
Chr4+CLB6	104	90	14
Chr4+POG1	170	168	2
Chr4+POG1	126	124	2
Chr4 + pCD-UBP6	119	113	6
Chr4 + pCD-UBP6	108	100	8
Chr4 + pCD-UBP6	116	109	7
Chr4 + pCD-UBP6	105	100	5
Chr4+UBP6	138	134	4
Chr4+UBP6	108	107	1
Chr4+UBP6	110	108	2
Chr4+UBP6	107	104	3
Chr4+UBI4	118	115	3
Chr4+UBI4	100	97	3
Chr4+UBI4	121	119	2

[truncated: 17 more sheets: Fig_5B_inVivo, Fig_5B_inVitro, Fig_5C, Fig_6B, Fig_6C, Fig_6D, Fig_S1A, Fig_S2A, Fig_S2C, Fig_S2D, Fig_S4B, Fig_S5, Fig_S6B, Fig_S6D, Fig_S7A, Fig_S7B, Fig_S7D]
